# Supplementary material for: Dietary resveratrol improves immunity and antioxidant defense in ewes by regulating the rumen microbiome and metabolome across different reproductive stages
Source: Front Immunol. 2024 Oct 11;15:1462805. doi: 10.3389/fimmu.2024.1462805 (PMC11502325; doi:10.3389/fimmu.2024.1462805)
Supplement: Supplementary file 2 [file Table2.xlsx]

## Sheet: phylum_ConEst_ResEst.diffAb
Table S3 Relative abundance of phylum and genus horizontal species
phylum	Mean(ConEst)	Variance(ConEst)	Std.err(ConEst)	Mean(ResEst)	Variance(ResEst)	Std.err(ResEst)	P value	Q value
Firmicutes	0.561	0.00824	0.037	0.505	0.00262	0.0209	0.00658	0.189
Bacteroidota	0.378	0.00788	0.0363	0.41	0.00233	0.0197	0.0133	0.189
Desulfobacterota	0.0128	7.7e-05	0.00358	0.00934	2.62e-06	0.000661	0.0218	0.189
Proteobacteria	0.0126	3.4e-05	0.00238	0.0147	4.1e-05	0.00261	0.0305	0.189
Patescibacteria	0.0109	6.17e-05	0.00321	0.023	5.63e-05	0.00306	0.0325	0.189
Chloroflexi	0.00773	2.72e-05	0.00213	0.00437	9.01e-06	0.00123	0.0684	0.33
Verrucomicrobiota	0.00409	2.66e-06	0.000666	0.00767	1.6e-05	0.00163	0.0803	0.333
Fibrobacterota	0.00345	1.16e-05	0.00139	0.00589	4.12e-05	0.00262	0.148	0.535
Actinobacteriota	0.00268	4.93e-07	0.000287	0.00984	5.69e-05	0.00308	0.181	0.57
Elusimicrobiota	0.00226	3.54e-06	0.000769	0.00099	6.97e-07	0.000341	0.197	0.57
Spirochaetota	0.00186	2.52e-06	0.000648	0.00214	4.53e-06	0.000868	0.222	0.587
unclassified_Bacteria	0.00143	4.37e-06	0.000853	0.00229	1.15e-05	0.00138	0.253	0.611
Synergistota	0.000587	1.18e-07	0.00014	0.000957	5.8e-07	0.000311	0.277	0.617
Cyanobacteria	0.000457	3.62e-07	0.000246	0.000493	1.63e-07	0.000165	0.317	0.656
Fusobacteriota	0.000325	1.19e-08	4.45e-05	0.000113	3.17e-08	7.27e-05	0.373	0.717
Bdellovibrionota	0.000127	1.19e-08	4.45e-05	0.000161	2.39e-08	6.32e-05	0.416	0.717
Acidobacteriota	7.95e-05	2.19e-08	6.04e-05	0.00149	1.34e-06	0.000472	0.424	0.717
Campylobacterota	5.22e-05	3.43e-09	2.39e-05	9.77e-05	1.31e-08	4.67e-05	0.454	0.717
Myxococcota	3.72e-05	8.28e-09	3.72e-05	9.97e-05	2.39e-08	6.32e-05	0.47	0.717
Euryarchaeota	3.53e-05	7.48e-09	3.53e-05	0	0	0	0.571	0.828
Gemmatimonadota	3.46e-05	3e-09	2.24e-05	0.000653	4.38e-07	0.00027	0.606	0.837
Methylomirabilota	2.25e-05	3.03e-09	2.25e-05	0.000239	7.25e-08	0.00011	0.667	0.847
Nitrospirota	1.79e-05	1.93e-09	1.79e-05	7.35e-05	1.3e-08	4.65e-05	0.672	0.847
Planctomycetota	7.18e-06	3.09e-10	7.18e-06	1.19e-05	8.43e-10	1.19e-05	0.811	0.98
Dependentiae	0	0	0	7.49e-06	3.36e-10	7.49e-06	0.897	1
Armatimonadota	0	0	0	0	0	0	1	1
Dadabacteria	0	0	0	0	0	0	1	1
Deferribacterota	0	0	0	0	0	0	1	1

## Sheet: phylum_ConPre_ResPre.diffAb
Table S3 Relative abundance of phylum and genus horizontal species
phylum	Mean(ConPre)	Variance(ConPre)	Std.err(ConPre)	Mean(ResPre)	Variance(ResPre)	Std.err(ResPre)	P value	Q value
Firmicutes	0.458	0.00274	0.0214	0.495	0.000913	0.0123	0.146	0.606
Bacteroidota	0.421	0.00182	0.0174	0.429	0.00185	0.0176	0.753	0.95
Proteobacteria	0.0478	0.00049	0.00904	0.0277	0.000137	0.00477	0.008	0.527
Patescibacteria	0.0311	3.59e-05	0.00245	0.012	3.48e-06	0.000762	0	0
Fibrobacterota	0.0116	0.000165	0.00524	0.00176	7.38e-07	0.000351	0.0848	0.527
Desulfobacterota	0.00799	6.64e-06	0.00105	0.00979	4.54e-06	0.00087	0.195	0.637
Actinobacteriota	0.00632	7.87e-06	0.00115	0.00683	4.94e-06	0.000907	0.732	0.95
Verrucomicrobiota	0.00442	6.08e-06	0.00101	0.00556	5.58e-06	0.000964	0.452	0.917
Acidobacteriota	0.00339	3.11e-06	0.000719	0.0038	3.75e-06	0.00079	0.71	0.95
Cyanobacteria	0.00164	3.74e-06	0.000789	0.00154	5.5e-07	0.000303	0.864	1
Spirochaetota	0.00122	3.66e-07	0.000247	0.00141	6.3e-07	0.000324	0.656	0.95
Gemmatimonadota	0.00113	3.23e-07	0.000232	0.000866	4.48e-07	0.000273	0.504	0.917
unclassified_Bacteria	0.00112	2.82e-07	0.000217	0.00151	8.67e-07	0.00038	0.418	0.917
Chloroflexi	0.00112	1.7e-08	5.32e-05	0.00105	1.4e-07	0.000153	0.692	0.95
Synergistota	0.000437	6.97e-08	0.000108	0.000495	5.16e-08	9.27e-05	0.696	0.95
Methylomirabilota	0.000412	1.04e-07	0.000132	0.000392	1.11e-07	0.000136	0.874	1
Campylobacterota	0.000406	8.33e-07	0.000373	0.000133	1.52e-08	5.04e-05	0.506	0.917
Elusimicrobiota	0.000182	8.04e-08	0.000116	0.000312	6.58e-08	0.000105	0.447	0.917
Myxococcota	0.000129	2.11e-08	5.94e-05	1.61e-05	1.55e-09	1.61e-05	0.0909	0.527
Fusobacteriota	0.000114	2.45e-08	6.38e-05	0.000114	9.41e-09	3.96e-05	0.951	1
Nitrospirota	4.53e-05	3.51e-09	2.42e-05	7.64e-05	1.59e-08	5.15e-05	0.604	0.95
Bdellovibrionota	3.19e-05	2.72e-09	2.13e-05	8.89e-05	5.72e-09	3.09e-05	0.142	0.606
Armatimonadota	8.83e-06	4.68e-10	8.83e-06	0	0	0	0.22	0.637
Dadabacteria	8.83e-06	4.68e-10	8.83e-06	0	0	0	0.22	0.637
Deferribacterota	0	0	0	3.86e-05	8.94e-09	3.86e-05	0.319	0.842
Dependentiae	0	0	0	0	0	0	1	1
Euryarchaeota	0	0	0	0	0	0	1	1
Planctomycetota	0	0	0	0	0	0	1	1

## Sheet: phylum_ConLac_ResLac.diffAb
Table S3 Relative abundance of phylum and genus horizontal species
phylum	Mean(ConLac)	Variance(ConLac)	Std.err(ConLac)	Mean(ResLac)	Variance(ResLac)	Std.err(ResLac)	P value	Q value
Firmicutes	0.518	0.00668	0.0334	0.446	0.0063	0.0324	0.139	0.527
Bacteroidota	0.369	0.00337	0.0237	0.399	0.00893	0.0386	0.514	0.776
Patescibacteria	0.0351	7.38e-05	0.00351	0.0488	0.000756	0.0112	0.277	0.702
Verrucomicrobiota	0.0263	0.000221	0.00606	0.0187	0.000112	0.00432	0.339	0.702
Proteobacteria	0.026	6.38e-05	0.00326	0.0444	0.000241	0.00634	0.0195	0.198
Actinobacteriota	0.00671	3.95e-06	0.000811	0.00831	1.84e-05	0.00175	0.422	0.753
Fibrobacterota	0.00384	2.89e-05	0.00219	0.00311	2.9e-05	0.0022	0.789	1
Desulfobacterota	0.00377	1.91e-06	0.000564	0.00283	4.22e-07	0.000265	0.174	0.562
Acidobacteriota	0.00256	9.04e-07	0.000388	0.00293	1.39e-06	0.000481	0.541	0.776
Cyanobacteria	0.00229	1.03e-06	0.000413	0.00761	2.85e-05	0.00218	0.0282	0.198
Spirochaetota	0.00227	5.26e-06	0.000937	0.00728	2.96e-05	0.00222	0.048	0.246
Chloroflexi	0.000948	2.97e-07	0.000222	0.00135	5.5e-07	0.000303	0.322	0.702
unclassified_Bacteria	0.000844	2.11e-07	0.000187	0.00244	2.74e-06	0.000676	0.0341	0.198
Methylomirabilota	0.0005	8.42e-08	0.000118	0.000641	8.16e-08	0.000117	0.409	0.753
Gemmatimonadota	0.000477	1.16e-07	0.000139	0.000679	8.77e-08	0.000121	0.312	0.702
Elusimicrobiota	0.000366	2.38e-07	0.000199	0.00402	9.19e-06	0.00124	0.00887	0.198
Synergistota	0.000338	3.84e-08	8e-05	0.00176	2.24e-06	0.00061	0.0323	0.198
Fusobacteriota	0.000166	1.93e-08	5.68e-05	0.000182	1.45e-08	4.92e-05	0.798	1
Myxococcota	9.99e-05	4.97e-08	9.1e-05	4.67e-05	6.66e-09	3.33e-05	0.562	0.776
Campylobacterota	6.28e-05	5.32e-09	2.98e-05	3.49e-05	3.72e-09	2.49e-05	0.467	0.753
Nitrospirota	6.06e-05	9.06e-09	3.89e-05	0.000171	3.5e-08	7.63e-05	0.241	0.699
Bdellovibrionota	5.81e-05	2.03e-08	5.81e-05	0.00012	2.11e-08	5.94e-05	0.454	0.753
Planctomycetota	3.58e-05	3.28e-09	2.34e-05	0	0	0	0.145	0.527
Armatimonadota	0	0	0	0	0	0	1	1
Dadabacteria	0	0	0	0	0	0	1	1
Deferribacterota	0	0	0	0	0	0	1	1
Dependentiae	0	0	0	0	0	0	1	1
Euryarchaeota	0	0	0	0	0	0	1	1
