# Supplementary material for: Dietary resveratrol improves immunity and antioxidant defense in ewes by regulating the rumen microbiome and metabolome across different reproductive stages
Source: Front Immunol. 2024 Oct 11;15:1462805. doi: 10.3389/fimmu.2024.1462805 (PMC11502325; doi:10.3389/fimmu.2024.1462805)
Supplement: Supplementary file 3 [file Table3.xlsx]

## Sheet: genus_ConEst_ResEst.diffAb
Table S4 Relative abundance of phylum and genus horizontal species
genus	Mean(ConEst)	Variance(ConEst)	Std.err(ConEst)	Mean(ResEst)	Variance(ResEst)	Std.err(ResEst)	P value	Q value
Succiniclasticum	0.148	0.000782	0.0114	0.111	0.00175	0.0171	0.064	0.542
Rikenellaceae_RC9_gut_group	0.112	0.00101	0.013	0.114	0.000303	0.00711	0.922	1
Prevotella	0.0967	0.000573	0.00978	0.111	0.00132	0.0148	0.573	1
Veillonellaceae_UCG_001	0.0676	0.000153	0.00505	0.0428	0.000154	0.00507	0.00215	0.197
unclassified_F082	0.0509	0.00124	0.0144	0.04	0.0002	0.00578	0.629	1
Christensenellaceae_R_7_group	0.0488	0.00132	0.0148	0.0251	0.00016	0.00516	0.125	0.657
unclassified_Selenomonadaceae	0.0411	0.00126	0.0145	0.0352	0.00108	0.0134	0.847	1
uncultured_rumen_bacterium	0.04	0.000507	0.00919	0.0681	0.00109	0.0135	0.0701	0.565
unclassified_Bacteroidales_RF16_group	0.0356	0.000528	0.00938	0.0159	4.81e-05	0.00283	0.041	0.477
unclassified_Lachnospiraceae	0.0275	7.46e-05	0.00353	0.0277	0.000202	0.00581	0.979	1
NK4A214_group	0.0246	0.000144	0.0049	0.0272	4.44e-05	0.00272	0.742	1
Selenomonas	0.0221	0.000169	0.00531	0.0158	9.16e-05	0.00391	0.501	1
Ruminococcus	0.02	0.000329	0.0074	0.0205	0.000457	0.00873	0.979	1
Lachnospiraceae_NK3A20_group	0.0177	0.000207	0.00587	0.0111	5.58e-05	0.00305	0.489	1
Prevotellaceae_UCG_003	0.0164	3.84e-05	0.00253	0.02	3.04e-05	0.00225	0.282	0.743
Anaerovibrio	0.0149	0.000153	0.00506	0.00741	5.91e-06	0.000993	0.15	0.727
Desulfovibrio	0.0112	8.16e-05	0.00369	0.00643	3.57e-06	0.000771	0.214	0.743
unclassified_Prevotellaceae	0.0111	7.31e-06	0.0011	0.0117	6.49e-05	0.00329	0.918	1
Candidatus_Saccharimonas	0.0108	6.13e-05	0.0032	0.0225	5.43e-05	0.00301	0.00938	0.279
unclassified_[Eubacterium]_coprostanoligenes_group	0.0107	6.07e-05	0.00318	0.0105	6.12e-06	0.00101	0.962	1
Butyrivibrio	0.01	1.1e-05	0.00135	0.0146	5.47e-05	0.00302	0.171	0.743
Lachnospiraceae_XPB1014_group	0.00873	0.000115	0.00437	0.0182	0.000324	0.00735	0.261	0.743
Prevotellaceae_UCG_001	0.00855	2.35e-05	0.00198	0.00826	1.58e-05	0.00162	0.942	1
Flexilinea	0.0077	2.73e-05	0.00213	0.00418	9.53e-06	0.00126	0.159	0.743
Moryella	0.00722	2.51e-05	0.00204	0.00644	1.17e-05	0.0014	0.83	1
UCG_004	0.00713	0.0001	0.00408	0.00483	9.99e-06	0.00129	0.712	1
unclassified_Clostridia	0.00678	8.1e-06	0.00116	0.0165	4.75e-05	0.00282	0.00318	0.197
Lachnospiraceae_ND3007_group	0.00672	1.25e-05	0.00144	0.00332	6.2e-06	0.00102	0.0495	0.477
Saccharofermentans	0.00592	4.54e-06	0.00087	0.0122	4.03e-05	0.00259	0.0189	0.387
unclassified_Muribaculaceae	0.00459	1.9e-05	0.00178	0.000949	8.4e-07	0.000374	0.0412	0.477
unclassified_Ruminococcaceae	0.00453	4.46e-06	0.000862	0.00543	9.24e-06	0.00124	0.685	1
unclassified_Alphaproteobacteria	0.00442	1.79e-05	0.00173	0.00202	8.68e-06	0.0012	0.251	0.743
Oribacterium	0.00372	8.74e-06	0.00121	0.000509	1.05e-07	0.000132	0.00983	0.279
Fibrobacter	0.00345	1.16e-05	0.00139	0.00589	4.12e-05	0.00262	0.566	1
[Ruminococcus]_gauvreauii_group	0.00318	2.17e-06	0.000601	0.000999	8.61e-07	0.000379	0.00428	0.197
unclassified_Bacteroidia	0.00278	3.8e-06	0.000796	0.000149	1.55e-08	5.09e-05	0.00276	0.197
unclassified_Clostridia_UCG_014	0.00244	6.69e-06	0.00106	0.00325	3.02e-06	0.000709	0.664	1
SP3_e08	0.0022	1.28e-05	0.00146	9.28e-05	2.11e-08	5.92e-05	0.152	0.727
Endomicrobium	0.00217	3.89e-06	0.000805	0.000793	8.61e-07	0.000379	0.114	0.649
Acetitomaculum	0.00213	9.01e-07	0.000387	0.000906	4.44e-07	0.000272	0.0109	0.296
[Eubacterium]_nodatum_group	0.00208	5.98e-07	0.000316	0.000845	3.3e-07	0.000235	0.00367	0.197
UCG_002	0.00201	2.33e-07	0.000197	0.00555	5.64e-05	0.00307	0.246	0.743
Lachnospiraceae_UCG_008	0.00197	2.45e-06	0.000639	0.00164	1.45e-06	0.000491	0.774	1
unclassified_UCG_010	0.00193	2.31e-06	0.00062	0.00336	2.62e-06	0.000661	0.0893	0.631
UCG_005	0.00193	2.66e-06	0.000666	0.00258	4.65e-06	0.000881	0.685	1
Pseudobutyrivibrio	0.00186	9.26e-07	0.000393	0.00267	4.81e-06	0.000895	0.56	1
Mycoplasma	0.00177	1.17e-05	0.00139	0.000305	2.66e-07	0.00021	0.293	0.743
Treponema	0.00177	2.47e-06	0.000642	0.00204	4e-06	0.000817	0.865	1
Solobacterium	0.00171	1.04e-05	0.00132	0.000196	6.12e-08	0.000101	0.249	0.743
unclassified_[Clostridium]_methylpentosum_group	0.00152	7.82e-07	0.000361	0.000515	5.46e-07	0.000302	0.031	0.452
unclassified_Bacteria	0.00143	4.37e-06	0.000853	0.00229	1.15e-05	0.00138	0.716	1
unclassified_Bacteroidales	0.00142	1.25e-06	0.000457	0.00505	4.59e-05	0.00277	0.202	0.743
unclassified_Anaerovoracaceae	0.00126	1.38e-06	0.00048	0.000788	2.78e-07	0.000215	0.537	1
Alloprevotella	0.0012	2.7e-06	0.000671	0.00139	9.42e-07	0.000396	0.868	1
Family_XIII_AD3011_group	0.00119	6.45e-07	0.000328	0.00136	2.46e-07	0.000203	0.756	1
Bacteroides	0.00117	2.29e-07	0.000195	0.000685	5.26e-08	9.36e-05	0.0217	0.387
Defluviitaleaceae_UCG_011	0.00112	2.17e-07	0.00019	0.000815	4.46e-07	0.000273	0.526	1
unclassified_Proteobacteria	0.00108	1.06e-06	0.00042	0.000184	1.94e-07	0.00018	0.0455	0.477
Erysipelotrichaceae_UCG_009	0.00102	3.56e-07	0.000244	0.000775	3.21e-07	0.000231	0.619	1
unclassified_Erysipelotrichaceae	0.000984	8.1e-07	0.000367	0.00134	3.84e-07	0.000253	0.582	1
Anaerovorax	0.000957	4.34e-08	8.51e-05	0.00345	9.62e-06	0.00127	0.0454	0.477
unclassified_Oscillospiraceae	0.000954	1.63e-07	0.000165	0.00136	5.55e-07	0.000304	0.241	0.743
Desulfobulbus	0.000925	5.6e-07	0.000306	0.000508	1.06e-07	0.000133	0.217	0.743
probable_genus_10	0.000896	1.33e-07	0.000149	0.00576	3.66e-06	0.000781	5.29e-05	0.0316
Prevotellaceae_UCG_004	0.00087	1.22e-06	0.000451	0.00128	3.19e-06	0.000729	0.741	1
Faecalibacterium	0.000835	5.36e-07	0.000299	0.000996	1.17e-07	0.00014	0.735	1
Schwartzia	0.000797	3.33e-07	0.000236	0.000703	2.84e-07	0.000217	0.849	1
Streptococcus	0.000764	2.67e-07	0.000211	0.000599	2.62e-07	0.000209	0.703	1
DNF00809	0.000739	5.31e-08	9.41e-05	0.000549	9.8e-08	0.000128	0.231	0.743
Escherichia_Shigella	0.000728	9.82e-08	0.000128	0.000843	1.25e-07	0.000144	0.684	1
unclassified_Marinilabiliaceae	0.000708	2.64e-07	0.00021	0.00191	7.24e-06	0.0011	0.276	0.743
unclassified_Rhodospirillales	0.000694	7.08e-07	0.000343	8.73e-05	6.82e-09	3.37e-05	0.0673	0.55
Lactobacillus	0.000692	1.12e-07	0.000137	0.000998	5.05e-07	0.00029	0.51	1
Mogibacterium	0.00067	3.1e-07	0.000227	0.000305	9.59e-08	0.000126	0.165	0.743
Shuttleworthia	0.000654	1.05e-07	0.000132	0.000355	9.02e-08	0.000123	0.0778	0.611
Lachnospiraceae_UCG_006	0.000645	3.81e-07	0.000252	0.000905	6.02e-07	0.000317	0.659	1
unclassified_Rikenellaceae	0.000633	2.78e-07	0.000215	0.000576	6.77e-07	0.000336	0.923	1
Lachnobacterium	0.000632	1.79e-07	0.000173	0.000355	2.26e-07	0.000194	0.279	0.743
Halomonas	0.000605	3.09e-08	7.18e-05	0.000703	1.31e-07	0.000148	0.684	1
[Eubacterium]_ruminantium_group	0.000595	1.4e-07	0.000153	0.0026	4.49e-06	0.000865	0.0198	0.387
unclassified_Clostridia_vadinBB60_group	0.000562	5.26e-07	0.000296	0.000332	1.8e-07	0.000173	0.645	1
Papillibacter	0.000561	5.92e-07	0.000314	0.00263	6.81e-06	0.00107	0.0554	0.509
Lachnospiraceae_UCG_002	0.000543	1.48e-07	0.000157	0.000579	2e-07	0.000183	0.921	1
unclassified_Christensenellaceae	0.000511	1.38e-07	0.000152	0.00186	4.72e-06	0.000887	0.133	0.673
Nitrosomonas	0.000485	8.7e-09	3.81e-05	0.000251	7.91e-08	0.000115	0.049	0.477
unclassified_Paracaedibacteraceae	0.000485	3.07e-07	0.000226	0.000146	2.24e-08	6.11e-05	0.152	0.727
Fretibacterium	0.000479	1.03e-07	0.000131	0.000643	7.89e-07	0.000363	0.768	1
Pseudomonas	0.000474	4.13e-08	8.3e-05	0.00106	2.95e-07	0.000222	0.0138	0.33
CAG_352	0.000466	3.54e-07	0.000243	0.00121	1.99e-06	0.000576	0.232	0.743
Blautia	0.000462	4.68e-08	8.83e-05	0.000224	1.23e-07	0.000143	0.163	0.743
Olsenella	0.000426	1.19e-07	0.000141	0.000187	2.82e-08	6.85e-05	0.12	0.657
Bacillus	0.000414	7.81e-08	0.000114	0.000352	1e-07	0.000129	0.805	1
uncultured_Firmicutes_bacterium	0.00041	1.35e-07	0.00015	0.00064	1.51e-06	0.000502	0.757	1
Lachnospiraceae_AC2044_group	0.000399	1.41e-07	0.000153	0.00523	1.62e-05	0.00164	0.00576	0.229
unclassified_Bacilli	0.000384	4.8e-08	8.95e-05	0.00053	1.54e-07	0.00016	0.583	1
Helcococcus	0.000381	3.38e-08	7.5e-05	0.000532	4.99e-08	9.12e-05	0.208	0.743
uncultured_rumen_bacterium_4C0d_9	0.000368	5.02e-08	9.15e-05	0.00137	1.41e-06	0.000485	0.0393	0.477
Anaeroplasma	0.000353	1.08e-07	0.000134	0.00119	4.59e-06	0.000875	0.515	1
unclassified_Bifidobacteriaceae	0.000352	1.73e-07	0.00017	0.00507	6.63e-05	0.00332	0.16	0.743
Prevotellaceae_NK3B31_group	0.00034	7.48e-08	0.000112	0.0038	1.71e-05	0.00169	0.0374	0.477
[Anaerorhabdus]_furcosa_group	0.000339	2.43e-07	0.000201	0.000124	1.58e-08	5.14e-05	0.294	0.743
Marvinbryantia	0.000338	1.2e-07	0.000141	0.000108	7.06e-08	0.000108	0.204	0.743
Roseburia	0.00033	3.27e-08	7.38e-05	1.14e-05	7.79e-10	1.14e-05	0.0006	0.179
Fusobacterium	0.000325	1.19e-08	4.45e-05	0.000113	3.17e-08	7.27e-05	0.013	0.33
unclassified_Bacteroidales_BS11_gut_group	0.000317	1.28e-07	0.000146	0.0011	1.25e-06	0.000456	0.0827	0.625
Howardella	0.000317	1.47e-07	0.000156	0.000171	5.6e-08	9.66e-05	0.582	1
unclassified_Succinivibrionaceae	0.000306	1.82e-07	0.000174	0.000183	8.93e-08	0.000122	0.692	1
Quinella	0.000267	1.17e-07	0.000139	0.00344	2.36e-05	0.00198	0.0865	0.631
Phascolarctobacterium	0.000265	1.09e-07	0.000135	0.000193	4.03e-08	8.2e-05	0.749	1
Butyricicoccus	0.000253	4.43e-08	8.59e-05	0.000344	2.82e-07	0.000217	0.786	1
Lachnospiraceae_UCG_009	0.000253	8.25e-08	0.000117	0.000212	4.58e-08	8.74e-05	0.856	1
Family_XIII_UCG_001	0.000246	1.53e-08	5.05e-05	0.000134	2.91e-08	6.96e-05	0.199	0.743
Anaerofustis	0.00022	1.75e-08	5.4e-05	0.00022	5.06e-09	2.9e-05	0.994	1
unclassified_Oscillospirales	0.000217	7.47e-08	0.000112	0.000177	3.78e-08	7.93e-05	0.848	1
unclassified_Enterobacteriaceae	0.000217	7.12e-08	0.000109	0.000223	4.04e-08	8.21e-05	0.977	1
Lachnoclostridium	0.000216	2.03e-07	0.000184	0.0029	9.42e-06	0.00125	0.0313	0.452
U29_B03	0.000208	1.23e-08	4.53e-05	0.000383	7.49e-08	0.000112	0.151	0.727
Blvii28_wastewater_sludge_group	0.000205	1.36e-09	1.5e-05	4.11e-05	1.02e-08	4.11e-05	0.00126	0.188
Acinetobacter	0.000201	4.01e-08	8.17e-05	6.34e-05	1.06e-08	4.2e-05	0.133	0.673
unclassified_Micrococcaceae	0.0002	6.2e-08	0.000102	0.000758	1.98e-07	0.000182	0.00921	0.279
unclassified_Eggerthellaceae	0.00019	2.58e-08	6.56e-05	0.000248	5.68e-08	9.73e-05	0.736	1
Globicatella	0.000189	1.4e-08	4.83e-05	0.000319	3.81e-08	7.97e-05	0.168	0.743
Prevotellaceae_Ga6A1_group	0.000188	9.55e-08	0.000126	2.8e-05	2.03e-09	1.84e-05	0.216	0.743
unclassified_Firmicutes	0.000185	1.92e-08	5.65e-05	0.000986	4.62e-07	0.000278	0.00665	0.248
Clostridium_sensu_stricto_1	0.000182	2.18e-08	6.02e-05	2.62e-05	4.12e-09	2.62e-05	0.016	0.349
Arenimonas	0.000179	7.67e-08	0.000113	0.000285	1.16e-07	0.000139	0.685	1
Megamonas	0.000172	5.56e-08	9.62e-05	0.000147	5.25e-08	9.36e-05	0.9	1
Marinobacter	0.000168	1.99e-08	5.76e-05	0.000333	4.38e-08	8.55e-05	0.0866	0.631
Ignatzschineria	0.000158	1.97e-08	5.72e-05	0.000296	2.64e-08	6.64e-05	0.0949	0.631
Suttonella	0.000158	2.28e-08	6.17e-05	0.000344	4.19e-07	0.000264	0.634	1
unclassified_RF39	0.00015	6.27e-08	0.000102	7.52e-05	6.19e-09	3.21e-05	0.629	1
unclassified_Sutterellaceae	0.000149	6.14e-09	3.2e-05	4.18e-05	1.05e-08	4.18e-05	0.0374	0.477
Colidextribacter	0.000147	2.36e-08	6.28e-05	3.67e-05	3.38e-09	2.37e-05	0.0798	0.611
Sphingomonas	0.000142	5.98e-08	9.98e-05	0.00165	8.1e-07	0.000367	0.000991	0.188
Corynebacterium	0.00014	2.83e-08	6.87e-05	0.000443	1.09e-07	0.000135	0.0412	0.477
Alistipes	0.000138	1.21e-08	4.5e-05	0.000155	5.76e-08	9.8e-05	0.919	1
Geoalkalibacter	0.000137	2.22e-08	6.08e-05	0.000448	2.93e-08	6.99e-05	0.00251	0.197
unclassified_Sphingomonadaceae	0.000135	4.69e-08	8.84e-05	0	0	0	0.121	0.657
Rheinheimera	0.000134	8.08e-09	3.67e-05	0.000133	8.33e-08	0.000118	0.994	1
unclassified_Oligoflexaceae	0.000127	1.19e-08	4.45e-05	0.000161	2.39e-08	6.32e-05	0.757	1
Erysipelothrix	0.000126	2.04e-08	5.82e-05	0.000147	2.95e-08	7.01e-05	0.878	1
Syntrophococcus	0.000119	8.47e-08	0.000119	4.42e-05	4.94e-09	2.87e-05	0.678	1
Anaerococcus	0.000118	4.84e-09	2.84e-05	0.000219	3.36e-08	7.49e-05	0.213	0.743
Defluviicoccus	0.000118	1.72e-08	5.35e-05	0.000184	9.86e-09	4.05e-05	0.491	1
Succinivibrionaceae_UCG_002	0.000118	3.1e-08	7.19e-05	0.00017	6.85e-08	0.000107	0.778	1
Stappia	0.000111	7.42e-08	0.000111	6.45e-05	2.5e-08	6.45e-05	0.802	1
Pyramidobacter	0.000108	8.91e-09	3.85e-05	0.00023	1.22e-07	0.000142	0.562	1
unclassified_Methyloligellaceae	9.89e-05	2.45e-08	6.39e-05	4.56e-05	1.25e-08	4.56e-05	0.639	1
Elusimicrobium	9e-05	1.49e-08	4.98e-05	0.000197	9.5e-08	0.000126	0.586	1
Monoglobus	8.82e-05	2.89e-08	6.94e-05	0.00127	4.37e-06	0.000853	0.173	0.743
Paraprevotella	8.72e-05	4.65e-09	2.78e-05	0.000128	1.06e-08	4.2e-05	0.568	1
Lachnospiraceae_NK4A136_group	8.62e-05	1.89e-08	5.61e-05	0.000306	3.58e-07	0.000244	0.54	1
unclassified_Cyanobacteriales	8.5e-05	1.94e-08	5.69e-05	4.88e-05	6.19e-09	3.21e-05	0.705	1
unclassified_Coriobacteriales	8.49e-05	2.09e-08	5.91e-05	0.000114	8.59e-09	3.78e-05	0.773	1
Stenotrophomonas	8.15e-05	5.63e-09	3.06e-05	0	0	0	0.00941	0.279
unclassified_Nostocaceae	8.14e-05	8.45e-09	3.75e-05	6.57e-05	1.1e-08	4.28e-05	0.855	1
unclassified_Planococcaceae	7.76e-05	2.1e-08	5.92e-05	0	0	0	0.195	0.743
Pseudofulvimonas	7.67e-05	7.87e-09	3.62e-05	0.000121	1.14e-08	4.35e-05	0.587	1
W5053	7.5e-05	9.78e-09	4.04e-05	0.000134	4.87e-08	9.01e-05	0.684	1
Clostridioides	6.82e-05	2.79e-08	6.82e-05	3.37e-05	6.8e-09	3.37e-05	0.749	1
Azoarcus	6.73e-05	2.71e-08	6.73e-05	0	0	0	0.311	0.743
unclassified_Atopobiaceae	6.7e-05	1.45e-08	4.91e-05	7.41e-05	9.88e-09	4.06e-05	0.942	1
Tannerella	6.65e-05	1.35e-08	4.74e-05	2.24e-05	3.02e-09	2.24e-05	0.554	1
unclassified_Comamonadaceae	6.61e-05	3.08e-09	2.26e-05	0.00046	8.99e-08	0.000122	0.00343	0.197
Megasphaera	6.51e-05	2.54e-08	6.51e-05	4.18e-05	1.05e-08	4.18e-05	0.844	1
Tissierella	6.19e-05	9.42e-09	3.96e-05	0.00022	3.47e-08	7.61e-05	0.0579	0.509
Erysipelotrichaceae_UCG_003	6.17e-05	9.26e-09	3.93e-05	7.6e-05	1.43e-08	4.88e-05	0.878	1
Enterorhabdus	6.16e-05	5.84e-09	3.12e-05	1.12e-05	7.57e-10	1.12e-05	0.124	0.657
unclassified_Izemoplasmatales	6.14e-05	1.3e-08	4.66e-05	5.8e-05	1.09e-08	4.26e-05	0.97	1
CL500_29_marine_group	6.1e-05	2.23e-08	6.1e-05	0.000125	3.87e-08	8.03e-05	0.666	1
unclassified_Marinifilaceae	6.08e-05	7.53e-09	3.54e-05	0.000363	2.65e-07	0.00021	0.16	0.743
unclassified_Xanthomonadaceae	5.86e-05	5.89e-09	3.13e-05	0.000203	2.86e-08	6.91e-05	0.0517	0.49
uncultured_Paenibacillaceae_bacterium	5.86e-05	1.05e-08	4.18e-05	2.28e-05	3.12e-09	2.28e-05	0.602	1
Pseudoramibacter	5.85e-05	2.51e-09	2.04e-05	9.73e-05	2.78e-08	6.8e-05	0.709	1
Subdoligranulum	5.66e-05	8.39e-09	3.74e-05	2.17e-05	2.82e-09	2.17e-05	0.575	1
Pseudoxanthomonas	5.55e-05	9.37e-09	3.95e-05	0.000141	1.43e-08	4.88e-05	0.178	0.743
Streptomyces	5.51e-05	8.29e-09	3.72e-05	0	0	0	0.137	0.69
unclassified_Actinomycetaceae	5.33e-05	5.63e-09	3.06e-05	1.72e-05	1.78e-09	1.72e-05	0.297	0.743
NED5E9	5.31e-05	1.69e-08	5.31e-05	0.000208	1.04e-07	0.000132	0.269	0.743
Ligilactobacillus	5.29e-05	8.81e-09	3.83e-05	2.66e-05	4.24e-09	2.66e-05	0.699	1
Helicobacter	5.22e-05	3.43e-09	2.39e-05	9.77e-05	1.31e-08	4.67e-05	0.545	1
unclassified_Ilumatobacteraceae	5.2e-05	1.01e-08	4.11e-05	0.000304	1.12e-07	0.000137	0.0664	0.55
Atopobium	5.14e-05	1.58e-08	5.14e-05	0.000421	5.51e-07	0.000303	0.229	0.743
unclassified_Gastranaerophilales	5.14e-05	1.58e-08	5.14e-05	2.89e-05	5.01e-09	2.89e-05	0.79	1
unclassified_Erysipelatoclostridiaceae	5.07e-05	1.54e-08	5.07e-05	0	0	0	0.311	0.743
Novosphingobium	5.02e-05	1.51e-08	5.02e-05	0	0	0	0.311	0.743
M2PT2_76_termite_group	4.93e-05	5.85e-09	3.12e-05	4.45e-05	6.63e-09	3.32e-05	0.943	1
unclassified_Enterobacterales	4.91e-05	7.48e-09	3.53e-05	1.81e-05	1.96e-09	1.81e-05	0.589	1
Caldimonas	4.66e-05	1.31e-08	4.66e-05	0	0	0	0.311	0.743
Bifidobacterium	4.63e-05	5.52e-09	3.03e-05	0.000159	6.59e-08	0.000105	0.295	0.743
Brevundimonas	4.59e-05	7.29e-09	3.48e-05	0	0	0	0.193	0.743
Nitrincola	4.54e-05	1.23e-08	4.54e-05	0.000105	6.59e-08	0.000105	0.721	1
Ilumatobacter	4.25e-05	1.08e-08	4.25e-05	0	0	0	0.311	0.743
unclassified_Lactobacillales	4.14e-05	4.27e-09	2.67e-05	0	0	0	0.111	0.643
Paracoccus	4.11e-05	1.01e-08	4.11e-05	0.000209	8.38e-08	0.000118	0.182	0.743
SWB02	4.08e-05	4.14e-09	2.63e-05	1.87e-05	2.1e-09	1.87e-05	0.635	1
Algoriphagus	3.85e-05	3.58e-09	2.44e-05	0	0	0	0.0933	0.631
unclassified_Vicinamibacteraceae	3.84e-05	8.84e-09	3.84e-05	0.000542	2.02e-07	0.000183	0.00896	0.279
Clostridium_sensu_stricto_2	3.77e-05	8.51e-09	3.77e-05	7.86e-05	7.59e-09	3.56e-05	0.584	1
unclassified_Desulfovibrionaceae	3.75e-05	1.41e-09	1.53e-05	0	0	0	0.0138	0.33
P3OB_42	3.72e-05	8.28e-09	3.72e-05	9.97e-05	2.39e-08	6.32e-05	0.55	1
unclassified_Rhizobiales_Incertae_Sedis	3.72e-05	8.28e-09	3.72e-05	4.16e-05	4.63e-09	2.78e-05	0.951	1
Erysipelatoclostridium	3.62e-05	3.97e-09	2.57e-05	1.45e-05	1.25e-09	1.45e-05	0.611	1
MND1	3.54e-05	7.52e-09	3.54e-05	8.22e-05	1.44e-08	4.9e-05	0.594	1
Methanobrevibacter	3.53e-05	7.48e-09	3.53e-05	0	0	0	0.311	0.743
uncultured_Acidobacteria_bacterium	3.47e-05	3.61e-09	2.45e-05	0.000115	3.24e-08	7.35e-05	0.292	0.743
unclassified_Gemmatimonadaceae	3.46e-05	3e-09	2.24e-05	0.000559	3.37e-07	0.000237	0.0241	0.389
IS_44	3.42e-05	4.33e-09	2.69e-05	0	0	0	0.209	0.743
Enterococcus	3.42e-05	7.04e-09	3.42e-05	0.000325	4.04e-07	0.000259	0.261	0.743
Dethiobacter	3.4e-05	4.22e-09	2.65e-05	5.14e-05	1.58e-08	5.14e-05	0.845	1
Akkermansia	3.16e-05	2.44e-09	2.02e-05	1.58e-05	1.5e-09	1.58e-05	0.675	1
Salinimicrobium	3.13e-05	2.38e-09	1.99e-05	0	0	0	0.0967	0.631
[Eubacterium]_siraeum_group	3.12e-05	2.84e-09	2.18e-05	2.15e-05	2.78e-09	2.15e-05	0.83	1
unclassified_Burkholderiales	3.1e-05	1.62e-09	1.64e-05	4.87e-05	5.98e-09	3.16e-05	0.732	1
Tyzzerella	3.02e-05	2.2e-09	1.92e-05	0.000211	5.65e-08	9.7e-05	0.0597	0.516
Aeriscardovia	2.87e-05	4.94e-09	2.87e-05	0.000123	3.69e-08	7.85e-05	0.252	0.743
Intestinimonas	2.79e-05	4.68e-09	2.79e-05	0	0	0	0.464	1
unclassified_67_14	2.74e-05	4.5e-09	2.74e-05	2.58e-05	4e-09	2.58e-05	0.975	1
unclassified_Peptococcaceae	2.49e-05	1.53e-09	1.6e-05	0.000123	8.33e-09	3.73e-05	0.0145	0.332
Lactococcus	2.47e-05	1.5e-09	1.58e-05	7.11e-05	3.03e-08	7.11e-05	0.662	1
Bibersteinia	2.41e-05	1.76e-09	1.71e-05	7.9e-05	3.74e-08	7.9e-05	0.639	1
Fournierella	2.4e-05	3.45e-09	2.4e-05	0	0	0	0.311	0.743
unclassified_Desulfuromonadia	2.4e-05	3.45e-09	2.4e-05	0	0	0	0.311	0.743
Lysinibacillus	2.4e-05	3.45e-09	2.4e-05	7.6e-05	3.46e-08	7.6e-05	0.653	1
unclassified_Candidatus_Saccharibacteria_bacterium_UB2523	2.4e-05	3.45e-09	2.4e-05	4.18e-05	1.05e-08	4.18e-05	0.796	1
unclassified_Acidaminococcaceae	2.36e-05	3.35e-09	2.36e-05	0	0	0	0.311	0.743
RBG_16_49_21	2.15e-05	2.78e-09	2.15e-05	2.62e-05	4.11e-09	2.62e-05	0.926	1
Savagea	2.12e-05	2.71e-09	2.12e-05	0	0	0	0.311	0.743
uncultured_Alphaproteobacteria_bacterium	2.12e-05	2.71e-09	2.12e-05	0	0	0	0.311	0.743
uncultured_gamma_proteobacterium	2.09e-05	2.63e-09	2.09e-05	3.12e-05	3.28e-09	2.34e-05	0.824	1
Candidatus_Stoquefichus	2.07e-05	1.03e-09	1.31e-05	0	0	0	0.0893	0.631
Veillonella	2.03e-05	2.46e-09	2.03e-05	7.12e-05	1.43e-08	4.89e-05	0.501	1
Erysipelotrichaceae_UCG_008	1.93e-05	2.23e-09	1.93e-05	3.74e-05	8.41e-09	3.74e-05	0.761	1
Nitrospira	1.79e-05	1.93e-09	1.79e-05	7.35e-05	1.3e-08	4.65e-05	0.258	0.743
Candidatus_Alysiosphaera	1.77e-05	1.88e-09	1.77e-05	0.000188	5.81e-08	9.84e-05	0.0721	0.574
[Ruminococcus]_gnavus_group	1.74e-05	7.65e-10	1.13e-05	6.45e-05	2.5e-08	6.45e-05	0.618	1
unclassified_SBR1031	1.74e-05	1.83e-09	1.74e-05	5.78e-05	2e-08	5.78e-05	0.646	1
unclassified_Hungateiclostridiaceae	1.74e-05	1.83e-09	1.74e-05	1.14e-05	7.79e-10	1.14e-05	0.73	1
Dubosiella	1.61e-05	1.55e-09	1.61e-05	0	0	0	0.0645	0.542
unclassified_Rhodobacteraceae	1.44e-05	1.24e-09	1.44e-05	0.000156	1.03e-07	0.000131	0.273	0.743
unclassified_Sporomusaceae	1.44e-05	1.24e-09	1.44e-05	2.24e-05	3.02e-09	2.24e-05	0.841	1
unclassified_Spirochaetaceae	1.42e-05	1.2e-09	1.42e-05	2.3e-05	1.54e-09	1.6e-05	0.772	1
966_1	1.4e-05	1.17e-09	1.4e-05	0	0	0	0.127	0.657
Moraxella	1.37e-05	1.13e-09	1.37e-05	0.000341	2.72e-07	0.000213	0.116	0.651
[Eubacterium]_saphenum_group	1.37e-05	1.13e-09	1.37e-05	0	0	0	0.127	0.657
unclassified_Gammaproteobacteria	1.37e-05	1.13e-09	1.37e-05	3.77e-05	4.11e-09	2.62e-05	0.569	1
Flavobacterium	1.37e-05	1.13e-09	1.37e-05	3.7e-05	4.06e-09	2.6e-05	0.582	1
Sutterella	1.37e-05	1.13e-09	1.37e-05	2.15e-05	2.78e-09	2.15e-05	0.743	1
unclassified_Anaerolineae	1.35e-05	1.1e-09	1.35e-05	2.15e-05	2.78e-09	2.15e-05	0.743	1
Bilophila	1.28e-05	9.89e-10	1.28e-05	0	0	0	0.127	0.657
Kandleria	1.08e-05	6.95e-10	1.08e-05	0	0	0	0.252	0.743
Dyadobacter	1.05e-05	6.58e-10	1.05e-05	1.12e-05	7.56e-10	1.12e-05	1	1
uncultured_Sphingobacteriia_bacterium	1.03e-05	6.33e-10	1.03e-05	0	0	0	0.252	0.743
Parasutterella	1.03e-05	6.33e-10	1.03e-05	4.3e-05	7.28e-09	3.48e-05	0.531	1
Porphyromonas	1.01e-05	6.16e-10	1.01e-05	4.35e-05	1.13e-08	4.35e-05	0.606	1
unclassified_p_2534_18B5_gut_group	1.01e-05	6.16e-10	1.01e-05	7.49e-06	3.36e-10	7.49e-06	1	1
Catenisphaera	9.63e-06	5.57e-10	9.63e-06	0	0	0	0.252	0.743
unclassified_Rhodocyclaceae	9.63e-06	5.57e-10	9.63e-06	0	0	0	0.252	0.743
unclassified_WD2101_soil_group	7.18e-06	3.09e-10	7.18e-06	0	0	0	0.502	1
Asteroleplasma	7.08e-06	3.01e-10	7.08e-06	1.5e-05	1.34e-09	1.5e-05	0.43	1
unclassified_Moraxellaceae	7.08e-06	3.01e-10	7.08e-06	0	0	0	0.502	1
unclassified_Xanthobacteraceae	7.08e-06	3.01e-10	7.08e-06	0	0	0	0.502	1
uncultured_rumen_bacterium_4C28d_15	7.08e-06	3.01e-10	7.08e-06	4.3e-05	1.11e-08	4.3e-05	0.563	1
Parabacteroides	7.03e-06	1.19e-10	4.45e-06	2.24e-05	3.02e-09	2.24e-05	0.643	1
unclassified_Lactobacillaceae	6.98e-06	2.92e-10	6.98e-06	0	0	0	0.502	1
unclassified_Lentimicrobiaceae	6.98e-06	2.92e-10	6.98e-06	0	0	0	0.502	1
Pontibacter	6.85e-06	2.81e-10	6.85e-06	0	0	0	0.502	1
unclassified_Paludibacteraceae	6.85e-06	2.81e-10	6.85e-06	3.87e-05	9e-09	3.87e-05	0.571	1
uncultured_Erysipelotrichaceae_bacterium	6.76e-06	2.74e-10	6.76e-06	0	0	0	0.502	1
Subgroup_10	6.42e-06	2.47e-10	6.42e-06	4.32e-05	4.48e-09	2.73e-05	0.197	0.743
Ralstonia	6.42e-06	2.47e-10	6.42e-06	0	0	0	0.502	1
unclassified_Bacillaceae	6.42e-06	2.47e-10	6.42e-06	2.37e-05	3.37e-09	2.37e-05	0.626	1
Prevotella_9	3.54e-06	7.52e-11	3.54e-06	5.01e-05	3.72e-09	2.49e-05	0.0568	0.509
Alkaliflexus	3.49e-06	7.31e-11	3.49e-06	6.5e-05	2.54e-08	6.5e-05	0.513	1
unclassified_Microscillaceae	0	0	0	0.000416	9.95e-08	0.000129	0.00306	0.197
Thauera	0	0	0	0.000463	1.36e-07	0.000151	0.00404	0.197
Incertae_Sedis	0	0	0	0.000478	1.58e-07	0.000162	0.00551	0.229
Candidatus_Soleaferrea	0	0	0	0.000114	1.38e-08	4.8e-05	0.0164	0.349
Methylophaga	0	0	0	0.000109	1.46e-08	4.92e-05	0.0232	0.387
Mangroviflexus	0	0	0	1.87e-05	2.1e-09	1.87e-05	0.0233	0.387
Neisseria	0	0	0	1.98e-05	2.34e-09	1.98e-05	0.0233	0.387
Reyranella	0	0	0	1.87e-05	2.1e-09	1.87e-05	0.0233	0.387
[Eubacterium]_oxidoreducens_group	0	0	0	1.9e-05	2.16e-09	1.9e-05	0.0233	0.387
Blastococcus	0	0	0	0.000419	2.19e-07	0.000191	0.0253	0.397
unclassified_Vicinamibacterales	0	0	0	0.000476	2.86e-07	0.000218	0.0278	0.426
Acholeplasma	0	0	0	6.69e-05	6.03e-09	3.17e-05	0.0318	0.452
Comamonas	0	0	0	1.58e-05	1.5e-09	1.58e-05	0.0495	0.477
Ellin6067	0	0	0	1.47e-05	5.2e-10	9.31e-06	0.0495	0.477
Lachnospiraceae_NC2004_group	0	0	0	1.5e-05	1.35e-09	1.5e-05	0.0495	0.477
Lachnospiraceae_UCG_004	0	0	0	1.55e-05	5.77e-10	9.8e-06	0.0495	0.477
Lewinella	0	0	0	1.45e-05	1.25e-09	1.45e-05	0.0495	0.477
Paenalcaligenes	0	0	0	1.5e-05	1.35e-09	1.5e-05	0.0495	0.477
Turicibacter	0	0	0	1.52e-05	1.39e-09	1.52e-05	0.0495	0.477
unclassified_CCD24	0	0	0	1.5e-05	1.34e-09	1.5e-05	0.0495	0.477
unclassified_Desulfuromonadaceae	0	0	0	1.5e-05	1.34e-09	1.5e-05	0.0495	0.477
uncultured_Candidatus_Saccharibacteria_bacterium	0	0	0	1.48e-05	5.28e-10	9.38e-06	0.0495	0.477
Succinivibrio	0	0	0	0.000347	2.09e-07	0.000187	0.056	0.509
Mailhella	0	0	0	0.000123	2.67e-08	6.67e-05	0.0574	0.509
Bacteroidales_bacterium_Bact_22	0	0	0	0.0199	0.000873	0.0121	0.0791	0.611
Pseudonocardia	0	0	0	0.00012	3.51e-08	7.65e-05	0.0951	0.631
Gaiella	0	0	0	0.000149	5.41e-08	9.49e-05	0.0981	0.631
unclassified_Chloroflexi	0	0	0	8.84e-05	1.9e-08	5.63e-05	0.101	0.631
unclassified_Microbacteriaceae	0	0	0	9.25e-05	2.09e-08	5.9e-05	0.102	0.631
unclassified_Rokubacteriales	0	0	0	0.000175	7.49e-08	0.000112	0.104	0.631
Mannheimia	0	0	0	1.29e-05	1e-09	1.29e-05	0.105	0.631
Ruminobacter	0	0	0	1.19e-05	8.43e-10	1.19e-05	0.105	0.631
p_1088_a5_gut_group	0	0	0	1.19e-05	8.43e-10	1.19e-05	0.105	0.631
unclassified_Hydrogenoanaerobacterium	0	0	0	1.19e-05	8.43e-10	1.19e-05	0.105	0.631
unclassified_Longimicrobiaceae	0	0	0	1.12e-05	7.56e-10	1.12e-05	0.105	0.631
unclassified_PLTA13	0	0	0	1.08e-05	7.05e-10	1.08e-05	0.105	0.631
unclassified_Roseiflexaceae	0	0	0	1.19e-05	8.43e-10	1.19e-05	0.105	0.631
uncultured_soil_bacterium	0	0	0	1.29e-05	1e-09	1.29e-05	0.105	0.631
unclassified_Synergistaceae	0	0	0	8.47e-05	1.76e-08	5.41e-05	0.106	0.631
Exiguobacterium	0	0	0	0.000115	3.25e-08	7.36e-05	0.107	0.632
uncultured_Clostridiales_bacterium	0	0	0	0.000146	5.3e-08	9.4e-05	0.11	0.642
Allorhizobium_Neorhizobium_Pararhizobium_Rhizobium	0	0	0	0.000279	1.94e-07	0.00018	0.113	0.647
unclassified_Blastocatellaceae	0	0	0	7.73e-05	1.54e-08	5.07e-05	0.122	0.657
Limnobacter	0	0	0	0.000149	5.87e-08	9.89e-05	0.126	0.657
Sharpea	0	0	0	6.04e-05	9.64e-09	4.01e-05	0.128	0.657
Vagococcus	0	0	0	0.000127	4.41e-08	8.57e-05	0.141	0.699
unclassified_Gaiellales	0	0	0	6.27e-05	1.08e-08	4.24e-05	0.142	0.7
unclassified_Gemmatimonadota	0	0	0	5.32e-05	8.47e-09	3.76e-05	0.161	0.743
Alysiella	0	0	0	0.00026	2.05e-07	0.000185	0.164	0.743
Cellvibrio	0	0	0	2.59e-05	2.09e-09	1.87e-05	0.168	0.743
unclassified_Subgroup_7	0	0	0	6.54e-05	1.33e-08	4.72e-05	0.169	0.743
unclassified_SC_I_84	0	0	0	0.00013	5.55e-08	9.62e-05	0.179	0.743
unclassified_Syntrophomonadaceae	0	0	0	3.13e-05	3.28e-09	2.34e-05	0.183	0.743
unclassified_WCHB1_41	0	0	0	0.000172	1.08e-07	0.000134	0.205	0.743
Achromobacter	0	0	0	7.49e-06	3.36e-10	7.49e-06	0.222	0.743
Devosia	0	0	0	7.9e-06	3.74e-10	7.9e-06	0.222	0.743
Fonticella	0	0	0	7.48e-06	3.36e-10	7.48e-06	0.222	0.743
Massilia	0	0	0	7.48e-06	3.36e-10	7.48e-06	0.222	0.743
Odoribacter	0	0	0	7.6e-06	3.46e-10	7.6e-06	0.222	0.743
Sediminispirochaeta	0	0	0	7.48e-06	3.36e-10	7.48e-06	0.222	0.743
unclassified_Chitinophagales	0	0	0	7.9e-06	3.74e-10	7.9e-06	0.222	0.743
unclassified_Eubacteriaceae	0	0	0	7.6e-06	3.46e-10	7.6e-06	0.222	0.743
unclassified_Neisseriaceae	0	0	0	7.9e-06	3.74e-10	7.9e-06	0.222	0.743
unclassified_Peptostreptococcales_Tissierellales	0	0	0	7.6e-06	3.46e-10	7.6e-06	0.222	0.743
unclassified_Rhizobiales	0	0	0	4.5e-05	8.06e-09	3.67e-05	0.222	0.743
unclassified_Vermiphilaceae	0	0	0	7.49e-06	3.36e-10	7.49e-06	0.222	0.743
uncultured_prokaryote	0	0	0	7.23e-06	3.13e-10	7.23e-06	0.222	0.743
unclassified_p_251_o5	0	0	0	0.000169	1.23e-07	0.000143	0.239	0.743
Iamia	0	0	0	4.23e-05	8.74e-09	3.82e-05	0.262	0.743
Geobacter	0	0	0	9.93e-05	5.33e-08	9.42e-05	0.285	0.743
[Eubacterium]_ventriosum_group	0	0	0	0.000731	2.88e-06	0.000693	0.287	0.743
Rhizobacter	0	0	0	0.000112	7.51e-08	0.000112	0.308	0.743
Acetoanaerobium	0	0	0	7.23e-05	3.13e-08	7.23e-05	0.311	0.743
Acidibacter	0	0	0	3.87e-05	9e-09	3.87e-05	0.311	0.743
Agathobacter	0	0	0	0.000249	3.72e-07	0.000249	0.311	0.743
Azovibrio	0	0	0	3.8e-05	8.66e-09	3.8e-05	0.311	0.743
Bradyrhizobium	0	0	0	5.42e-05	1.76e-08	5.42e-05	0.311	0.743
Cellulomonas	0	0	0	7.23e-05	3.13e-08	7.23e-05	0.311	0.743
Companilactobacillus	0	0	0	5.14e-05	1.58e-08	5.14e-05	0.311	0.743
FD2005	0	0	0	7.11e-05	3.03e-08	7.11e-05	0.311	0.743
Gemmatimonas	0	0	0	2.89e-05	5.01e-09	2.89e-05	0.311	0.743
Klebsiella	0	0	0	0.000292	5.13e-07	0.000292	0.311	0.743
Lachnospiraceae_FCS020_group	0	0	0	0.000174	1.81e-07	0.000174	0.311	0.743
Lactiplantibacillus	0	0	0	7.51e-05	3.38e-08	7.51e-05	0.311	0.743
Lysobacter	0	0	0	5.14e-05	1.58e-08	5.14e-05	0.311	0.743
Marinimicrobium	0	0	0	2.53e-05	3.84e-09	2.53e-05	0.311	0.743
Oscillospira	0	0	0	2.53e-05	3.84e-09	2.53e-05	0.311	0.743
Pasteurella	0	0	0	2.77e-05	4.59e-09	2.77e-05	0.311	0.743
Pedomicrobium	0	0	0	2.62e-05	4.12e-09	2.62e-05	0.311	0.743
Puia	0	0	0	6.45e-05	2.5e-08	6.45e-05	0.311	0.743
RB41	0	0	0	6.32e-05	2.4e-08	6.32e-05	0.311	0.743
Rothia	0	0	0	3.56e-05	7.58e-09	3.56e-05	0.311	0.743
Ruminiclostridium	0	0	0	5.7e-05	1.95e-08	5.7e-05	0.311	0.743
Salinarimonas	0	0	0	5.16e-05	1.6e-08	5.16e-05	0.311	0.743
Solirubrobacter	0	0	0	8.6e-05	4.44e-08	8.6e-05	0.311	0.743
Terrimonas	0	0	0	6.14e-05	2.26e-08	6.14e-05	0.311	0.743
UCG_007	0	0	0	3.42e-05	7.01e-09	3.42e-05	0.311	0.743
V9D2013_group	0	0	0	2.28e-05	3.12e-09	2.28e-05	0.311	0.743
[Eubacterium]_cellulosolvens_group	0	0	0	3.04e-05	5.54e-09	3.04e-05	0.311	0.743
unclassified_Acidimicrobiia	0	0	0	2.17e-05	2.82e-09	2.17e-05	0.311	0.743
unclassified_Actinobacteria	0	0	0	5.53e-05	1.83e-08	5.53e-05	0.311	0.743
unclassified_Chitinophagaceae	0	0	0	3.16e-05	5.99e-09	3.16e-05	0.311	0.743
unclassified_Kapabacteriales	0	0	0	2.17e-05	2.82e-09	2.17e-05	0.311	0.743
unclassified_Pasteurellaceae	0	0	0	7.51e-05	3.38e-08	7.51e-05	0.311	0.743
unclassified_Puniceicoccaceae	0	0	0	4.94e-05	1.46e-08	4.94e-05	0.311	0.743
unclassified_Rhizobiaceae	0	0	0	4.73e-05	1.34e-08	4.73e-05	0.311	0.743
unclassified_Rhodanobacteraceae	0	0	0	4.3e-05	1.11e-08	4.3e-05	0.311	0.743
uncultured_Acetivibrio_sp.	0	0	0	0.000146	1.28e-07	0.000146	0.311	0.743
uncultured_Candidatus_Rokubactera_bacterium	0	0	0	6.36e-05	2.43e-08	6.36e-05	0.311	0.743
uncultured_Nitrosomonadaceae_bacterium	0	0	0	3.87e-05	9e-09	3.87e-05	0.311	0.743
uncultured_Ruminococcaceae_bacterium	0	0	0	9.39e-05	5.29e-08	9.39e-05	0.311	0.743
uncultured_actinobacterium	0	0	0	5.93e-05	2.11e-08	5.93e-05	0.311	0.743
uncultured_rumen_bacterium_4C0d_2	0	0	0	3.74e-05	8.41e-09	3.74e-05	0.311	0.743
Bosea	0	0	0	2.37e-05	3.37e-09	2.37e-05	0.464	1
Capnocytophaga	0	0	0	4.74e-05	1.35e-08	4.74e-05	0.464	1
Clostridiales_bacterium_42_27	0	0	0	9.48e-05	5.39e-08	9.48e-05	0.464	1
uncultured_Holophaga_sp.	0	0	0	4.74e-05	1.35e-08	4.74e-05	0.464	1
unclassified_Bacteroidales_UCG_001	0	0	0	3.8e-06	8.66e-11	3.8e-06	0.472	1
uncultured_proteobacterium	0	0	0	3.74e-06	8.4e-11	3.74e-06	0.472	1
Desulfomicrobium	0	0	0	3.25e-05	6.34e-09	3.25e-05	0.479	1
unclassified_Beggiatoaceae	0	0	0	3.25e-05	6.34e-09	3.25e-05	0.479	1
uncultured_Acidobacterium_sp.	0	0	0	6.5e-05	2.54e-08	6.5e-05	0.479	1
Acetobacter	0	0	0	0	0	0	1	1
Actinomyces	0	0	0	0	0	0	1	1
Aeromonas	0	0	0	0	0	0	1	1
Allobaculum	0	0	0	0	0	0	1	1
Amaricoccus	0	0	0	0	0	0	1	1
Aminivibrio	0	0	0	0	0	0	1	1
Amnipila	0	0	0	0	0	0	1	1
Anaerobacillus	0	0	0	0	0	0	1	1
Anaerosolibacter	0	0	0	0	0	0	1	1
Aquicella	0	0	0	0	0	0	1	1
Arcobacter	0	0	0	0	0	0	1	1
Bdellovibrio	0	0	0	0	0	0	1	1
Bryobacter	0	0	0	0	0	0	1	1
Campylobacter	0	0	0	0	0	0	1	1
Candidatus_Omnitrophus	0	0	0	0	0	0	1	1
Candidatus_Solibacter	0	0	0	0	0	0	1	1
Catenibacterium	0	0	0	0	0	0	1	1
Caulobacter	0	0	0	0	0	0	1	1
Chujaibacter	0	0	0	0	0	0	1	1
Clostridium_sensu_stricto_13	0	0	0	0	0	0	1	1
Collinsella	0	0	0	0	0	0	1	1
Conexibacter	0	0	0	0	0	0	1	1
Coprococcus	0	0	0	0	0	0	1	1
Coriobacteriaceae_UCG_002	0	0	0	0	0	0	1	1
Delftia	0	0	0	0	0	0	1	1
Denitratisoma	0	0	0	0	0	0	1	1
Denitrobacterium	0	0	0	0	0	0	1	1
Desulfitispora	0	0	0	0	0	0	1	1
Desulfomonile	0	0	0	0	0	0	1	1
Dialister	0	0	0	0	0	0	1	1
EMP_G18	0	0	0	0	0	0	1	1
Emticicia	0	0	0	0	0	0	1	1
Enhydrobacter	0	0	0	0	0	0	1	1
Enterobacter	0	0	0	0	0	0	1	1
Erythrobacter	0	0	0	0	0	0	1	1
Eubacterium_uniforme	0	0	0	0	0	0	1	1
Faecalibaculum	0	0	0	0	0	0	1	1
Fastidiosipila	0	0	0	0	0	0	1	1
Flavihumibacter	0	0	0	0	0	0	1	1
Flavisolibacter	0	0	0	0	0	0	1	1
Flavitalea	0	0	0	0	0	0	1	1
Flavonifractor	0	0	0	0	0	0	1	1
Fusibacter	0	0	0	0	0	0	1	1
Fusicatenibacter	0	0	0	0	0	0	1	1
GOUTA6	0	0	0	0	0	0	1	1
Gaiella_sp._EBR4_RS1	0	0	0	0	0	0	1	1
Haliangium	0	0	0	0	0	0	1	1
Hungatella	0	0	0	0	0	0	1	1
Hyphomicrobium	0	0	0	0	0	0	1	1
Ileibacterium	0	0	0	0	0	0	1	1
Lachnospira	0	0	0	0	0	0	1	1
Lachnospiraceae_FE2018_group	0	0	0	0	0	0	1	1
Lachnospiraceae_UCG_010	0	0	0	0	0	0	1	1
Lechevalieria	0	0	0	0	0	0	1	1
Lentimicrobium	0	0	0	0	0	0	1	1
Leptolinea	0	0	0	0	0	0	1	1
Leuconostoc	0	0	0	0	0	0	1	1
Levilactobacillus	0	0	0	0	0	0	1	1
Limibacillus	0	0	0	0	0	0	1	1
Luteimonas	0	0	0	0	0	0	1	1
Luteolibacter	0	0	0	0	0	0	1	1
Macellibacteroides	0	0	0	0	0	0	1	1
Marmoricola	0	0	0	0	0	0	1	1
Methylobacterium_Methylorubrum	0	0	0	0	0	0	1	1
Methylophilus	0	0	0	0	0	0	1	1
Microcystis_PCC_7914	0	0	0	0	0	0	1	1
Mucispirillum	0	0	0	0	0	0	1	1
Mycobacterium	0	0	0	0	0	0	1	1
Nakamurella	0	0	0	0	0	0	1	1
Nannocystis	0	0	0	0	0	0	1	1
Nitrosospira	0	0	0	0	0	0	1	1
Nocardioides	0	0	0	0	0	0	1	1
OLB13	0	0	0	0	0	0	1	1
Pajaroellobacter	0	0	0	0	0	0	1	1
Paludibacter	0	0	0	0	0	0	1	1
Paludicola	0	0	0	0	0	0	1	1
Pannonibacter	0	0	0	0	0	0	1	1
Pantoea	0	0	0	0	0	0	1	1
Pediococcus	0	0	0	0	0	0	1	1
Pedobacter	0	0	0	0	0	0	1	1
Peptococcus	0	0	0	0	0	0	1	1
Peptostreptococcus	0	0	0	0	0	0	1	1
Phenylobacterium	0	0	0	0	0	0	1	1
Prevotella_7	0	0	0	0	0	0	1	1
Prevotellaceae_YAB2003_group	0	0	0	0	0	0	1	1
Propionigenium	0	0	0	0	0	0	1	1
Proteus	0	0	0	0	0	0	1	1
Psychrobacter	0	0	0	0	0	0	1	1
Rhodanobacter	0	0	0	0	0	0	1	1
Romboutsia	0	0	0	0	0	0	1	1
Rubellimicrobium	0	0	0	0	0	0	1	1
Rubrobacter	0	0	0	0	0	0	1	1
Saccharopolyspora	0	0	0	0	0	0	1	1
Salegentibacter	0	0	0	0	0	0	1	1
Serratia	0	0	0	0	0	0	1	1
Sh765B_TzT_35	0	0	0	0	0	0	1	1
Skermanella	0	0	0	0	0	0	1	1
Sphaerochaeta	0	0	0	0	0	0	1	1
Sporocytophaga	0	0	0	0	0	0	1	1
Sporosarcina	0	0	0	0	0	0	1	1
Staphylococcus	0	0	0	0	0	0	1	1
Stenotrophobacter	0	0	0	0	0	0	1	1
Steroidobacter	0	0	0	0	0	0	1	1
Succinimonas	0	0	0	0	0	0	1	1
Succinivibrionaceae_UCG_001	0	0	0	0	0	0	1	1
Sulfurovum	0	0	0	0	0	0	1	1
Syntrophomonas	0	0	0	0	0	0	1	1
Syntrophorhabdus	0	0	0	0	0	0	1	1
TX1A_55	0	0	0	0	0	0	1	1
Thalassospira	0	0	0	0	0	0	1	1
Thermovirga	0	0	0	0	0	0	1	1
UCG_001	0	0	0	0	0	0	1	1
UCG_012	0	0	0	0	0	0	1	1
Vicinamibacter	0	0	0	0	0	0	1	1
Virgibacillus	0	0	0	0	0	0	1	1
Weissella	0	0	0	0	0	0	1	1
Wolbachia	0	0	0	0	0	0	1	1
[Eubacterium]_hallii_group	0	0	0	0	0	0	1	1
[Eubacterium]_xylanophilum_group	0	0	0	0	0	0	1	1
[Ruminococcus]_torques_group	0	0	0	0	0	0	1	1
bacterium_P201	0	0	0	0	0	0	1	1
hgcI_clade	0	0	0	0	0	0	1	1
hoa5_07d05_gut_group	0	0	0	0	0	0	1	1
possible_genus_Sk018	0	0	0	0	0	0	1	1

## Sheet: genus_ConPre_ResPre.diffAb
Table S4 Relative abundance of phylum and genus horizontal species
genus	Mean(ConPre)	Variance(ConPre)	Std.err(ConPre)	Mean(ResPre)	Variance(ResPre)	Std.err(ResPre)	P value	Q value
Prevotella	0.15	0.00124	0.0144	0.194	0.000216	0.006	0.00926	0.173
Succiniclasticum	0.0945	0.00117	0.014	0.0944	0.00102	0.013	0.995	1
Rikenellaceae_RC9_gut_group	0.0813	0.00023	0.00619	0.0856	0.00136	0.0151	0.838	1
uncultured_rumen_bacterium	0.079	0.000491	0.00904	0.0646	7e-05	0.00342	0.156	0.62
NK4A214_group	0.0308	6.68e-05	0.00334	0.0408	0.00011	0.00428	0.0657	0.413
unclassified_F082	0.0305	8.12e-05	0.00368	0.0216	1.62e-05	0.00165	0.0288	0.325
Saccharofermentans	0.0287	1.85e-05	0.00176	0.0137	3.44e-05	0.0024	0.000323	0.0241
unclassified_Lachnospiraceae	0.0287	2.47e-05	0.00203	0.0208	1.75e-05	0.00171	0.00747	0.159
Prevotellaceae_UCG_001	0.0284	9.51e-05	0.00398	0.0135	1.79e-05	0.00173	0.00331	0.0988
unclassified_Clostridia	0.028	0.000147	0.00495	0.0313	0.000184	0.00554	0.732	1
unclassified_Bacteroidales_RF16_group	0.024	0.000197	0.00572	0.0136	1.92e-05	0.00179	0.081	0.464
Prevotellaceae_UCG_003	0.0209	2.9e-05	0.0022	0.0213	1.17e-05	0.00139	0.91	1
Veillonellaceae_UCG_001	0.0208	6.24e-05	0.00322	0.0229	3.79e-05	0.00251	0.688	1
Candidatus_Saccharimonas	0.0184	8.14e-06	0.00116	0.0099	1.41e-06	0.000485	4.98e-05	0.0099
Lachnospiraceae_XPB1014_group	0.0177	1.16e-05	0.00139	0.0216	9.11e-06	0.00123	0.0426	0.401
Ruminococcus	0.0177	1.02e-05	0.0013	0.0181	4.13e-05	0.00262	0.903	1
Succinivibrionaceae_UCG_002	0.0149	0.000138	0.0048	0.000899	2.78e-07	0.000215	0.00806	0.16
Selenomonas	0.0143	3.91e-05	0.00255	0.017	4.95e-05	0.00287	0.596	1
unclassified_Prevotellaceae	0.0131	2.81e-06	0.000685	0.0143	2.77e-06	0.000679	0.253	0.652
Fibrobacter	0.0116	0.000164	0.00522	0.00176	7.38e-07	0.000351	0.0634	0.413
Butyrivibrio	0.0113	3.08e-05	0.00227	0.0112	9.56e-06	0.00126	0.984	1
Lachnospiraceae_AC2044_group	0.0109	2.07e-05	0.00186	0.00291	3.02e-06	0.000709	0.00165	0.0549
Christensenellaceae_R_7_group	0.0106	5.53e-06	0.00096	0.0211	0.000103	0.00414	0.0193	0.27
unclassified_[Eubacterium]_coprostanoligenes_group	0.00785	2.79e-06	0.000682	0.00593	1.79e-06	0.000546	0.032	0.348
unclassified_Selenomonadaceae	0.00724	3.03e-05	0.00225	0.0343	0.000374	0.00789	0.00426	0.121
unclassified_Clostridia_UCG_014	0.00715	1.34e-05	0.00149	0.00295	2.66e-06	0.000666	0.0164	0.265
[Eubacterium]_ruminantium_group	0.00573	8.79e-06	0.00121	0.00591	6.84e-06	0.00107	0.928	1
Lachnospiraceae_NK3A20_group	0.00544	4.82e-06	0.000896	0.00473	3.32e-06	0.000744	0.64	1
Anaerovorax	0.00512	7.7e-06	0.00113	0.00449	1.81e-05	0.00174	0.812	1
Prevotellaceae_NK3B31_group	0.0047	1.6e-05	0.00163	0.00136	1.63e-06	0.000521	0.055	0.412
UCG_004	0.00456	4.32e-06	0.000848	0.00888	7.53e-05	0.00354	0.241	0.652
UCG_002	0.00453	6.34e-06	0.00103	0.00239	9.39e-07	0.000396	0.0552	0.412
probable_genus_10	0.00432	3.78e-06	0.000794	0.000632	3.3e-07	0.000235	0.000876	0.0348
Moryella	0.00427	3.35e-06	0.000747	0.0035	5.51e-06	0.000958	0.629	1
unclassified_Christensenellaceae	0.00425	8.2e-06	0.00117	0.00461	1.76e-05	0.00171	0.894	1
Pseudobutyrivibrio	0.00416	1.88e-06	0.00056	0.0136	0.000171	0.00534	0.0773	0.45
Anaerovibrio	0.00408	3.71e-06	0.000786	0.00631	6.64e-06	0.00105	0.0861	0.481
unclassified_Ruminococcaceae	0.0036	2.46e-06	0.00064	0.00327	5.71e-06	0.000975	0.825	1
Desulfovibrio	0.00337	8.61e-07	0.000379	0.00795	3.32e-06	0.000744	0.000201	0.0241
unclassified_Succinivibrionaceae	0.00336	1.18e-05	0.0014	0.00131	7.35e-07	0.00035	0.178	0.652
Papillibacter	0.00332	3.99e-06	0.000815	0.000934	7.39e-07	0.000351	0.013	0.222
Defluviicoccus	0.00308	2.49e-06	0.000645	0.00191	1.23e-06	0.000454	0.156	0.62
[Eubacterium]_ventriosum_group	0.00285	6.31e-06	0.00103	0.00128	8.81e-07	0.000383	0.171	0.652
UCG_005	0.00268	6.49e-07	0.000329	0.00291	2.39e-06	0.000632	0.797	1
Faecalibacterium	0.00248	2.44e-07	0.000201	0.00225	4.12e-07	0.000262	0.605	1
Subdoligranulum	0.00232	1.74e-07	0.00017	0.000851	2.21e-07	0.000192	0.000167	0.0241
unclassified_UCG_010	0.00222	4.32e-07	0.000268	0.00209	9.49e-07	0.000398	0.832	1
Lachnospiraceae_NK4A136_group	0.00204	2.26e-06	0.000614	0.00131	1.84e-06	0.000554	0.522	0.963
Schwartzia	0.00198	1.68e-06	0.000529	0.00148	1.67e-07	0.000167	0.508	0.963
Sphingomonas	0.00194	1.04e-06	0.000415	0.00264	1.1e-06	0.000428	0.25	0.652
Halomonas	0.00193	9.72e-07	0.000402	0.00186	4.34e-07	0.000269	0.904	1
Bacteroidales_bacterium_Bact_22	0.00189	9.91e-06	0.00129	0.000365	1.79e-07	0.000173	0.246	0.652
Escherichia_Shigella	0.00182	1.98e-07	0.000182	0.00203	1.47e-06	0.000495	0.747	1
unclassified_Bacteroidales	0.00178	6.16e-06	0.00101	0.000851	1.03e-07	0.000131	0.508	0.963
Lachnoclostridium	0.00177	1.47e-06	0.000495	0.000462	1.43e-07	0.000155	0.0176	0.27
Nitrosomonas	0.00171	7.56e-07	0.000355	0	0	0	0.000448	0.0267
Lactobacillus	0.00169	6.88e-07	0.000339	0.00163	1.75e-06	0.000539	0.944	1
Lachnospiraceae_UCG_009	0.00167	1.31e-06	0.000467	0.000375	1.85e-07	0.000176	0.0155	0.257
Lachnospiraceae_UCG_006	0.00157	1.25e-06	0.000457	0.000783	7.91e-07	0.000363	0.197	0.652
unclassified_Oscillospiraceae	0.00149	1.08e-06	0.000425	0.00076	3.54e-07	0.000243	0.155	0.62
Prevotellaceae_UCG_004	0.00148	2.97e-06	0.000704	0.000136	1.94e-08	5.68e-05	0.0616	0.413
Pseudomonas	0.00147	1.6e-07	0.000163	0.00138	3.48e-07	0.000241	0.79	1
unclassified_Vicinamibacterales	0.00143	7.99e-07	0.000365	0.0013	8.66e-07	0.00038	0.846	1
unclassified_Erysipelotrichaceae	0.00142	2.97e-06	0.000704	0.000669	2.87e-07	0.000219	0.294	0.652
unclassified_Bacteroidales_BS11_gut_group	0.00141	1.53e-06	0.000504	0.000863	1.47e-07	0.000156	0.289	0.652
Alloprevotella	0.00136	6.82e-07	0.000337	0.00104	6.3e-07	0.000324	0.605	1
Bacteroides	0.00135	5.2e-07	0.000294	0.00161	4.02e-07	0.000259	0.615	1
Geoalkalibacter	0.00131	4.35e-07	0.000269	0.000713	6.78e-08	0.000106	0.0442	0.401
uncultured_rumen_bacterium_4C0d_9	0.00129	1.44e-07	0.000155	0.000319	7.6e-08	0.000113	0.000323	0.0241
unclassified_Muribaculaceae	0.00127	7.82e-07	0.000361	0.000971	1.81e-06	0.00055	0.727	1
unclassified_p_251_o5	0.00122	3.4e-06	0.000753	0.000285	2.32e-07	0.000197	0.238	0.652
Treponema	0.00122	3.66e-07	0.000247	0.00134	7.56e-07	0.000355	0.824	1
Helcococcus	0.00118	7.64e-08	0.000113	0.00109	1.7e-07	0.000168	0.712	1
unclassified_Bacilli	0.00115	7.23e-07	0.000347	0.00128	2.21e-07	0.000192	0.802	1
unclassified_Bacteria	0.00112	2.82e-07	0.000217	0.00151	8.67e-07	0.00038	0.514	0.963
unclassified_Comamonadaceae	0.00109	5.37e-07	0.000299	0.000431	1.32e-07	0.000148	0.0531	0.412
Lachnospiraceae_UCG_008	0.00106	7.61e-07	0.000356	0.000997	1.54e-07	0.00016	0.896	1
Bacillus	0.00105	8.47e-07	0.000376	0.00496	4.44e-06	0.00086	0.00123	0.046
Blautia	0.00105	7.9e-07	0.000363	0.000499	2.73e-07	0.000213	0.209	0.652
Shuttleworthia	0.00102	4.56e-07	0.000276	0.000846	1.08e-06	0.000423	0.783	1
unclassified_Micrococcaceae	0.000995	3.44e-07	0.000239	0.0009	4.25e-07	0.000266	0.835	1
unclassified_Gemmatimonadaceae	0.000982	2.82e-07	0.000217	0.000822	3.82e-07	0.000252	0.711	1
Marinobacter	0.000973	5.22e-08	9.33e-05	0.000805	1.9e-07	0.000178	0.537	0.977
Lachnobacterium	0.000945	4.51e-07	0.000274	0.00118	5.53e-07	0.000304	0.653	1
Arenimonas	0.000889	3.48e-07	0.000241	0.0006	2.41e-07	0.0002	0.502	0.963
Bifidobacterium	0.00088	1.16e-07	0.000139	0.000993	2.01e-07	0.000183	0.702	1
CAG_352	0.000863	7.93e-08	0.000115	0.0021	4.92e-06	0.000905	0.195	0.652
Agathobacter	0.00084	1.93e-07	0.000179	0.00111	1.68e-07	0.000167	0.263	0.652
Monoglobus	0.000815	5.74e-07	0.000309	0.00125	2.37e-07	0.000199	0.243	0.652
Ignatzschineria	0.000796	1.68e-07	0.000167	0.000604	5.48e-08	9.56e-05	0.476	0.963
Corynebacterium	0.000746	1.61e-07	0.000164	0.000357	8.61e-08	0.00012	0.0576	0.413
Globicatella	0.000743	5.65e-08	9.71e-05	0.00049	3.7e-08	7.86e-05	0.0471	0.401
Family_XIII_AD3011_group	0.000741	1.11e-07	0.000136	0.000616	6.15e-08	0.000101	0.579	1
Erysipelotrichaceae_UCG_009	0.000727	1.18e-07	0.00014	0.00048	6.05e-08	0.0001	0.176	0.652
Erysipelothrix	0.000725	2.43e-07	0.000201	0.000607	1.12e-07	0.000137	0.705	1
Rheinheimera	0.000722	2.46e-07	0.000202	0.000687	1.2e-07	0.000141	0.909	1
Lachnospiraceae_ND3007_group	0.000691	7.59e-07	0.000356	0.000832	1.12e-07	0.000137	0.77	1
Acetitomaculum	0.000684	1.82e-07	0.000174	0.000738	2.14e-07	0.000189	0.87	1
unclassified_Xanthobacteraceae	0.000663	3.32e-07	0.000235	0.000582	4.25e-07	0.000266	0.857	1
Defluviitaleaceae_UCG_011	0.000653	2.98e-07	0.000223	0.00217	3.39e-06	0.000752	0.0558	0.412
unclassified_Vicinamibacteraceae	0.000653	3.65e-07	0.000247	0.000909	3.26e-07	0.000233	0.574	1
unclassified_Sphingomonadaceae	0.000592	4.74e-07	0.000281	0.000241	1.51e-07	0.000159	0.274	0.652
Anaeroplasma	0.000584	5.67e-07	0.000307	0.00178	3.96e-06	0.000813	0.19	0.652
Butyricicoccus	0.000582	2.42e-07	0.000201	0.000747	7.4e-07	0.000351	0.75	1
Alistipes	0.000573	1.18e-07	0.00014	0.000202	3.76e-08	7.91e-05	0.025	0.293
Oribacterium	0.000566	9.83e-08	0.000128	0.000356	7.33e-08	0.000111	0.229	0.652
unclassified_Ilumatobacteraceae	0.000544	1.74e-07	0.00017	0.000604	7.3e-08	0.00011	0.82	1
Paracoccus	0.000541	3.74e-07	0.00025	0.000556	1.39e-07	0.000152	0.964	1
unclassified_Microscillaceae	0.000528	1.2e-07	0.000141	7.72e-05	3.58e-08	7.72e-05	0.0101	0.177
Allorhizobium_Neorhizobium_Pararhizobium_Rhizobium	0.000524	4.44e-07	0.000272	0.00116	3.38e-07	0.000237	0.0776	0.45
Candidatus_Soleaferrea	0.0005	1.5e-06	0.0005	0.000562	8.31e-07	0.000372	0.937	1
U29_B03	0.000452	1.58e-07	0.000162	0.00105	1.28e-06	0.000462	0.234	0.652
unclassified_[Clostridium]_methylpentosum_group	0.000447	2.45e-07	0.000202	0.000432	7.37e-08	0.000111	0.956	1
DNF00809	0.000446	9.72e-08	0.000127	0.000619	1.4e-07	0.000153	0.525	0.963
unclassified_Absconditabacteriales__SR1	0.00044	2.01e-07	0.000183	6.62e-05	1.11e-08	4.3e-05	0.0512	0.408
unclassified_67_14	0.00044	1.28e-07	0.000146	0.000169	9.43e-08	0.000125	0.181	0.652
unclassified_Rhizobiaceae	0.000435	2.3e-07	0.000196	5.51e-06	1.82e-10	5.51e-06	0.0321	0.348
SP3_e08	0.000435	1.3e-07	0.000147	0.000391	2.67e-07	0.000211	0.893	1
Roseburia	0.00043	2.59e-07	0.000208	0	0	0	0.0433	0.401
Streptococcus	0.000426	3.37e-08	7.5e-05	0.000719	5.42e-08	9.5e-05	0.0205	0.27
unclassified_SBR1031	0.000411	4.49e-08	8.65e-05	0	0	0	0.000505	0.0274
unclassified_Methyloligellaceae	0.000402	4.69e-08	8.84e-05	0	0	0	0.000672	0.0334
unclassified_Clostridia_vadinBB60_group	0.000399	1.88e-07	0.000177	0.000887	1.19e-06	0.000445	0.294	0.652
unclassified_Rikenellaceae	0.00039	1.64e-07	0.000165	0.00125	1.07e-06	0.000423	0.0622	0.413
Candidatus_Alysiosphaera	0.000389	4.24e-08	8.41e-05	9.05e-05	1.97e-08	5.72e-05	0.00774	0.159
Ruminiclostridium	0.000387	1.4e-07	0.000153	0.000177	2.46e-08	6.4e-05	0.22	0.652
[Ruminococcus]_gauvreauii_group	0.000383	3.59e-07	0.000245	0.000442	3.84e-07	0.000253	0.896	1
uncultured_Firmicutes_bacterium	0.000382	5.87e-08	9.89e-05	0.00036	8.65e-08	0.00012	0.91	1
Sulfurovum	0.000378	8.56e-07	0.000378	0	0	0	0.312	0.652
unclassified_Hungateiclostridiaceae	0.000373	5.34e-08	9.43e-05	5.04e-05	6.34e-09	3.25e-05	0.00468	0.127
unclassified_Rhodocyclaceae	0.000372	2.02e-07	0.000184	0.000387	1.57e-07	0.000162	0.958	1
unclassified_SC_I_84	0.000371	6.19e-08	0.000102	0.000105	6.58e-08	0.000105	0.0695	0.423
Anaerococcus	0.00037	1.96e-07	0.000181	0.000361	9.66e-08	0.000127	0.971	1
Staphylococcus	0.000363	3.97e-08	8.14e-05	0	0	0	0.000813	0.0347
unclassified_Rhizobiales_Incertae_Sedis	0.000333	4.01e-08	8.17e-05	5.29e-05	8.48e-09	3.76e-05	0.00586	0.144
Erythrobacter	0.00032	3.38e-07	0.000237	0.00023	1.23e-07	0.000143	0.801	1
Savagea	0.000318	7.42e-08	0.000111	0.000201	3.32e-08	7.44e-05	0.525	0.963
unclassified_Enterobacteriaceae	0.000311	1.18e-07	0.00014	0.000195	1.03e-07	0.000131	0.642	1
Flexilinea	0.000308	6.57e-08	0.000105	0.000777	8.06e-08	0.000116	0.00679	0.156
unclassified_Chloroflexi	0.000305	1.51e-07	0.000159	0.000138	1.14e-07	0.000138	0.553	0.99
W5053	0.000301	8.66e-08	0.00012	0.000211	5.5e-08	9.58e-05	0.651	1
unclassified_Alphaproteobacteria	0.0003	1.99e-07	0.000182	0.000529	1.68e-06	0.000529	0.749	1
possible_genus_Sk018	0.000294	2.08e-07	0.000186	0	0	0	0.103	0.518
Erysipelotrichaceae_UCG_003	0.000293	1.24e-07	0.000144	0.000113	3.92e-08	8.08e-05	0.272	0.652
RB41	0.000292	1.04e-07	0.000131	0.000393	2.03e-07	0.000184	0.729	1
Thauera	0.000291	1.11e-07	0.000136	0	0	0	0.0369	0.379
bacterium_P201	0.000291	2.11e-07	0.000187	0.000968	1.54e-06	0.000506	0.225	0.652
unclassified_Firmicutes	0.000291	3.01e-07	0.000224	9.26e-05	5.51e-09	3.03e-05	0.523	0.963
Geobacter	0.00029	1.14e-07	0.000138	5.87e-05	2.07e-08	5.87e-05	0.135	0.573
Flavihumibacter	0.000287	2.48e-08	6.43e-05	0	0	0	0.000769	0.0347
Pseudoxanthomonas	0.000285	2.58e-08	6.55e-05	0.000199	3.84e-08	8e-05	0.538	0.977
unclassified_Sutterellaceae	0.000282	5.44e-08	9.53e-05	0.000212	4.01e-08	8.17e-05	0.664	1
Mycoplasma	0.000268	2.25e-07	0.000194	0.00024	1.73e-07	0.00017	0.934	1
uncultured_Verrucomicrobia_bacterium	0.000264	1.21e-07	0.000142	0.000403	1.07e-07	0.000134	0.589	1
unclassified_WCHB1_41	0.000262	2.53e-08	6.5e-05	0.000204	2.52e-08	6.49e-05	0.629	1
Ruminobacter	0.00026	1.38e-07	0.000151	0	0	0	0.0829	0.467
Vagococcus	0.000259	1.76e-07	0.000171	0.000168	8.87e-08	0.000122	0.739	1
Nitrincola	0.000258	3.61e-07	0.000245	0.000442	4.71e-07	0.00028	0.7	1
FD2005	0.000252	3.81e-07	0.000252	0	0	0	0.312	0.652
Pseudofulvimonas	0.000252	4.21e-08	8.38e-05	0.000134	1.08e-07	0.000134	0.575	1
Terrimonas	0.000251	7.9e-08	0.000115	4.61e-05	1.28e-08	4.61e-05	0.0921	0.504
unclassified_Xanthomonadaceae	0.000246	3.47e-08	7.6e-05	0.000235	8.11e-08	0.000116	0.948	1
uncultured_actinobacterium	0.000242	1.43e-07	0.000154	2.41e-05	3.48e-09	2.41e-05	0.186	0.652
Phascolarctobacterium	0.000239	7.05e-08	0.000108	0.00014	6.18e-08	0.000101	0.615	1
Clostridium_sensu_stricto_1	0.000239	1.38e-07	0.000152	0.000157	3.33e-08	7.45e-05	0.707	1
Prevotella_7	0.000237	1.44e-07	0.000155	0.000503	3.38e-07	0.000237	0.495	0.963
Mailhella	0.000234	1.85e-08	5.56e-05	8.34e-05	1.78e-08	5.45e-05	0.0556	0.412
UCG_001	0.000233	2.74e-07	0.000214	0.000118	3.22e-08	7.33e-05	0.691	1
uncultured_prokaryote	0.000231	1.33e-07	0.000149	8.94e-05	2.66e-08	6.66e-05	0.526	0.963
Azoarcus	0.000231	3.22e-07	0.000231	0.000155	1.44e-07	0.000155	0.828	1
unclassified_Micrococcales	0.00023	1.27e-07	0.000146	9.37e-05	5.27e-08	9.37e-05	0.558	0.994
unclassified_Subgroup_17	0.000227	1.25e-07	0.000145	0.000488	1.6e-07	0.000163	0.24	0.652
Limnobacter	0.000223	6.25e-08	0.000102	0	0	0	0.0331	0.353
unclassified_Cyanobacteriales	0.000217	1.6e-08	5.17e-05	0.000145	3.91e-08	8.07e-05	0.573	1
Lachnospiraceae_UCG_002	0.000217	1.97e-07	0.000181	0.00013	7.32e-08	0.00011	0.749	1
Methylophaga	0.000212	1.18e-08	4.43e-05	0.00027	3.4e-08	7.52e-05	0.617	1
Flavobacterium	0.000209	3.12e-08	7.21e-05	0	0	0	0.00841	0.162
unclassified_Gammaproteobacteria	0.000207	4.23e-08	8.4e-05	4.73e-05	3.04e-09	2.25e-05	0.0675	0.415
Tissierella	0.000206	3.38e-08	7.5e-05	0.000241	2.71e-08	6.72e-05	0.784	1
Cellulomonas	0.000205	1.02e-07	0.00013	0.000127	9.65e-08	0.000127	0.738	1
Klebsiella	0.000201	5.27e-08	9.37e-05	0.000198	2.35e-07	0.000198	0.992	1
Acidibacter	0.0002	4.83e-08	8.97e-05	0	0	0	0.0282	0.324
unclassified_Rokubacteriales	0.0002	9.81e-08	0.000128	8e-05	3.84e-08	8e-05	0.554	0.99
Succinivibrio	0.000199	2.37e-07	0.000199	7.61e-05	1.39e-08	4.82e-05	0.645	1
[Anaerorhabdus]_furcosa_group	0.000198	2.87e-08	6.91e-05	8.71e-05	1.05e-08	4.18e-05	0.191	0.652
Lachnospiraceae_FCS020_group	0.000197	1.36e-07	0.000151	0.000778	5.44e-07	0.000301	0.0816	0.464
Fretibacterium	0.000196	1.48e-08	4.96e-05	0.000314	3.51e-08	7.65e-05	0.212	0.652
Clostridium_sensu_stricto_2	0.000196	6.07e-08	0.000101	0.000115	3.62e-08	7.77e-05	0.628	1
unclassified_Marinifilaceae	0.000195	4.37e-08	8.54e-05	3.88e-05	3.72e-09	2.49e-05	0.0774	0.45
uncultured_Acetivibrio_sp.	0.000195	9.18e-08	0.000124	0	0	0	0.116	0.54
unclassified_Proteobacteria	0.000194	7.29e-08	0.00011	8.53e-05	1.11e-08	4.29e-05	0.504	0.963
Dialister	0.000187	1.11e-08	4.31e-05	0.000671	1.47e-07	0.000156	0.00711	0.157
uncultured_Acidobacteriales_bacterium	0.000179	8.39e-08	0.000118	0	0	0	0.147	0.612
Acinetobacter	0.000178	5.03e-08	9.15e-05	0.00131	1e-05	0.00129	0.524	0.963
Prevotellaceae_Ga6A1_group	0.000176	3.2e-08	7.3e-05	0.000128	2.57e-08	6.54e-05	0.707	1
unclassified_Azospirillales	0.000174	3.7e-08	7.86e-05	6.62e-05	2.63e-08	6.62e-05	0.285	0.652
unclassified_Peptococcaceae	0.000173	1.45e-08	4.92e-05	0.000212	9.12e-08	0.000123	0.819	1
[Ruminococcus]_gnavus_group	0.000167	1.03e-07	0.000131	0.000372	1.84e-07	0.000175	0.497	0.963
CL500_29_marine_group	0.000167	3.7e-08	7.85e-05	0.000195	5.47e-08	9.55e-05	0.857	1
Quinella	0.000166	3.29e-08	7.4e-05	0.00589	4.89e-05	0.00285	0.0501	0.408
Eubacterium_uniforme	0.000165	1.63e-07	0.000165	0	0	0	0.312	0.652
Erysipelatoclostridium	0.000164	2.01e-08	5.79e-05	0.000185	3.88e-08	8.04e-05	0.871	1
Ellin6067	0.000163	3.65e-08	7.8e-05	0.000278	7.64e-08	0.000113	0.537	0.977
Pseudonocardia	0.000163	6.35e-08	0.000103	0.000219	8.09e-08	0.000116	0.776	1
Mogibacterium	0.000161	6.82e-08	0.000107	0.000109	3.08e-08	7.16e-05	0.752	1
Blastococcus	0.00016	6.91e-08	0.000107	0	0	0	0.154	0.62
Prevotellaceae_YAB2003_group	0.000159	5.48e-08	9.56e-05	0.000713	1.23e-06	0.000453	0.24	0.652
Ilumatobacter	0.000159	1.51e-07	0.000159	0	0	0	0.312	0.652
Endomicrobium	0.000152	5.64e-08	9.7e-05	0.000262	3.24e-08	7.35e-05	0.508	0.963
unclassified_Eggerthellaceae	0.00015	6.53e-09	3.3e-05	0.000146	1.41e-08	4.85e-05	0.951	1
Novosphingobium	0.000147	1.29e-07	0.000147	0.000107	6.9e-08	0.000107	0.864	1
unclassified_Marinilabiliaceae	0.000143	2.71e-08	6.72e-05	0	0	0	0.0375	0.379
Bradyrhizobium	0.000143	4.91e-08	9.05e-05	0	0	0	0.104	0.52
IS_44	0.000143	8.06e-08	0.000116	1.77e-05	1.89e-09	1.77e-05	0.278	0.652
Sharpea	0.000141	5.23e-08	9.34e-05	0	0	0	0.148	0.613
SWB02	0.000139	4.65e-08	8.81e-05	0	0	0	0.109	0.53
unclassified_Steroidobacteraceae	0.000136	4.43e-08	8.59e-05	2.21e-05	2.92e-09	2.21e-05	0.216	0.652
uncultured_Ruminococcaceae_bacterium	0.000134	1.08e-07	0.000134	0	0	0	0.312	0.652
uncultured_Clostridium_sp.	0.000132	5.27e-08	9.37e-05	0	0	0	0.181	0.652
MND1	0.000131	2.17e-08	6.01e-05	0.000289	6.43e-08	0.000104	0.204	0.652
Pyramidobacter	0.000129	3.07e-08	7.15e-05	8.76e-05	2.01e-08	5.79e-05	0.729	1
Caldimonas	0.000128	9.83e-08	0.000128	0	0	0	0.312	0.652
966_1	0.000127	4.21e-08	8.38e-05	0.000254	8.37e-08	0.000118	0.523	0.963
unclassified_Beggiatoaceae	0.000126	4.28e-08	8.45e-05	5.89e-05	2.08e-08	5.89e-05	0.62	1
uncultured_Alphaproteobacteria_bacterium	0.000123	3.82e-08	7.98e-05	0	0	0	0.135	0.573
Acholeplasma	0.00012	4.71e-08	8.86e-05	3.5e-05	7.36e-09	3.5e-05	0.511	0.963
Phenylobacterium	0.000116	8.06e-08	0.000116	0	0	0	0.312	0.652
Paraprevotella	0.000116	4.83e-09	2.84e-05	9.19e-05	1.17e-08	4.41e-05	0.722	1
Luteimonas	0.000115	3.24e-08	7.35e-05	0.000265	1.69e-07	0.000168	0.544	0.981
Fastidiosipila	0.000113	1.74e-08	5.39e-05	0	0	0	0.0412	0.401
unclassified_Lactobacillales	0.000112	1.74e-08	5.39e-05	2.11e-05	2.66e-09	2.11e-05	0.116	0.54
unclassified_Gemmatimonadota	0.000112	1.88e-08	5.6e-05	2.21e-05	2.92e-09	2.21e-05	0.153	0.62
unclassified_Burkholderiales	0.000112	1.1e-08	4.29e-05	0.000209	5.63e-08	9.69e-05	0.506	0.963
unclassified_RF39	0.000111	3.01e-08	7.08e-05	0.000118	2.61e-08	6.59e-05	0.953	1
uncultured_Candidatus_Rokubactera_bacterium	0.000108	7e-08	0.000108	0.000312	1.33e-07	0.000149	0.267	0.652
Parasutterella	0.000106	1.48e-08	4.97e-05	0.000159	9.61e-09	4e-05	0.542	0.98
Dethiobacter	0.000106	6.77e-08	0.000106	3.28e-05	6.47e-09	3.28e-05	0.615	1
unclassified_Paludibacteraceae	0.000106	6.73e-08	0.000106	4.83e-05	1.4e-08	4.83e-05	0.698	1
Parabacteroides	0.000105	1.51e-08	5.02e-05	0.000146	1.44e-08	4.9e-05	0.65	1
Akkermansia	0.000105	2.11e-08	5.93e-05	0.000129	2.74e-08	6.76e-05	0.838	1
unclassified_Pseudonocardiaceae	0.000103	6.35e-08	0.000103	0	0	0	0.461	0.95
unclassified_Blastocatellaceae	9.84e-05	2.39e-08	6.31e-05	0	0	0	0.124	0.558
unclassified_Acidimicrobiia	9.58e-05	3.14e-08	7.24e-05	0	0	0	0.204	0.652
Fusobacterium	9.42e-05	2.66e-08	6.65e-05	0.000114	9.41e-09	3.96e-05	0.843	1
Anaerofustis	9.4e-05	5.5e-09	3.03e-05	0.000197	5.12e-09	2.92e-05	0.0193	0.27
Howardella	9.28e-05	5.17e-08	9.28e-05	0.000151	5.46e-08	9.54e-05	0.735	1
unclassified_Paracaedibacteraceae	9.19e-05	1.23e-08	4.52e-05	4.99e-05	5.89e-09	3.13e-05	0.568	1
unclassified_Synergistaceae	9.12e-05	1.9e-08	5.62e-05	9.34e-05	1.37e-08	4.77e-05	0.979	1
unclassified_Syntrophomonadaceae	9.02e-05	1.07e-08	4.23e-05	1.68e-05	1.7e-09	1.68e-05	0.0983	0.518
unclassified_Actinobacteria	8.76e-05	3.46e-08	7.59e-05	3.99e-05	9.57e-09	3.99e-05	0.666	1
Lachnospira	8.69e-05	1.82e-08	5.51e-05	0	0	0	0.113	0.54
[Eubacterium]_cellulosolvens_group	8.5e-05	4.34e-08	8.5e-05	0.000118	8.38e-08	0.000118	0.857	1
unclassified_Chitinophagaceae	8.46e-05	3.12e-08	7.21e-05	7.58e-05	3.45e-08	7.58e-05	0.945	1
unclassified_Anaerovoracaceae	8.39e-05	2.01e-08	5.79e-05	0.000333	1.15e-07	0.000139	0.0929	0.504
EMP_G18	8.39e-05	4.22e-08	8.39e-05	8.75e-06	4.6e-10	8.75e-06	0.514	0.963
[Eubacterium]_siraeum_group	8.39e-05	4.22e-08	8.39e-05	3.75e-05	8.46e-09	3.75e-05	0.693	1
unclassified_Gastranaerophilales	8.38e-05	1.86e-08	5.57e-05	7.17e-05	7.13e-09	3.45e-05	0.889	1
Solirubrobacter	8.11e-05	1.63e-08	5.21e-05	0	0	0	0.125	0.558
Salinimicrobium	8.05e-05	1.68e-08	5.3e-05	3.86e-05	8.94e-09	3.86e-05	0.625	1
[Eubacterium]_nodatum_group	8.03e-05	1.82e-08	5.5e-05	0.000797	9.5e-08	0.000126	0.000271	0.0241
uncultured_Acidobacterium_sp.	7.95e-05	3.79e-08	7.95e-05	0	0	0	0.312	0.652
unclassified_Oscillospirales	7.89e-05	9.6e-09	4e-05	7.06e-05	1.26e-08	4.59e-05	0.911	1
Exiguobacterium	7.73e-05	3.59e-08	7.73e-05	0.000333	1.55e-07	0.000161	0.173	0.652
Haliangium	7.64e-05	1.4e-08	4.83e-05	0	0	0	0.107	0.527
unclassified_11_24	7.45e-05	3.33e-08	7.45e-05	5.47e-05	1.8e-08	5.47e-05	0.868	1
Acetoanaerobium	7.35e-05	3.24e-08	7.35e-05	0.000144	5.09e-08	9.21e-05	0.643	1
Nocardioides	6.96e-05	2.91e-08	6.96e-05	9.12e-05	4.99e-08	9.12e-05	0.885	1
Lachnospiraceae_UCG_004	6.93e-05	4.32e-09	2.68e-05	1.38e-05	4.9e-10	9.03e-06	0.0541	0.412
Caulobacter	6.69e-05	2.68e-08	6.69e-05	0	0	0	0.312	0.652
Subgroup_10	6.66e-05	5.56e-09	3.05e-05	0.00019	5.89e-09	3.13e-05	0.00971	0.176
unclassified_Anaerolineaceae	6.5e-05	2.53e-08	6.5e-05	0	0	0	0.312	0.652
Alkaliflexus	6.19e-05	2.3e-08	6.19e-05	0	0	0	0.466	0.95
uncultured_Clostridiales_bacterium	6.18e-05	2.29e-08	6.18e-05	0.000106	1.43e-08	4.88e-05	0.664	1
Stappia	6.17e-05	2.29e-08	6.17e-05	0	0	0	0.312	0.652
Syntrophomonas	6.09e-05	2.23e-08	6.09e-05	0	0	0	0.312	0.652
unclassified_Bacillaceae	6.09e-05	2.23e-08	6.09e-05	0	0	0	0.312	0.652
unclassified_Enterobacterales	5.84e-05	8.45e-09	3.75e-05	0.000181	7.32e-08	0.00011	0.286	0.652
Devosia	5.8e-05	2.02e-08	5.8e-05	0.000228	1.25e-07	0.000145	0.272	0.652
Lysobacter	5.8e-05	2.02e-08	5.8e-05	0	0	0	0.312	0.652
unclassified_Micromonosporaceae	5.8e-05	2.02e-08	5.8e-05	0	0	0	0.312	0.652
uncultured_Bacteroidales_bacterium	5.59e-05	1.87e-08	5.59e-05	1.26e-05	9.57e-10	1.26e-05	0.572	1
uncultured_gamma_proteobacterium	5.52e-05	9.08e-09	3.89e-05	3.31e-05	6.57e-09	3.31e-05	0.737	1
Denitratisoma	5.41e-05	1.76e-08	5.41e-05	0	0	0	0.312	0.652
P3OB_42	5.3e-05	1.68e-08	5.3e-05	0	0	0	0.312	0.652
Skermanella	5.3e-05	1.68e-08	5.3e-05	0	0	0	0.312	0.652
Succinimonas	5.14e-05	1.59e-08	5.14e-05	0	0	0	0.461	0.95
Tyzzerella	5.08e-05	7.61e-09	3.56e-05	6.62e-05	1.17e-08	4.41e-05	0.83	1
unclassified_Dethiobacteraceae	5.03e-05	1.52e-08	5.03e-05	0	0	0	0.312	0.652
unclassified_Micavibrionales	4.89e-05	5.2e-09	2.94e-05	0	0	0	0.0911	0.504
V9D2013_group	4.87e-05	1.43e-08	4.87e-05	0.000443	3.66e-07	0.000247	0.121	0.554
unclassified_Sva1033	4.87e-05	1.43e-08	4.87e-05	0	0	0	0.312	0.652
Lachnospiraceae_UCG_010	4.71e-05	6.11e-09	3.19e-05	7.16e-05	3.07e-08	7.16e-05	0.806	1
unclassified_Rhodospirillales	4.71e-05	6.1e-09	3.19e-05	6.02e-05	7.02e-09	3.42e-05	0.825	1
unclassified_IMCC26256	4.63e-05	1.29e-08	4.63e-05	0	0	0	0.312	0.652
Psychrobacter	4.55e-05	1.24e-08	4.55e-05	0	0	0	0.312	0.652
unclassified_Corynebacteriaceae	4.55e-05	1.24e-08	4.55e-05	3.77e-05	8.54e-09	3.77e-05	0.916	1
hoa5_07d05_gut_group	4.53e-05	4.92e-09	2.86e-05	0	0	0	0.108	0.529
unclassified_Atopobiaceae	4.42e-05	2.42e-09	2.01e-05	8e-05	2.06e-08	5.85e-05	0.654	1
Olsenella	4.41e-05	1.17e-08	4.41e-05	0.000495	1.11e-07	0.000136	0.00529	0.137
unclassified_Coriobacteriales_Incertae_Sedis	4.38e-05	4.62e-09	2.78e-05	0.000264	2.6e-08	6.58e-05	0.00603	0.144
Weissella	4.25e-05	5.68e-09	3.08e-05	0.00731	1.28e-05	0.00146	0.000403	0.0267
Incertae_Sedis	4.14e-05	1.03e-08	4.14e-05	0	0	0	0.312	0.652
Stenotrophomonas	4.12e-05	1.02e-08	4.12e-05	0.000465	6.93e-08	0.000107	0.00241	0.0757
Lysinibacillus	4.06e-05	9.9e-09	4.06e-05	0	0	0	0.466	0.95
Desulfomicrobium	4.05e-05	5.86e-09	3.13e-05	7.33e-05	2.12e-08	5.94e-05	0.705	1
unclassified_Neisseriaceae	3.97e-05	9.47e-09	3.97e-05	0.000111	1.78e-08	5.44e-05	0.281	0.652
Rubellimicrobium	3.97e-05	9.47e-09	3.97e-05	0	0	0	0.312	0.652
Veillonella	3.91e-05	9.19e-09	3.91e-05	1.09e-05	7.18e-10	1.09e-05	0.598	1
Peptostreptococcus	3.91e-05	9.19e-09	3.91e-05	3.75e-05	8.46e-09	3.75e-05	0.979	1
Romboutsia	3.87e-05	8.97e-09	3.87e-05	0	0	0	0.312	0.652
unclassified_Geminicoccaceae	3.87e-05	8.97e-09	3.87e-05	0	0	0	0.312	0.652
Candidatus_Omnitrophus	3.75e-05	3.54e-09	2.43e-05	0.000526	3.54e-07	0.000243	0.0505	0.408
[Ruminococcus]_torques_group	3.73e-05	8.33e-09	3.73e-05	0	0	0	0.312	0.652
unclassified_Rhodobacteraceae	3.73e-05	8.33e-09	3.73e-05	0	0	0	0.312	0.652
Bryobacter	3.73e-05	8.33e-09	3.73e-05	6.44e-05	2.49e-08	6.44e-05	0.773	1
uncultured_marine_bacterium	3.66e-05	8.02e-09	3.66e-05	0	0	0	0.312	0.652
unclassified_Thermodesulfovibrionia	3.64e-05	3.82e-09	2.52e-05	0	0	0	0.168	0.651
Fusibacter	3.53e-05	7.48e-09	3.53e-05	0	0	0	0.312	0.652
Paenalcaligenes	3.53e-05	7.48e-09	3.53e-05	0	0	0	0.312	0.652
NED5E9	3.39e-05	1.7e-09	1.68e-05	2.21e-05	2.92e-09	2.21e-05	0.742	1
Enterococcus	3.35e-05	6.75e-09	3.35e-05	0	0	0	0.3	0.652
Gaiella	3.31e-05	6.58e-09	3.31e-05	0	0	0	0.312	0.652
Gemmatimonas	3.31e-05	6.58e-09	3.31e-05	2.15e-05	2.76e-09	2.15e-05	0.816	1
Algoriphagus	3.25e-05	6.33e-09	3.25e-05	0	0	0	0.312	0.652
unclassified_Victivallaceae	3.25e-05	6.33e-09	3.25e-05	0	0	0	0.312	0.652
Dyadobacter	3.09e-05	5.72e-09	3.09e-05	0	0	0	0.312	0.652
Emticicia	3.09e-05	5.73e-09	3.09e-05	0	0	0	0.312	0.652
Fusicatenibacter	3.09e-05	5.73e-09	3.09e-05	0	0	0	0.312	0.652
unclassified_Sporomusaceae	3.09e-05	5.73e-09	3.09e-05	0	0	0	0.312	0.652
Proteus	3.09e-05	5.74e-09	3.09e-05	0	0	0	0.466	0.95
Elusimicrobium	3.09e-05	5.73e-09	3.09e-05	5.09e-05	8.38e-09	3.74e-05	0.748	1
unclassified_Fibrobacteraceae	2.9e-05	5.04e-09	2.9e-05	0	0	0	0.312	0.652
Wolbachia	2.9e-05	5.04e-09	2.9e-05	9.19e-05	2.52e-08	6.47e-05	0.518	0.963
Massilia	2.8e-05	4.69e-09	2.8e-05	4.41e-05	1.17e-08	4.41e-05	0.808	1
Mangroviflexus	2.65e-05	4.21e-09	2.65e-05	0	0	0	0.312	0.652
unclassified_CCD24	2.65e-05	4.21e-09	2.65e-05	1.61e-05	1.55e-09	1.61e-05	0.792	1
OLB13	2.57e-05	3.97e-09	2.57e-05	0	0	0	0.0226	0.27
Salegentibacter	2.57e-05	3.97e-09	2.57e-05	3.37e-05	6.81e-09	3.37e-05	0.887	1
Methylophilus	2.48e-05	3.7e-09	2.48e-05	0	0	0	0.312	0.652
Nitrosospira	2.48e-05	3.7e-09	2.48e-05	0	0	0	0.312	0.652
Candidatus_Stoquefichus	2.48e-05	3.7e-09	2.48e-05	2.22e-05	2.95e-09	2.22e-05	0.949	1
unclassified_Syntrophobacterales	2.44e-05	3.56e-09	2.44e-05	0	0	0	0.312	0.652
unclassified_Bifidobacteriaceae	2.32e-05	3.23e-09	2.32e-05	0.000517	7.21e-07	0.000347	0.178	0.652
Fournierella	2.32e-05	3.23e-09	2.32e-05	6.01e-05	9.55e-09	3.99e-05	0.552	0.99
Aquicella	2.24e-05	3e-09	2.24e-05	0	0	0	0.0482	0.401
UCG_007	2.24e-05	3e-09	2.24e-05	0	0	0	0.0482	0.401
uncultured_Erysipelotrichaceae_bacterium	2.24e-05	3e-09	2.24e-05	0	0	0	0.0482	0.401
Anaerosolibacter	2.07e-05	2.57e-09	2.07e-05	0	0	0	0.0226	0.27
Succinivibrionaceae_UCG_001	2.07e-05	2.57e-09	2.07e-05	0	0	0	0.0226	0.27
Coriobacteriaceae_UCG_002	2.06e-05	2.54e-09	2.06e-05	0	0	0	0.0482	0.401
Limibacillus	2.03e-05	2.47e-09	2.03e-05	0	0	0	0.0226	0.27
Propionigenium	2.03e-05	2.47e-09	2.03e-05	0	0	0	0.0226	0.27
Solobacterium	2.03e-05	2.47e-09	2.03e-05	0	0	0	0.0226	0.27
unclassified_Oligoflexaceae	2.03e-05	2.47e-09	2.03e-05	7.56e-05	7.07e-09	3.43e-05	0.189	0.652
Collinsella	1.93e-05	2.24e-09	1.93e-05	0	0	0	0.0226	0.27
Gaiella_sp._EBR4_RS1	1.93e-05	2.24e-09	1.93e-05	0	0	0	0.0226	0.27
Prevotella_9	1.84e-05	8.3e-10	1.18e-05	0.00108	1.37e-07	0.000151	3.98e-05	0.0099
Arcobacter	1.77e-05	1.87e-09	1.77e-05	0	0	0	0.0482	0.401
Candidatus_Solibacter	1.77e-05	1.87e-09	1.77e-05	0	0	0	0.0482	0.401
unclassified_Bacillales	1.77e-05	1.87e-09	1.77e-05	8.42e-06	4.25e-10	8.42e-06	0.429	0.891
unclassified_Rickettsiales	1.68e-05	1.69e-09	1.68e-05	1.07e-05	6.9e-10	1.07e-05	0.671	1
UCG_012	1.66e-05	1.65e-09	1.66e-05	1.26e-05	9.57e-10	1.26e-05	0.713	1
Rubrobacter	1.54e-05	1.43e-09	1.54e-05	0	0	0	0.103	0.518
unclassified_Xanthomonadales	1.54e-05	1.43e-09	1.54e-05	4.63e-05	8.28e-09	3.71e-05	0.565	1
unclassified_Solirubrobacterales	1.54e-05	1.43e-09	1.54e-05	8.38e-06	4.22e-10	8.38e-06	0.671	1
[Eubacterium]_saphenum_group	1.32e-05	1.05e-09	1.32e-05	0	0	0	0.103	0.518
Megamonas	1.24e-05	9.26e-10	1.24e-05	0.000627	3.84e-08	8e-05	2.24e-05	0.0099
Aminivibrio	1.24e-05	9.26e-10	1.24e-05	0	0	0	0.103	0.518
Mycobacterium	1.24e-05	9.26e-10	1.24e-05	0	0	0	0.103	0.518
[Eubacterium]_oxidoreducens_group	1.22e-05	8.91e-10	1.22e-05	0	0	0	0.103	0.518
unclassified_Peptostreptococcales_Tissierellales	1.22e-05	8.91e-10	1.22e-05	0	0	0	0.103	0.518
Family_XIII_UCG_001	1.22e-05	8.91e-10	1.22e-05	7.71e-05	1.43e-08	4.88e-05	0.213	0.652
Bdellovibrio	1.16e-05	8.07e-10	1.16e-05	0	0	0	0.103	0.518
unclassified_Microtrichales	1.16e-05	8.07e-10	1.16e-05	3.47e-05	3.21e-09	2.31e-05	0.513	0.963
unclassified_Pseudomonadales	1.16e-05	8.07e-10	1.16e-05	2.45e-05	1.65e-09	1.66e-05	0.731	1
unclassified_Desulfovibrionaceae	1.12e-05	7.5e-10	1.12e-05	7.62e-05	6.54e-09	3.3e-05	0.0647	0.413
Campylobacter	1.03e-05	6.35e-10	1.03e-05	4.5e-05	4.9e-09	2.86e-05	0.255	0.652
Turicibacter	1.03e-05	6.35e-10	1.03e-05	3.2e-05	2.81e-09	2.16e-05	0.507	0.963
uncultured_rumen_bacterium_4C28d_15	1.03e-05	6.35e-10	1.03e-05	3.06e-05	5.63e-09	3.06e-05	0.629	1
unclassified_p_2534_18B5_gut_group	8.83e-06	4.68e-10	8.83e-06	0.000149	6.04e-08	0.0001	0.185	0.652
Nitrospira	8.83e-06	4.68e-10	8.83e-06	7.64e-05	1.59e-08	5.15e-05	0.212	0.652
unclassified_Alcaligenaceae	8.83e-06	4.68e-10	8.83e-06	0	0	0	0.22	0.652
unclassified_Fimbriimonadaceae	8.83e-06	4.68e-10	8.83e-06	0	0	0	0.22	0.652
uncultured_candidate_division_SBR1093_bacterium	8.83e-06	4.68e-10	8.83e-06	0	0	0	0.22	0.652
unclassified_Erysipelotrichales	8.28e-06	4.11e-10	8.28e-06	0	0	0	0.22	0.652
unclassified_Rhodothermaceae	8.28e-06	4.11e-10	8.28e-06	0	0	0	0.22	0.652
unclassified_Planococcaceae	8.28e-06	4.11e-10	8.28e-06	0.000101	3.74e-08	7.9e-05	0.245	0.652
unclassified_Bacteroidales_UCG_001	8.28e-06	4.11e-10	8.28e-06	2.45e-05	1.65e-09	1.66e-05	0.46	0.95
Thermovirga	8.12e-06	3.96e-10	8.12e-06	0	0	0	0.22	0.652
unclassified_Negativicutes	8.12e-06	3.96e-10	8.12e-06	0	0	0	0.22	0.652
unclassified_Veillonellales_Selenomonadales	8.12e-06	3.96e-10	8.12e-06	0	0	0	0.22	0.652
unclassified_Bacteroidia	8.12e-06	3.96e-10	8.12e-06	1.32e-05	4.94e-10	9.07e-06	0.691	1
unclassified_Gaiellales	7.73e-06	3.59e-10	7.73e-06	0	0	0	0.22	0.652
uncultured_Desulfovirga_sp.	7.73e-06	3.59e-10	7.73e-06	0	0	0	0.22	0.652
uncultured_soil_bacterium	5.59e-06	1.87e-10	5.59e-06	0	0	0	0.469	0.952
unclassified_Lactobacillaceae	4.06e-06	9.9e-11	4.06e-06	4.38e-06	1.15e-10	4.38e-06	1	1
Moraxella	3.87e-06	8.97e-11	3.87e-06	1.09e-05	7.18e-10	1.09e-05	0.224	0.652
unclassified_Rhizobiales	3.87e-06	8.97e-11	3.87e-06	4.44e-06	1.18e-10	4.44e-06	1	1
Desulfobulbus	0	0	0	0.000192	3.98e-08	8.14e-05	0.0223	0.27
unclassified_Subgroup_7	0	0	0	0.000164	3.38e-08	7.5e-05	0.0338	0.354
uncultured_Acidobacteria_bacterium	0	0	0	0.000172	3.98e-08	8.14e-05	0.0386	0.384
Atopobium	0	0	0	9.15e-05	1.24e-08	4.54e-05	0.0483	0.401
Acetobacter	0	0	0	0.000107	1.89e-08	5.61e-05	0.0601	0.413
Rhodanobacter	0	0	0	6.07e-05	6.11e-09	3.19e-05	0.0611	0.413
Achromobacter	0	0	0	2.1e-05	2.64e-09	2.1e-05	0.065	0.413
Mannheimia	0	0	0	2.22e-05	2.95e-09	2.22e-05	0.065	0.413
unclassified_Acidaminococcaceae	0	0	0	1.09e-05	7.18e-10	1.09e-05	0.065	0.413
unclassified_Coriobacteriales	0	0	0	2.1e-05	2.64e-09	2.1e-05	0.065	0.413
unclassified_Izemoplasmatales	0	0	0	2.22e-05	2.95e-09	2.22e-05	0.065	0.413
unclassified_Tannerellaceae	0	0	0	2.76e-05	4.56e-09	2.76e-05	0.065	0.413
Helicobacter	0	0	0	8.82e-05	1.38e-08	4.8e-05	0.0669	0.415
Actinomyces	0	0	0	8.99e-05	1.51e-08	5.01e-05	0.0729	0.44
Aeriscardovia	0	0	0	0.00019	8.73e-08	0.000121	0.11	0.532
Marmoricola	0	0	0	0.000172	7.18e-08	0.000109	0.114	0.54
Comamonas	0	0	0	6.88e-05	1.15e-08	4.38e-05	0.118	0.548
Flavonifractor	0	0	0	1.68e-05	1.69e-09	1.68e-05	0.128	0.558
Luteolibacter	0	0	0	2.21e-05	2.92e-09	2.21e-05	0.128	0.558
Odoribacter	0	0	0	2.15e-05	2.76e-09	2.15e-05	0.128	0.558
unclassified_Desulfocapsaceae	0	0	0	8.75e-06	4.6e-10	8.75e-06	0.128	0.558
unclassified_Erysipelatoclostridiaceae	0	0	0	8.75e-06	4.6e-10	8.75e-06	0.128	0.558
Brevundimonas	0	0	0	0.000202	1.02e-07	0.000131	0.132	0.57
unclassified_vadinBE97	0	0	0	6.42e-05	1.03e-08	4.15e-05	0.133	0.572
Ligilactobacillus	0	0	0	9.02e-05	2.09e-08	5.9e-05	0.139	0.583
unclassified_Dehalococcoidia	0	0	0	0.000113	3.41e-08	7.54e-05	0.15	0.617
Coprococcus	0	0	0	0.000503	6.87e-07	0.000338	0.157	0.62
Marvinbryantia	0	0	0	0.000252	1.78e-07	0.000172	0.162	0.637
Pseudoramibacter	0	0	0	3.28e-05	3.04e-09	2.25e-05	0.164	0.64
unclassified_Microbacteriaceae	0	0	0	9.72e-05	2.73e-08	6.75e-05	0.17	0.652
Neisseria	0	0	0	3.62e-05	3.88e-09	2.54e-05	0.177	0.652
Serratia	0	0	0	4.54e-05	6.42e-09	3.27e-05	0.188	0.652
unclassified_Nitrosomonadaceae	0	0	0	8.78e-05	2.93e-08	6.99e-05	0.223	0.652
Desulfitispora	0	0	0	6.57e-06	2.59e-10	6.57e-06	0.253	0.652
Faecalibaculum	0	0	0	1.26e-05	9.57e-10	1.26e-05	0.253	0.652
Paludibacter	0	0	0	1.65e-05	1.64e-09	1.65e-05	0.253	0.652
Peptococcus	0	0	0	1.61e-05	1.55e-09	1.61e-05	0.253	0.652
unclassified_Polyangiales	0	0	0	1.61e-05	1.55e-09	1.61e-05	0.253	0.652
Enhydrobacter	0	0	0	7.17e-05	3.08e-08	7.17e-05	0.3	0.652
Hungatella	0	0	0	7.17e-05	3.08e-08	7.17e-05	0.3	0.652
Pantoea	0	0	0	7.51e-05	3.38e-08	7.51e-05	0.3	0.652
unclassified_Caulobacteraceae	0	0	0	8.87e-05	4.72e-08	8.87e-05	0.3	0.652
Allobaculum	0	0	0	1.75e-05	1.84e-09	1.75e-05	0.312	0.652
Amnipila	0	0	0	3.31e-05	6.57e-09	3.31e-05	0.312	0.652
Chujaibacter	0	0	0	5.89e-05	2.08e-08	5.89e-05	0.312	0.652
Delftia	0	0	0	4.61e-05	1.28e-08	4.61e-05	0.312	0.652
Dubosiella	0	0	0	6.62e-05	2.63e-08	6.62e-05	0.312	0.652
Enterobacter	0	0	0	0.000121	8.83e-08	0.000121	0.312	0.652
Macellibacteroides	0	0	0	8.27e-05	4.1e-08	8.27e-05	0.312	0.652
Mucispirillum	0	0	0	3.86e-05	8.94e-09	3.86e-05	0.312	0.652
RBG_16_49_21	0	0	0	4.41e-05	1.17e-08	4.41e-05	0.312	0.652
Salinarimonas	0	0	0	0.000107	6.9e-08	0.000107	0.312	0.652
Steroidobacter	0	0	0	5.36e-05	1.73e-08	5.36e-05	0.312	0.652
unclassified_Erwiniaceae	0	0	0	4.41e-05	1.17e-08	4.41e-05	0.312	0.652
unclassified_Frankiales	0	0	0	0.000107	6.9e-08	0.000107	0.312	0.652
unclassified_Intrasporangiaceae	0	0	0	4.81e-05	1.39e-08	4.81e-05	0.312	0.652
unclassified_Oxalobacteraceae	0	0	0	8.27e-05	4.1e-08	8.27e-05	0.312	0.652
unclassified_Pasteurellaceae	0	0	0	2.41e-05	3.48e-09	2.41e-05	0.312	0.652
unclassified_ST_12K33	0	0	0	3.86e-05	8.94e-09	3.86e-05	0.312	0.652
Companilactobacillus	0	0	0	8.38e-06	4.22e-10	8.38e-06	0.502	0.963
Ileibacterium	0	0	0	4.38e-06	1.15e-10	4.38e-06	0.502	0.963
Leptolinea	0	0	0	8.38e-06	4.22e-10	8.38e-06	0.502	0.963
M2PT2_76_termite_group	0	0	0	1.07e-05	6.9e-10	1.07e-05	0.502	0.963
Methylobacterium_Methylorubrum	0	0	0	8.87e-06	4.72e-10	8.87e-06	0.502	0.963
Pedobacter	0	0	0	8.42e-06	4.25e-10	8.42e-06	0.502	0.963
Sediminispirochaeta	0	0	0	1.1e-05	7.3e-10	1.1e-05	0.502	0.963
unclassified_A4b	0	0	0	1.07e-05	6.9e-10	1.07e-05	0.502	0.963
unclassified_Alteromonadaceae	0	0	0	8.42e-06	4.25e-10	8.42e-06	0.502	0.963
unclassified_Spirochaetaceae	0	0	0	4.38e-06	1.15e-10	4.38e-06	0.502	0.963
Aeromonas	0	0	0	0	0	0	1	1
Alysiella	0	0	0	0	0	0	1	1
Amaricoccus	0	0	0	0	0	0	1	1
Anaerobacillus	0	0	0	0	0	0	1	1
Asteroleplasma	0	0	0	0	0	0	1	1
Azovibrio	0	0	0	0	0	0	1	1
Bibersteinia	0	0	0	0	0	0	1	1
Bilophila	0	0	0	0	0	0	1	1
Blvii28_wastewater_sludge_group	0	0	0	0	0	0	1	1
Bosea	0	0	0	0	0	0	1	1
Capnocytophaga	0	0	0	0	0	0	1	1
Catenibacterium	0	0	0	0	0	0	1	1
Catenisphaera	0	0	0	0	0	0	1	1
Cellvibrio	0	0	0	0	0	0	1	1
Clostridiales_bacterium_42_27	0	0	0	0	0	0	1	1
Clostridioides	0	0	0	0	0	0	1	1
Clostridium_sensu_stricto_13	0	0	0	0	0	0	1	1
Colidextribacter	0	0	0	0	0	0	1	1
Conexibacter	0	0	0	0	0	0	1	1
Denitrobacterium	0	0	0	0	0	0	1	1
Desulfomonile	0	0	0	0	0	0	1	1
Enterorhabdus	0	0	0	0	0	0	1	1
Erysipelotrichaceae_UCG_008	0	0	0	0	0	0	1	1
Flavisolibacter	0	0	0	0	0	0	1	1
Flavitalea	0	0	0	0	0	0	1	1
Fonticella	0	0	0	0	0	0	1	1
GOUTA6	0	0	0	0	0	0	1	1
Hyphomicrobium	0	0	0	0	0	0	1	1
Iamia	0	0	0	0	0	0	1	1
Intestinimonas	0	0	0	0	0	0	1	1
Kandleria	0	0	0	0	0	0	1	1
Lachnospiraceae_FE2018_group	0	0	0	0	0	0	1	1
Lachnospiraceae_NC2004_group	0	0	0	0	0	0	1	1
Lactiplantibacillus	0	0	0	0	0	0	1	1
Lactococcus	0	0	0	0	0	0	1	1
Lechevalieria	0	0	0	0	0	0	1	1
Lentimicrobium	0	0	0	0	0	0	1	1
Leuconostoc	0	0	0	0	0	0	1	1
Levilactobacillus	0	0	0	0	0	0	1	1
Lewinella	0	0	0	0	0	0	1	1
Marinimicrobium	0	0	0	0	0	0	1	1
Megasphaera	0	0	0	0	0	0	1	1
Methanobrevibacter	0	0	0	0	0	0	1	1
Microcystis_PCC_7914	0	0	0	0	0	0	1	1
Nakamurella	0	0	0	0	0	0	1	1
Nannocystis	0	0	0	0	0	0	1	1
Oscillospira	0	0	0	0	0	0	1	1
Pajaroellobacter	0	0	0	0	0	0	1	1
Paludicola	0	0	0	0	0	0	1	1
Pannonibacter	0	0	0	0	0	0	1	1
Pasteurella	0	0	0	0	0	0	1	1
Pediococcus	0	0	0	0	0	0	1	1
Pedomicrobium	0	0	0	0	0	0	1	1
Pontibacter	0	0	0	0	0	0	1	1
Porphyromonas	0	0	0	0	0	0	1	1
Puia	0	0	0	0	0	0	1	1
Ralstonia	0	0	0	0	0	0	1	1
Reyranella	0	0	0	0	0	0	1	1
Rhizobacter	0	0	0	0	0	0	1	1
Rothia	0	0	0	0	0	0	1	1
Saccharopolyspora	0	0	0	0	0	0	1	1
Sh765B_TzT_35	0	0	0	0	0	0	1	1
Sphaerochaeta	0	0	0	0	0	0	1	1
Sporocytophaga	0	0	0	0	0	0	1	1
Sporosarcina	0	0	0	0	0	0	1	1
Stenotrophobacter	0	0	0	0	0	0	1	1
Streptomyces	0	0	0	0	0	0	1	1
Sutterella	0	0	0	0	0	0	1	1
Suttonella	0	0	0	0	0	0	1	1
Syntrophococcus	0	0	0	0	0	0	1	1
Syntrophorhabdus	0	0	0	0	0	0	1	1
TX1A_55	0	0	0	0	0	0	1	1
Tannerella	0	0	0	0	0	0	1	1
Thalassospira	0	0	0	0	0	0	1	1
Vicinamibacter	0	0	0	0	0	0	1	1
Virgibacillus	0	0	0	0	0	0	1	1
[Eubacterium]_hallii_group	0	0	0	0	0	0	1	1
[Eubacterium]_xylanophilum_group	0	0	0	0	0	0	1	1
hgcI_clade	0	0	0	0	0	0	1	1
p_1088_a5_gut_group	0	0	0	0	0	0	1	1

## Sheet: genus_ConLac_ResLac.diffAb
Table S4 Relative abundance of phylum and genus horizontal species
genus	Mean(ResLac)	Variance(ResLac)	Std.err(ResLac)	Mean(ConLac)	Variance(ConLac)	Std.err(ConLac)	P value	Q value
Rikenellaceae_RC9_gut_group	0.131306	0.000786446	0.0114488	0.045614	0.000395075	0.00811455	4.62725e-05	0.0149049
Prevotella	0.127771	0.00316135	0.0229541	0.161774	0.000309496	0.0071821	0.181707	0.471927
uncultured_rumen_bacterium	0.0718775	0.00115636	0.0138826	0.0756931	0.000328338	0.0073975	0.833997	0.925281
NK4A214_group	0.0518616	0.000470242	0.00885289	0.0958868	0.0027537	0.0214231	0.0604781	0.311523
Candidatus_Saccharimonas	0.0485475	0.00079044	0.0114778	0.0349059	6.76709e-05	0.00335835	0.255581	0.50213
Veillonellaceae_UCG_001	0.0345932	0.00103215	0.0131158	0.0241216	0.000386574	0.00802676	0.59046	0.776554
unclassified_Clostridia	0.0343981	0.000299233	0.00706202	0.0477696	6.87418e-05	0.00338481	0.0851722	0.345335
Lachnospiraceae_XPB1014_group	0.0272767	0.000320915	0.0073134	0.0256392	4.9877e-05	0.0028832	0.852979	0.937765
unclassified_Bacteroidales_RF16_group	0.026741	4.89624e-05	0.00285664	0.0447252	0.000357292	0.00771678	0.031635	0.223955
Ruminococcus	0.0260055	9.12443e-05	0.00389966	0.0383563	0.000238711	0.00630755	0.0908586	0.354523
unclassified_Lachnospiraceae	0.023125	0.000117298	0.0044215	0.0277829	0.000216031	0.00600042	0.615638	0.793567
Saccharofermentans	0.0223957	0.000136191	0.00476429	0.0227888	1.96257e-05	0.00180858	0.941959	0.980317
unclassified_F082	0.0198879	2.7651e-05	0.00214674	0.0115382	3.50146e-05	0.00241573	0.0142596	0.149966
Succiniclasticum	0.0184662	0.000216955	0.00601325	0.00880289	1.15956e-05	0.00139018	0.124116	0.407109
unclassified_[Eubacterium]_coprostanoligenes_group	0.0142968	1.78258e-05	0.00172365	0.0145073	3.95478e-05	0.00256735	0.947347	0.980317
Christensenellaceae_R_7_group	0.0136112	4.59832e-05	0.00276837	0.0376023	0.000279436	0.00682441	0.00342674	0.0794545
unclassified_Succinivibrionaceae	0.012693	8.32071e-05	0.00372396	0.00358296	1.85502e-05	0.00175832	0.0293959	0.217634
UCG_004	0.012492	5.9974e-05	0.00316159	0.00352711	3.24068e-05	0.00232403	0.0250231	0.200581
Prevotellaceae_UCG_003	0.0119928	9.28999e-06	0.00124432	0.00572329	3.53898e-06	0.000768004	0.000647815	0.0262659
Prevotellaceae_UCG_001	0.011214	2.78866e-05	0.00215587	0.0399603	0.000603421	0.0100285	0.00970694	0.14431
unclassified_Clostridia_UCG_014	0.0109368	4.20406e-05	0.00264703	0.0108503	4.39048e-05	0.00270508	0.980959	0.999821
unclassified_Prevotellaceae	0.0102941	9.80371e-05	0.00404222	0.00823328	3.72265e-06	0.000787682	0.682031	0.84645
Butyrivibrio	0.00966058	5.66038e-05	0.00307148	0.0105653	8.41902e-06	0.00118455	0.815648	0.917437
unclassified_Selenomonadaceae	0.0081339	3.51945e-05	0.00242193	0.00518108	2.73679e-05	0.00213572	0.490429	0.714721
Bacteroidales_bacterium_Bact_22	0.00802779	0.000117999	0.0044347	4.24206e-05	1.0797e-08	4.24206e-05	0.074162	0.338782
unclassified_UCG_010	0.00727219	2.13492e-05	0.00188632	0.0018965	1.67612e-06	0.000528539	0.0112314	0.149966
[Eubacterium]_ruminantium_group	0.00717229	4.34996e-06	0.000851465	0.00751846	5.58865e-06	0.000965113	0.820805	0.919629
Anaerovibrio	0.0070508	1.87053e-05	0.00176566	0.00458841	7.46509e-06	0.00111543	0.244728	0.50213
Treponema	0.00673899	2.57504e-05	0.00207165	0.0022124	5.18113e-06	0.000929259	0.0508535	0.290778
[Eubacterium]_ventriosum_group	0.00590207	1.93577e-05	0.00179619	0.000177199	4.38491e-08	8.54879e-05	0.0040437	0.0843742
Selenomonas	0.00576741	1.98538e-05	0.00181906	0.00984671	8.62293e-05	0.00379098	0.466964	0.714721
Succinivibrionaceae_UCG_002	0.0057363	9.10499e-06	0.00123187	0.00162589	1.85455e-06	0.000555959	0.00554499	0.0989226
Lachnospiraceae_NK3A20_group	0.00573465	2.36452e-06	0.000627763	0.0128211	1.96858e-05	0.00181134	0.00157841	0.0502835
Streptococcus	0.00464325	1.67118e-05	0.00166892	0.00108818	1.10385e-07	0.000135637	0.0385219	0.253231
Anaerovorax	0.00448025	3.55497e-06	0.000769737	0.00663238	1.73311e-05	0.00169956	0.251946	0.50213
UCG_002	0.00409463	1.16521e-06	0.000440684	0.00174428	4.94881e-07	0.000287194	0.000529563	0.0262555
Lachnospiraceae_AC2044_group	0.0033354	5.7863e-06	0.00098203	0.00278017	1.84424e-06	0.000554413	0.685018	0.84645
unclassified_Bacteroidales_BS11_gut_group	0.00322428	1.32641e-05	0.00148684	0.000168844	1.29522e-07	0.000146925	0.0448072	0.268747
UCG_005	0.0031476	3.52027e-07	0.000242221	0.00743329	4.00381e-05	0.00258322	0.0927661	0.354523
Fibrobacter	0.00312137	2.94396e-05	0.00221508	0.00386381	2.92478e-05	0.00220786	0.836584	0.925847
unclassified_Erysipelotrichaceae	0.00308467	7.249e-07	0.000347587	0.00288578	1.9138e-06	0.000564771	0.793571	0.904205
Quinella	0.00301808	2.3858e-05	0.00199407	6.3638e-05	1.00546e-08	4.09362e-05	0.164591	0.455662
CAG_352	0.00284808	8.99378e-07	0.000387165	0.0011891	1.67607e-07	0.000167136	0.00104627	0.0358952
uncultured_Firmicutes_bacterium	0.002738	3.13712e-06	0.000723086	0.000587541	8.57912e-07	0.000378134	0.0134293	0.149966
unclassified_Clostridia_vadinBB60_group	0.00268852	2.21364e-06	0.000607404	4.12543e-05	2.98797e-09	2.23158e-05	0.000588689	0.0262555
Endomicrobium	0.0026853	5.99541e-06	0.000999618	3.71653e-05	3.58367e-09	2.44393e-05	0.0132596	0.149966
unclassified_Ruminococcaceae	0.00258909	3.50004e-06	0.000763766	0.00420173	4.45349e-06	0.000861538	0.186041	0.471927
Lachnospiraceae_UCG_008	0.00250965	8.25156e-07	0.000370845	0.00289611	3.90119e-06	0.000806348	0.714401	0.851933
unclassified_Bifidobacteriaceae	0.002497	1.54225e-05	0.00160325	0	0	0	0.126743	0.407109
Lachnoclostridium	0.00249224	6.0084e-06	0.0010007	0.00233083	2.74985e-06	0.000676985	0.902532	0.96995
unclassified_Bacteria	0.00245931	2.78576e-06	0.00068139	0.00084781	2.12893e-07	0.000188367	0.0251851	0.200581
unclassified_Christensenellaceae	0.00245179	1.51972e-06	0.000503276	0.00725272	1.87625e-05	0.00176836	0.0138355	0.149966
Defluviicoccus	0.00235862	5.86029e-07	0.000312524	0.00240288	4.78759e-07	0.000282477	0.922555	0.972844
Escherichia_Shigella	0.00223148	2.06084e-07	0.00018533	0.00212826	5.5362e-07	0.00030376	0.801589	0.907382
U29_B03	0.00222684	2.97522e-06	0.00070418	0.00028097	1.27612e-07	0.000145838	0.0118406	0.149966
Sphingomonas	0.00207095	4.82191e-07	0.000283488	0.00222256	3.24598e-07	0.000232593	0.726131	0.863612
unclassified_Rikenellaceae	0.00200517	1.06581e-06	0.000421468	0.000204878	8.41839e-08	0.000118451	0.000784062	0.029141
Pseudobutyrivibrio	0.00191716	1.37846e-06	0.000479315	0.00129956	4.25481e-07	0.000266296	0.260738	0.50213
Lachnospiraceae_ND3007_group	0.00170565	4.89752e-07	0.000285701	0.00069952	4.9493e-07	0.000287208	0.017162	0.159463
Halomonas	0.00167362	5.38019e-07	0.000299449	0.00149382	8.88016e-08	0.000121656	0.650578	0.812767
Lactobacillus	0.00159289	7.58949e-07	0.000355657	0.00214862	8.82805e-07	0.000383581	0.282982	0.50213
Fretibacterium	0.0015611	2.70661e-06	0.000671641	5.04999e-05	7.85875e-09	3.61911e-05	0.0266144	0.204656
unclassified_RF39	0.00149505	7.85147e-07	0.000361743	0.000376322	3.43522e-08	7.56661e-05	0.00602057	0.100362
probable_genus_10	0.0014682	1.41929e-06	0.000486362	0.00120183	2.19588e-06	0.000604963	0.765344	0.883814
Acetitomaculum	0.00143576	9.75304e-07	0.000403176	0.00444224	7.18214e-06	0.00109409	0.0143728	0.149966
Ruminiclostridium	0.0014185	1.67375e-06	0.000528165	0.00116397	1.57753e-06	0.000512759	0.763581	0.883814
Howardella	0.00138031	7.39901e-07	0.000351165	0.00075039	2.83427e-07	0.000217343	0.145985	0.431505
Elusimicrobium	0.0013606	1.8508e-06	0.000555397	0.000330455	1.89709e-07	0.000177815	0.0775244	0.338979
unclassified_Muribaculaceae	0.00135067	9.18193e-07	0.000391193	0.00349872	5.78121e-06	0.000981598	0.0459306	0.26954
uncultured_rumen_bacterium_4C0d_9	0.00134018	2.49657e-07	0.000203984	0.000654722	1.90198e-07	0.000178044	0.0159177	0.154333
unclassified_Alphaproteobacteria	0.00130391	1.56443e-06	0.000510625	0.000954949	1.99423e-06	0.000576516	0.706784	0.851933
Family_XIII_AD3011_group	0.00127633	2.65274e-07	0.000210267	0.00262232	2.06475e-07	0.000185506	0.000341902	0.0239133
Subdoligranulum	0.00123758	1.29877e-07	0.000147127	0.00110419	1.76865e-07	0.00017169	0.63301	0.798775
Schwartzia	0.00121597	9.17963e-07	0.000391144	0.00102698	2.11498e-07	0.000187749	0.714262	0.851933
Alloprevotella	0.00115507	1.79952e-06	0.000547649	0.000762835	1.79162e-07	0.000172801	0.589717	0.776554
unclassified_Anaerovoracaceae	0.00115344	9.90934e-08	0.000128513	0.00295453	6.28279e-06	0.00102329	0.0807429	0.345335
Lachnospiraceae_UCG_009	0.00111725	4.22854e-07	0.000265473	0.00138197	1.52164e-07	0.000159251	0.516211	0.728576
Lachnospiraceae_UCG_006	0.00107118	8.15114e-07	0.000368582	0.00352309	6.23077e-06	0.00101905	0.0258432	0.202212
Flexilinea	0.00105723	3.03248e-07	0.000224814	0.000915983	2.83251e-07	0.000217275	0.707098	0.851933
[Eubacterium]_nodatum_group	0.00105083	2.31732e-07	0.000196525	0.000451922	2.7766e-07	0.00021512	0.0442237	0.268747
Pseudomonas	0.00099378	1.8414e-07	0.000175186	0.00124893	8.18679e-08	0.00011681	0.236326	0.50213
unclassified_Oscillospiraceae	0.000986461	1.49289e-07	0.000157739	0.00278428	6.05189e-06	0.00100431	0.0774293	0.338979
Anaeroplasma	0.000980993	4.0154e-07	0.000258696	0.000405506	2.59436e-07	0.000207941	0.0820488	0.345335
Lachnospiraceae_UCG_002	0.000978336	9.45667e-07	0.000397003	0.00289382	1.15189e-06	0.000438157	0.00356298	0.0794545
Weissella	0.000963327	7.01307e-07	0.000341884	7.90265e-05	1.51431e-08	5.02379e-05	0.0151105	0.149966
Desulfovibrio	0.000931226	3.51928e-08	7.65863e-05	0.00144008	4.29624e-07	0.000267589	0.0703368	0.326773
Erysipelotrichaceae_UCG_009	0.000923339	1.90115e-07	0.000178005	0.00219673	2.45144e-07	0.000202132	0.000375321	0.0239133
DNF00809	0.000921587	1.17989e-07	0.000140231	0.000665703	3.89889e-07	0.000254915	0.504792	0.714721
Monoglobus	0.000907855	2.49121e-07	0.000203765	1.44368e-05	6.92327e-10	1.07419e-05	0.000583548	0.0262555
Helcococcus	0.000864641	3.6387e-08	7.78749e-05	0.000771138	5.22427e-08	9.33119e-05	0.55072	0.748091
unclassified_Vicinamibacterales	0.000855599	3.77518e-07	0.000250838	0.000978013	9.16039e-08	0.000123561	0.713573	0.851933
Mogibacterium	0.000851064	9.13416e-08	0.000123384	0.000495301	1.12537e-07	0.000136953	0.0574216	0.307379
Succinivibrio	0.000842467	5.38119e-07	0.000299477	0.000468944	5.27792e-07	0.00029659	0.502609	0.714721
Lachnospiraceae_NK4A136_group	0.00082004	5.95172e-07	0.000314953	0.000649399	5.90113e-07	0.000313612	0.742185	0.875312
unclassified_Gastranaerophilales	0.000812517	1.22045e-06	0.000451008	6.0619e-05	2.2048e-08	6.0619e-05	0.0927224	0.354523
unclassified_WCHB1_41	0.000805678	6.17113e-07	0.000320706	0.00149642	3.43762e-07	0.000239361	0.082874	0.345335
uncultured_Verrucomicrobia_bacterium	0.000796961	3.82231e-07	0.000252399	0.000293513	1.45916e-07	0.000155947	0.0861285	0.346006
Geoalkalibacter	0.000789994	8.45995e-08	0.000118743	0.000809382	1.34188e-07	0.000149548	0.923792	0.972844
unclassified_Bacilli	0.000767385	1.91964e-07	0.000178869	0.00101832	2.72064e-07	0.000212941	0.495301	0.714721
Bacteroides	0.000756781	7.01382e-08	0.000108119	0.000810379	5.69419e-08	9.74182e-05	0.751653	0.879888
[Ruminococcus]_gauvreauii_group	0.000745464	2.43813e-07	0.000201583	0.000815154	1.46372e-07	0.00015619	0.816643	0.917437
Olsenella	0.000744429	4.40151e-07	0.000270848	0.00125014	5.40164e-07	0.000300046	0.223751	0.50213
unclassified_Xanthobacteraceae	0.000735628	1.58695e-07	0.000162632	0.000814117	1.72698e-07	0.000169655	0.770373	0.885532
Allorhizobium_Neorhizobium_Pararhizobium_Rhizobium	0.000701792	1.86033e-07	0.000176084	0.000400026	4.02343e-07	0.000258954	0.470118	0.714721
Faecalibacterium	0.000696948	1.75886e-07	0.000171214	0.000912989	3.83844e-08	7.99837e-05	0.255216	0.50213
uncultured_Clostridiales_bacterium	0.000669339	1.75303e-07	0.000170931	0.000317004	1.65881e-07	0.000166273	0.166617	0.455662
Papillibacter	0.000645641	1.05533e-07	0.000132623	0.000283569	5.6642e-08	9.71613e-05	0.0297661	0.217634
unclassified_Eggerthellaceae	0.000631816	1.48839e-07	0.000157501	0.000606588	2.50405e-07	0.00020429	0.926126	0.972844
unclassified_Paracaedibacteraceae	0.000630894	2.94171e-07	0.000221424	0.000185486	8.29452e-08	0.000117576	0.0767661	0.338979
unclassified_Vicinamibacteraceae	0.000628833	1.16793e-07	0.000139519	0.000412616	2.14336e-07	0.000189004	0.486753	0.714721
unclassified_Micrococcaceae	0.000621116	1.32302e-07	0.000148494	0.000462162	1.29931e-07	0.000147157	0.554915	0.748091
uncultured_Clostridium_sp.	0.000606792	8.11614e-07	0.000367789	0	0	0	0.0930026	0.354523
Acinetobacter	0.000604227	5.68235e-07	0.000307743	0.000188027	5.57822e-08	9.64212e-05	0.213712	0.50213
Defluviitaleaceae_UCG_011	0.00060191	3.37585e-07	0.000237201	0.00258703	5.69084e-06	0.000973896	0.0528303	0.294529
Arenimonas	0.000600366	2.60701e-08	6.59168e-05	0.000767519	5.02853e-08	9.15472e-05	0.164419	0.455662
Blautia	0.000591628	3.46107e-07	0.000240176	0.000427952	9.93322e-08	0.000128668	0.62854	0.798657
Clostridium_sensu_stricto_1	0.000571118	3.5213e-08	7.66083e-05	0.000214456	3.63931e-08	7.78814e-05	0.00339075	0.0794545
Marinobacter	0.000535895	4.09954e-08	8.26594e-05	0.000605551	1.20159e-08	4.4751e-05	0.563622	0.751141
unclassified_Bacteroidales	0.000522457	1.38915e-07	0.000152159	0.000462271	4.80841e-08	8.9521e-05	0.766897	0.883814
unclassified_Gemmatimonadaceae	0.000515014	6.82704e-08	0.00010667	0.000394385	9.03306e-08	0.000122699	0.563398	0.751141
Ignatzschineria	0.000512016	2.77329e-08	6.79864e-05	0.000458308	9.01195e-08	0.000122556	0.742357	0.875312
Globicatella	0.000510276	2.92593e-08	6.98323e-05	0.000541251	1.05705e-08	4.19732e-05	0.744136	0.875312
Erysipelothrix	0.000505272	9.54723e-08	0.000126143	0.000277653	3.49547e-08	7.63269e-05	0.133771	0.414319
unclassified_Hungateiclostridiaceae	0.000503739	3.98711e-08	8.1518e-05	0.000324771	1.51718e-07	0.000159017	0.30247	0.50213
unclassified_Rhodospirillales	0.000502244	5.38294e-07	0.000299526	1.12221e-05	7.55611e-10	1.12221e-05	0.0951362	0.35765
Rheinheimera	0.00050034	3.89088e-08	8.05283e-05	0.000465342	6.50634e-08	0.000104134	0.822717	0.919629
Alistipes	0.000484755	9.57005e-08	0.000126294	0.000211607	5.68923e-08	9.73758e-05	0.0845321	0.345335
Sphaerochaeta	0.000471441	2.26813e-07	0.000194428	0	0	0	0.0190026	0.169503
Lachnospiraceae_UCG_004	0.000462125	5.21862e-07	0.000294919	4.1332e-05	2.1375e-09	1.88746e-05	0.180018	0.471927
Romboutsia	0.000461859	4.46068e-08	8.62233e-05	0.000114072	3.15436e-08	7.2507e-05	0.00517738	0.0962129
RB41	0.000447838	7.11944e-08	0.00010893	0.000176497	4.76011e-08	8.90702e-05	0.0575116	0.307379
Butyricicoccus	0.000430202	1.37411e-07	0.000151333	0.000580241	2.19662e-07	0.000191338	0.619306	0.795995
Geobacter	0.000408721	3.52604e-07	0.00024242	0.000339548	3.89456e-07	0.000254773	0.861537	0.941778
CL500_29_marine_group	0.000402573	1.67954e-07	0.000167309	9.55026e-05	2.25177e-08	6.12614e-05	0.0831517	0.345335
unclassified_Firmicutes	0.000384382	1.83062e-07	0.000174672	0.000351712	2.14656e-07	0.000189145	0.907604	0.972844
Lachnospiraceae_FCS020_group	0.000383284	1.01919e-07	0.000130332	0	0	0	0.00730591	0.11236
Klebsiella	0.000364122	3.32907e-07	0.000235551	0.000163065	1.59541e-07	0.000163065	0.581689	0.772123
unclassified_Rhodocyclaceae	0.000352921	4.36932e-08	8.53358e-05	0.000372641	3.93532e-08	8.09868e-05	0.879422	0.951074
Enterobacter	0.000343487	2.86966e-07	0.000218695	0.000160462	1.54489e-07	0.000160462	0.593033	0.776554
unclassified_Comamonadaceae	0.000336172	1.18958e-07	0.000140806	0.000366653	5.34165e-08	9.43544e-05	0.872504	0.949114
Corynebacterium	0.000331067	1.46817e-07	0.000156428	0.000339266	3.07954e-08	7.16419e-05	0.963293	0.987652
unclassified_Rokubacteriales	0.000324956	2.09171e-07	0.000186713	0.000269117	1.03394e-07	0.000131272	0.832823	0.925281
unclassified_Methyloligellaceae	0.000324759	2.82956e-08	6.86726e-05	0.000244121	3.74529e-08	7.90072e-05	0.550535	0.748091
Shuttleworthia	0.000324464	1.71867e-07	0.000169247	0.000240326	3.56212e-08	7.7051e-05	0.706928	0.851933
unclassified_Subgroup_17	0.000324286	3.93422e-08	8.09755e-05	0.000384169	1.04869e-07	0.000132205	0.740843	0.875312
Paracoccus	0.000322714	1.10837e-07	0.000135915	0.000342629	1.61223e-07	0.000163922	0.929219	0.972844
SP3_e08	0.000319376	3.56504e-08	7.70827e-05	8.64034e-05	1.80535e-08	5.48536e-05	0.0178509	0.16248
NED5E9	0.000319287	1.22689e-07	0.000142997	0	0	0	0.0270977	0.20484
Prevotellaceae_NK3B31_group	0.00031704	2.44223e-07	0.000201752	0.00617178	2.7916e-05	0.00215701	0.01191	0.149966
Chujaibacter	0.000281062	4.01326e-08	8.17848e-05	0	0	0	0.00242159	0.0635312
Bacillus	0.000276801	5.40549e-08	9.49166e-05	0.000132831	1.05865e-07	0.000132831	0.504018	0.714721
unclassified_Chloroflexi	0.000266815	9.73283e-08	0.000127363	0	0	0	0.0404062	0.261176
Bifidobacterium	0.000251336	5.03635e-08	9.16183e-05	0.000394247	9.45548e-09	3.96978e-05	0.177931	0.470918
unclassified_Burkholderiales	0.000249803	5.60499e-08	9.66522e-05	0.000218735	7.87457e-08	0.000114561	0.853661	0.937765
unclassified_p_251_o5	0.00024953	7.45986e-08	0.000111504	3.38277e-05	1.58573e-09	1.6257e-05	0.0592674	0.310979
Mycoplasma	0.000244261	1.33787e-07	0.000149324	0.000310063	7.19454e-08	0.000109503	0.757897	0.883814
Prevotellaceae_UCG_004	0.000238359	9.48934e-08	0.00012576	0.00103608	3.26319e-07	0.000233209	0.00625193	0.100362
Savagea	0.000237837	3.81825e-08	7.97732e-05	0.000231657	3.34542e-08	7.46706e-05	0.957833	0.984317
Ruminobacter	0.00023771	2.7922e-08	6.82178e-05	0	0	0	0.00224679	0.0626292
Vagococcus	0.000233207	1.40314e-07	0.000152924	0	0	0	0.146093	0.431505
unclassified_Micrococcales	0.000231972	6.93796e-08	0.000107533	8.90023e-05	2.08166e-08	5.89019e-05	0.248941	0.50213
Akkermansia	0.000223962	3.97181e-08	8.13614e-05	6.17958e-05	9.20727e-09	3.91733e-05	0.0745861	0.338782
Prevotellaceae_Ga6A1_group	0.000223535	1.7704e-08	5.432e-05	7.74019e-05	3.06981e-09	2.26193e-05	0.017162	0.159463
Ellin6067	0.000215712	4.98162e-08	9.11192e-05	0.00010102	1.96715e-08	5.72589e-05	0.282062	0.50213
uncultured_prokaryote	0.000210706	6.45643e-08	0.000103734	6.546e-05	1.94639e-08	5.6956e-05	0.231126	0.50213
unclassified_Enterobacteriaceae	0.000207508	9.48354e-08	0.000125722	0.000443242	7.89948e-08	0.000114742	0.191326	0.479391
uncultured_Candidatus_Rokubactera_bacterium	0.000205218	1.01126e-07	0.000129824	0.000205508	1.01417e-07	0.000130011	0.994627	1
unclassified_[Clostridium]_methylpentosum_group	0.000202761	1.06715e-07	0.000133363	5.47178e-05	1.79642e-08	5.47178e-05	0.293165	0.50213
Nitrincola	0.000201998	1.88812e-07	0.000177394	5.98511e-05	2.14929e-08	5.98511e-05	0.555198	0.748091
[Anaerorhabdus]_furcosa_group	0.000201774	2.70238e-08	6.71116e-05	0.000794681	2.62231e-07	0.000209058	0.0119846	0.149966
Devosia	0.000200322	1.02987e-07	0.000131013	0	0	0	0.143067	0.42824
uncultured_rumen_bacterium_4C0d_2	0.000197743	9.63152e-08	0.000126699	0	0	0	0.12518	0.407109
Luteimonas	0.000197437	7.30875e-08	0.000110369	9.81533e-05	2.31612e-08	6.21305e-05	0.544722	0.748091
Wolbachia	0.0001962	2.95295e-08	7.01541e-05	0.000291819	1.00858e-08	4.09995e-05	0.246216	0.50213
uncultured_Alphaproteobacteria_bacterium	0.000191358	1.77512e-07	0.000172004	0	0	0	0.26472	0.50213
Leuconostoc	0.000190857	5.35665e-08	9.44867e-05	0	0	0	0.0475707	0.275539
unclassified_Microbacteriaceae	0.000190211	1.13924e-07	0.000137794	8.2014e-05	4.03578e-08	8.2014e-05	0.593733	0.776554
uncultured_actinobacterium	0.000187868	6.43243e-08	0.000103541	2.74823e-05	4.53167e-09	2.74823e-05	0.160332	0.455662
Marvinbryantia	0.000186758	5.18414e-08	9.29528e-05	0.00024323	1.36109e-07	0.000150615	0.780113	0.894423
unclassified_Sphingomonadaceae	0.000186077	9.42819e-08	0.000125354	7.71284e-05	3.56927e-08	7.71284e-05	0.564198	0.751141
Atopobium	0.000185202	6.41375e-08	0.00010339	0.000491074	1.27635e-07	0.000145851	0.0847275	0.345335
unclassified_Planococcaceae	0.000184103	7.7193e-08	0.000113426	9.06654e-05	1.2406e-08	4.54717e-05	0.553077	0.748091
Fusobacterium	0.00018364	1.4743e-08	4.95698e-05	0.000166524	1.95457e-08	5.70755e-05	0.841977	0.929509
unclassified_Microscillaceae	0.000183073	4.76529e-08	8.91187e-05	7.32719e-05	3.22127e-08	7.32719e-05	0.474458	0.714721
Syntrophococcus	0.000173331	3.30846e-08	7.4257e-05	8.48412e-05	4.31882e-08	8.48412e-05	0.544319	0.748091
W5053	0.000170991	6.2855e-08	0.000102352	5.19865e-05	3.28226e-09	2.33889e-05	0.258519	0.50213
Erysipelotrichaceae_UCG_003	0.000169653	1.9513e-08	5.70278e-05	2.01043e-05	9.81484e-10	1.27899e-05	0.0151311	0.149966
UCG_001	0.000169116	7.4531e-08	0.000111453	0.000732372	4.731e-07	0.000280802	0.0657866	0.311523
unclassified_Oscillospirales	0.000165997	9.11096e-09	3.89678e-05	9.30614e-05	4.08947e-08	8.25578e-05	0.537674	0.744728
Nocardioides	0.000164116	1.25135e-07	0.000144415	0	0	0	0.256799	0.50213
Azoarcus	0.000160486	1.54535e-07	0.000160486	9.11963e-05	4.99006e-08	9.11963e-05	0.745781	0.875312
unclassified_Sutterellaceae	0.000160415	7.33368e-09	3.49611e-05	9.62383e-05	1.791e-08	5.46352e-05	0.460406	0.714721
unclassified_Cyanobacteriales	0.00016033	3.01618e-08	7.09011e-05	0.000728942	4.36525e-07	0.00026973	0.0451928	0.268747
Incertae_Sedis	0.000159461	6.40022e-09	3.26604e-05	0	0	0	0.000300771	0.0239133
EMP_G18	0.000158802	2.28181e-08	6.16686e-05	0	0	0	0.0145167	0.149966
Anaerococcus	0.00015344	5.14471e-08	9.25987e-05	9.89939e-05	2.45233e-08	6.39314e-05	0.688321	0.848042
Pyramidobacter	0.000151922	1.4653e-08	4.94183e-05	0.000186757	1.54611e-08	5.07627e-05	0.685131	0.84645
unclassified_Rhizobiales_Incertae_Sedis	0.000147477	2.70953e-08	6.72003e-05	0	0	0	0.0305398	0.21969
Clostridium_sensu_stricto_2	0.000146871	2.81125e-08	6.84501e-05	0.000168789	2.01509e-08	5.79524e-05	0.833082	0.925281
Tissierella	0.000145271	3.55247e-08	7.69466e-05	0.00012845	2.70027e-08	6.70854e-05	0.881532	0.951074
uncultured_Acidobacteria_bacterium	0.000144529	3.56653e-08	7.70988e-05	0.000212347	3.17494e-08	7.27431e-05	0.609589	0.790339
unclassified_Ilumatobacteraceae	0.000141404	2.86024e-08	6.90439e-05	0.000276379	9.56272e-08	0.000126245	0.478617	0.714721
uncultured_Acidobacteriales_bacterium	0.00013848	1.1506e-07	0.00013848	0	0	0	0.312987	0.50213
Lactiplantibacillus	0.000137769	2.44013e-08	6.37721e-05	5.34874e-05	1.71654e-08	5.34874e-05	0.298776	0.50213
Candidatus_Omnitrophus	0.000137231	1.16265e-08	4.40199e-05	0	0	0	0.00474293	0.0919716
Desulfobulbus	0.000130656	1.05834e-08	4.19987e-05	0.000136978	3.49106e-08	7.62787e-05	0.944414	0.980317
Rhodanobacter	0.000127096	6.88348e-09	3.3871e-05	0.000117681	9.11293e-09	3.89721e-05	0.871414	0.949114
MND1	0.000126333	3.07321e-08	7.15683e-05	5.84522e-05	8.20702e-09	3.69843e-05	0.522111	0.732596
unclassified_11_24	0.000125571	4.01837e-08	8.18369e-05	0	0	0	0.136738	0.417706
Novosphingobium	0.000124536	4.04394e-08	8.20969e-05	0	0	0	0.151388	0.438436
unclassified_Oligoflexaceae	0.000121373	2.14591e-08	5.9804e-05	5.83656e-05	2.04393e-08	5.83656e-05	0.558563	0.750359
unclassified_67_14	0.000118678	2.05646e-08	5.85442e-05	0.000217109	4.04795e-08	8.21376e-05	0.465661	0.714721
Pseudoxanthomonas	0.000118001	3.37028e-08	7.49475e-05	0.000198051	2.19752e-08	6.05189e-05	0.527596	0.737555
Nitrospira	0.000113459	1.69934e-08	5.32187e-05	2.61849e-05	4.11388e-09	2.61849e-05	0.167463	0.455662
unclassified_Gemmatimonadota	0.000112585	1.84834e-08	5.55029e-05	4.78087e-05	5.79327e-09	3.10732e-05	0.296337	0.50213
Actinomyces	0.000111948	7.08874e-09	3.43723e-05	0.00014574	2.67933e-08	6.68247e-05	0.707828	0.851933
Sharpea	0.000111039	3.44338e-08	7.57559e-05	9.92913e-05	2.38735e-08	6.30787e-05	0.912995	0.972844
unclassified_Desulfovibrionaceae	0.000110912	2.01338e-08	5.79278e-05	6.76157e-05	4.20173e-09	2.6463e-05	0.59083	0.776554
uncultured_Erysipelotrichaceae_bacterium	0.000104506	5.55077e-08	9.61836e-05	0	0	0	0.275838	0.50213
unclassified_Azospirillales	0.000101058	2.45109e-08	6.39152e-05	5.82773e-05	8.27662e-09	3.71408e-05	0.639031	0.802839
Erythrobacter	9.98554e-05	5.51615e-08	9.58832e-05	0.000290693	1.04352e-07	0.000131879	0.247661	0.50213
Stappia	9.9821e-05	3.5583e-08	7.70098e-05	0.000183064	8.16583e-08	0.000116661	0.630676	0.798775
unclassified_Marinilabiliaceae	9.84261e-05	1.34846e-08	4.74071e-05	7.71284e-06	3.56927e-10	7.71284e-06	0.06209	0.311523
Agathobacter	9.65162e-05	5.58922e-08	9.65162e-05	0.000629197	1.14427e-07	0.000138099	0.00416195	0.0843742
Ligilactobacillus	9.46868e-05	1.78211e-08	5.44994e-05	1.49628e-05	1.34331e-09	1.49628e-05	0.184213	0.471927
Erysipelatoclostridium	9.43482e-05	2.4021e-08	6.32732e-05	6.89463e-05	1.71007e-08	5.33865e-05	0.790954	0.904205
Lysobacter	9.29242e-05	5.18094e-08	9.29242e-05	0	0	0	0.312987	0.50213
Achromobacter	9.13081e-05	1.25135e-08	4.56683e-05	2.5535e-05	3.9122e-09	2.5535e-05	0.222476	0.50213
[Eubacterium]_siraeum_group	8.76306e-05	1.91128e-08	5.64399e-05	0.000172448	2.43928e-08	6.3761e-05	0.458121	0.714412
unclassified_Chitinophagaceae	8.63569e-05	1.39499e-08	4.8218e-05	0	0	0	0.0752005	0.338782
unclassified_Actinobacteria	8.53286e-05	1.27779e-08	4.61481e-05	8.05117e-05	1.60004e-08	5.16404e-05	0.946152	0.980317
Anaerobacillus	8.45029e-05	4.28444e-08	8.45029e-05	9.16078e-05	5.03519e-08	9.16078e-05	0.955997	0.984317
Succinimonas	8.39397e-05	1.90226e-08	5.63066e-05	0	0	0	0.161861	0.455662
Anaerofustis	8.17357e-05	4.17839e-09	2.63894e-05	0.000487895	7.38246e-08	0.000110924	0.00202828	0.0603075
Moryella	7.996e-05	2.95046e-08	7.01244e-05	0.000346239	7.01066e-08	0.000108095	0.042635	0.268747
Paraprevotella	7.86963e-05	9.71968e-09	4.02486e-05	4.09624e-05	3.36712e-09	2.36894e-05	0.534974	0.743298
Candidatus_Soleaferrea	7.72149e-05	3.57728e-08	7.72149e-05	0	0	0	0.446663	0.698989
unclassified_Acidobacteriales	7.67007e-05	7.85241e-09	3.61764e-05	0	0	0	0.0386093	0.253231
Enterorhabdus	7.66204e-05	4.15791e-09	2.63246e-05	2.88736e-05	2.76931e-09	2.14837e-05	0.18527	0.471927
unclassified_Xanthomonadaceae	7.39036e-05	2.62342e-08	6.61239e-05	0.000133548	2.82374e-08	6.8602e-05	0.61499	0.793567
Solobacterium	7.28425e-05	8.56395e-09	3.778e-05	0.000350184	5.56455e-08	9.63029e-05	0.0125373	0.149966
unclassified_Bacillales	7.13381e-05	3.05347e-08	7.13381e-05	7.51137e-05	2.11998e-08	5.94416e-05	0.967208	0.989392
unclassified_Erysipelatoclostridiaceae	7.04444e-05	1.19389e-08	4.46073e-05	0	0	0	0.10956	0.387809
uncultured_Acetivibrio_sp.	6.89756e-05	2.85458e-08	6.89756e-05	0	0	0	0.312987	0.50213
Subgroup_10	6.80892e-05	1.20298e-08	4.47768e-05	0.000151311	7.97848e-09	3.64657e-05	0.174802	0.466837
Faecalibaculum	6.77374e-05	8.19773e-09	3.69633e-05	3.87019e-05	4.04798e-09	2.59743e-05	0.608653	0.790339
Conexibacter	6.71434e-05	2.70494e-08	6.71434e-05	6.53471e-05	1.47654e-08	4.96075e-05	0.981887	0.999821
Exiguobacterium	6.71417e-05	2.7048e-08	6.71417e-05	9.88782e-05	2.37628e-08	6.29322e-05	0.764039	0.883814
uncultured_rumen_bacterium_5C0d_16	6.69204e-05	1.15785e-08	4.3929e-05	0	0	0	0.147861	0.433856
unclassified_Atopobiaceae	6.65374e-05	5.55184e-09	3.04188e-05	0.000119749	1.93557e-08	5.67975e-05	0.529188	0.737555
unclassified_Intrasporangiaceae	6.43321e-05	2.48317e-08	6.43321e-05	0	0	0	0.312987	0.50213
[Eubacterium]_xylanophilum_group	6.37862e-05	2.44121e-08	6.37862e-05	0.000408076	6.90571e-09	3.39257e-05	0.000362468	0.0239133
unclassified_Paludibacteraceae	6.37862e-05	2.44121e-08	6.37862e-05	5.70532e-05	1.95304e-08	5.70532e-05	0.939627	0.980317
unclassified_Beggiatoaceae	6.35184e-05	1.11825e-08	4.31711e-05	0	0	0	0.167553	0.455662
[Ruminococcus]_gnavus_group	6.3448e-05	2.41539e-08	6.3448e-05	0.000100847	4.61213e-08	8.76749e-05	0.763728	0.883814
[Eubacterium]_hallii_group	6.25092e-05	2.34444e-08	6.25092e-05	7.64355e-05	1.64003e-08	5.22818e-05	0.877126	0.951074
unclassified_Gaiellales	6.21822e-05	9.36982e-09	3.95176e-05	0.000111972	1.4949e-08	4.9915e-05	0.545478	0.748091
unclassified_Absconditabacteriales__SR1	6.1662e-05	4.95162e-09	2.87275e-05	0	0	0	0.0359357	0.246574
unclassified_Coriobacteriales_Incertae_Sedis	6.07581e-05	2.21493e-08	6.07581e-05	0	0	0	0.312987	0.50213
V9D2013_group	5.9207e-05	8.50768e-09	3.76556e-05	0	0	0	0.116522	0.402858
unclassified_Thermodesulfovibrionia	5.87498e-05	8.53733e-09	3.77212e-05	3.47078e-05	7.22777e-09	3.47078e-05	0.693974	0.851933
unclassified_Nitrosomonadaceae	5.83073e-05	1.16787e-08	4.41185e-05	5.83656e-05	2.04393e-08	5.83656e-05	0.995943	1
unclassified_Synergistaceae	5.72784e-05	7.91967e-09	3.6331e-05	0.000102503	2.52346e-08	6.48518e-05	0.62481	0.798467
unclassified_Gammaproteobacteria	5.69118e-05	1.35699e-08	4.75568e-05	2.89704e-05	1.27017e-09	1.45498e-05	0.647653	0.811385
Methylophaga	5.67033e-05	7.06642e-09	3.43182e-05	0.000108295	1.05107e-08	4.18543e-05	0.474224	0.714721
unclassified_Proteobacteria	5.58253e-05	1.60096e-08	5.16553e-05	1.53099e-05	7.83178e-10	1.1425e-05	0.552434	0.748091
unclassified_rumen_bacterium_YS2	5.30849e-05	6.8787e-09	3.38593e-05	0	0	0	0.120568	0.407109
unclassified_Izemoplasmatales	5.29711e-05	7.45732e-09	3.52546e-05	5.95451e-05	2.12737e-08	5.95451e-05	0.928036	0.972844
Enterococcus	5.07017e-05	1.5424e-08	5.07017e-05	0	0	0	0.312987	0.50213
Denitrobacterium	4.88757e-05	6.21373e-09	3.21811e-05	2.89893e-05	5.04227e-09	2.89893e-05	0.702823	0.851933
Allobaculum	4.85958e-05	5.77607e-09	3.10271e-05	2.2902e-05	3.147e-09	2.2902e-05	0.598108	0.779989
Stenotrophomonas	4.83014e-05	5.70475e-09	3.08349e-05	9.16078e-06	5.03519e-10	9.16078e-06	0.234465	0.50213
unclassified_Spirochaetaceae	4.77063e-05	7.92417e-09	3.63414e-05	4.7725e-05	8.57883e-09	3.78128e-05	0.996774	1
unclassified_BIrii41	4.69995e-05	6.76204e-09	3.35709e-05	0	0	0	0.186231	0.471927
M2PT2_76_termite_group	4.65717e-05	3.51658e-09	2.42095e-05	0	0	0	0.057892	0.307379
Prevotellaceae_YAB2003_group	4.64621e-05	1.29524e-08	4.64621e-05	0	0	0	0.312987	0.50213
Desulfomicrobium	4.59112e-05	3.67664e-09	2.47543e-05	4.85597e-05	7.03019e-09	3.42301e-05	0.95101	0.98183
Acidibacter	4.47868e-05	1.20352e-08	4.47868e-05	0	0	0	0.302704	0.50213
Paenalcaligenes	4.37809e-05	4.63755e-09	2.78015e-05	5.34874e-05	1.71654e-08	5.34874e-05	0.882835	0.951074
Sporosarcina	4.36432e-05	1.14284e-08	4.36432e-05	0	0	0	0.312987	0.50213
unclassified_Enterobacterales	4.27659e-05	5.503e-09	3.02848e-05	0	0	0	0.182021	0.471927
Solirubrobacter	4.26513e-05	4.66275e-09	2.7877e-05	0.00010055	1.79535e-08	5.47015e-05	0.477406	0.714721
Peptostreptococcus	4.23074e-05	5.26897e-09	2.96338e-05	0	0	0	0.178442	0.470918
Parabacteroides	4.2293e-05	2.7311e-09	2.1335e-05	0	0	0	0.0523239	0.294529
Alkaliflexus	4.19636e-05	1.05656e-08	4.19636e-05	0.00012491	4.11786e-08	8.28438e-05	0.499224	0.714721
Gemmatimonas	4.15871e-05	4.15685e-09	2.63213e-05	3.71284e-05	4.14472e-09	2.62828e-05	0.912406	0.972844
unclassified_Bacteroidia	4.12598e-05	1.13068e-09	1.37276e-05	0	0	0	0.00630077	0.100362
Pseudofulvimonas	4.05614e-05	9.87135e-09	4.05614e-05	0.000148482	5.82633e-08	9.85421e-05	0.298	0.50213
Nakamurella	4.05614e-05	9.87135e-09	4.05614e-05	0	0	0	0.312987	0.50213
uncultured_Thermaerobacter_sp.	4.01519e-05	5.11429e-09	2.91956e-05	5.34577e-05	7.26822e-09	3.48047e-05	0.80018	0.907382
Phenylobacterium	3.77672e-05	8.55817e-09	3.77672e-05	0	0	0	0.312987	0.50213
unclassified_Marinifilaceae	3.71813e-05	8.29467e-09	3.71813e-05	0	0	0	0.312987	0.50213
Thauera	3.57401e-05	7.66412e-09	3.57401e-05	0	0	0	0.446663	0.698989
Ileibacterium	3.55481e-05	1.78789e-09	1.72621e-05	0	0	0	0.0435193	0.268747
unclassified_Pseudonocardiaceae	3.44878e-05	7.13646e-09	3.44878e-05	0	0	0	0.312987	0.50213
Bryobacter	3.35717e-05	6.76235e-09	3.35717e-05	0	0	0	0.312987	0.50213
Azovibrio	3.35717e-05	6.76235e-09	3.35717e-05	3.92241e-05	9.23117e-09	3.92241e-05	0.918686	0.972844
Flavisolibacter	3.35708e-05	6.76201e-09	3.35708e-05	0	0	0	0.312987	0.50213
Fournierella	3.35708e-05	6.76201e-09	3.35708e-05	7.43458e-05	2.06715e-08	5.86962e-05	0.627008	0.798657
Phascolarctobacterium	3.284e-05	3.94479e-09	2.56411e-05	1.82393e-05	1.99602e-09	1.82393e-05	0.700177	0.851933
unclassified_Lactobacillaceae	3.26426e-05	3.68688e-09	2.47887e-05	7.2957e-06	3.19364e-10	7.2957e-06	0.463285	0.714721
Dethiobacter	3.23323e-05	6.27228e-09	3.23323e-05	0	0	0	0.446663	0.698989
Candidatus_Solibacter	3.23323e-05	6.27228e-09	3.23323e-05	0	0	0	0.446663	0.698989
Lysinibacillus	3.23323e-05	6.27228e-09	3.23323e-05	5.01334e-05	1.50802e-08	5.01334e-05	0.794728	0.904205
unclassified_vadinBE97	3.21661e-05	6.20793e-09	3.21661e-05	0	0	0	0.312987	0.50213
Oribacterium	3.17148e-05	2.4264e-09	2.01097e-05	0.000872549	6.17541e-07	0.000320817	0.0137455	0.149966
Massilia	3.11221e-05	2.74774e-09	2.13999e-05	0	0	0	0.171625	0.463907
Fusibacter	3.0865e-05	2.60588e-09	2.08402e-05	0	0	0	0.164787	0.455662
Lachnobacterium	3.0421e-05	5.55263e-09	3.0421e-05	0.000569746	6.90213e-08	0.000107255	0.000336761	0.0239133
Levilactobacillus	3.0421e-05	5.55263e-09	3.0421e-05	0	0	0	0.312987	0.50213
Candidatus_Alysiosphaera	3.02145e-05	5.4775e-09	3.02145e-05	0.000127739	2.0099e-08	5.78777e-05	0.161278	0.455662
Staphylococcus	3.02145e-05	5.4775e-09	3.02145e-05	0	0	0	0.312987	0.50213
unclassified_Rhizobiales	3.02145e-05	5.4775e-09	3.02145e-05	8.55798e-05	4.39434e-08	8.55798e-05	0.622134	0.797332
unclassified_SC_I_84	2.85921e-05	4.90503e-09	2.85921e-05	4.34839e-05	1.13451e-08	4.34839e-05	0.80537	0.909355
Roseburia	2.80213e-05	4.71118e-09	2.80213e-05	0.000371421	1.5168e-08	5.02792e-05	6.6838e-05	0.0149049
Pannonibacter	2.70409e-05	4.38727e-09	2.70409e-05	0	0	0	0.438951	0.696698
Colidextribacter	2.6995e-05	2.41152e-09	2.00479e-05	0.000332102	1.41952e-07	0.000153814	0.0538072	0.296272
Prevotella_9	2.67237e-05	1.20155e-09	1.41513e-05	8.15934e-05	5.10257e-09	2.91621e-05	0.0868895	0.346006
Reyranella	2.61256e-05	4.0953e-09	2.61256e-05	0	0	0	0.312987	0.50213
unclassified_Lactobacillales	2.59304e-05	8.65637e-10	1.20114e-05	2.31385e-05	3.21234e-09	2.31385e-05	0.921715	0.972844
Catenibacterium	2.51781e-05	3.80363e-09	2.51781e-05	0	0	0	0.312987	0.50213
Campylobacter	2.5018e-05	3.75542e-09	2.5018e-05	0	0	0	0.312987	0.50213
Brevundimonas	2.50004e-05	1.58499e-09	1.62532e-05	0	0	0	0.135098	0.415542
unclassified_Xanthomonadales	2.47172e-05	1.48569e-09	1.57358e-05	0	0	0	0.11791	0.404522
unclassified_Bacillaceae	2.36608e-05	3.359e-09	2.36608e-05	0	0	0	0.312987	0.50213
unclassified_Stappiaceae	2.1444e-05	2.75908e-09	2.1444e-05	0	0	0	0.312987	0.50213
Pediococcus	2.1444e-05	2.75908e-09	2.1444e-05	0	0	0	0.312987	0.50213
Sediminispirochaeta	2.10563e-05	1.26852e-09	1.45403e-05	1.83216e-05	2.01408e-09	1.83216e-05	0.914344	0.972844
uncultured_gamma_proteobacterium	2.09818e-05	2.64141e-09	2.09818e-05	9.16078e-06	5.03519e-10	9.16078e-06	0.463154	0.714721
[Eubacterium]_saphenum_group	2.0143e-05	2.43445e-09	2.0143e-05	2.69949e-05	4.37236e-09	2.69949e-05	0.855969	0.937991
Erysipelotrichaceae_UCG_008	1.93994e-05	2.25802e-09	1.93994e-05	0.000211555	3.10731e-08	7.19643e-05	0.0143728	0.149966
Pantoea	1.93994e-05	2.25802e-09	1.93994e-05	0	0	0	0.312987	0.50213
Acholeplasma	1.93994e-05	2.25802e-09	1.93994e-05	6.28923e-05	1.37447e-08	4.78621e-05	0.522344	0.732596
unclassified_Saprospiraceae	1.86612e-05	2.08944e-09	1.86612e-05	0	0	0	0.0663559	0.311523
unclassified_Victivallaceae	1.787e-05	1.91603e-09	1.787e-05	0	0	0	0.0663559	0.311523
Virgibacillus	1.787e-05	1.91603e-09	1.787e-05	0	0	0	0.0663559	0.311523
Gaiella	1.787e-05	1.91603e-09	1.787e-05	5.25933e-05	6.93727e-09	3.40031e-05	0.494165	0.714721
Salinimicrobium	1.787e-05	1.91603e-09	1.787e-05	3.98603e-05	9.53305e-09	3.98603e-05	0.678959	0.845854
unclassified_Coriobacteriales	1.7536e-05	7.62493e-10	1.12731e-05	6.21284e-05	4.97075e-09	2.87829e-05	0.174478	0.466837
Veillonella	1.72439e-05	1.78411e-09	1.72439e-05	0	0	0	0.312987	0.50213
OLB13	1.69006e-05	1.71378e-09	1.69006e-05	0	0	0	0.0663559	0.311523
Dialister	1.69006e-05	1.71378e-09	1.69006e-05	6.04465e-05	5.31293e-09	2.97571e-05	0.21838	0.50213
unclassified_Sporomusaceae	1.69006e-05	1.71378e-09	1.69006e-05	1.54257e-05	1.42771e-09	1.54257e-05	1	1
unclassified_Microtrichales	1.69e-05	9.32164e-10	1.24644e-05	3.36663e-05	6.8005e-09	3.36663e-05	0.695499	0.851933
Microcystis_PCC_7914	1.67858e-05	1.69059e-09	1.67858e-05	0	0	0	0.0663559	0.311523
unclassified_A21b	1.50884e-05	1.36596e-09	1.50884e-05	0	0	0	0.312987	0.50213
Stenotrophobacter	1.49289e-05	1.33724e-09	1.49289e-05	0	0	0	0.129618	0.407109
unclassified_Actinobacteriota	1.49289e-05	1.33724e-09	1.49289e-05	1.49628e-05	1.34331e-09	1.49628e-05	1	1
unclassified_Longimicrobiaceae	1.43825e-05	6.15915e-10	1.01318e-05	0	0	0	0.0663559	0.311523
unclassified_Yersiniaceae	1.4296e-05	1.22626e-09	1.4296e-05	0	0	0	0.129618	0.407109
uncultured_Desulfovirga_sp.	1.4296e-05	1.22626e-09	1.4296e-05	0	0	0	0.129618	0.407109
uncultured_rumen_bacterium_4C28d_15	1.29329e-05	1.00356e-09	1.29329e-05	0	0	0	0.312987	0.50213
Aquicella	1.25891e-05	9.50908e-10	1.25891e-05	0	0	0	0.254613	0.50213
Parasutterella	1.25891e-05	9.50908e-10	1.25891e-05	0	0	0	0.254613	0.50213
Kandleria	1.11967e-05	7.52197e-10	1.11967e-05	0	0	0	0.254613	0.50213
Flavitalea	1.11967e-05	7.52197e-10	1.11967e-05	0	0	0	0.254613	0.50213
unclassified_Bacteroidales_UCG_001	1.11967e-05	7.52197e-10	1.11967e-05	1.62924e-05	6.51886e-10	1.04234e-05	0.710523	0.851933
unclassified_Rhodanobacteraceae	1.11967e-05	7.52197e-10	1.11967e-05	7.48139e-06	3.35827e-10	7.48139e-06	1	1
Saccharopolyspora	1.07774e-05	6.96919e-10	1.07774e-05	0	0	0	0.0663559	0.311523
unclassified_Caulobacteraceae	1.0722e-05	6.8977e-10	1.0722e-05	0	0	0	0.254613	0.50213
uncultured_Burkholderiaceae_bacterium	1.01403e-05	6.16959e-10	1.01403e-05	0	0	0	0.254613	0.50213
Helicobacter	1.00715e-05	6.08612e-10	1.00715e-05	6.31453e-05	5.37594e-09	2.99331e-05	0.0883522	0.348717
uncultured_Bacteroidales_bacterium	1.00715e-05	6.08612e-10	1.00715e-05	0	0	0	0.254613	0.50213
unclassified_Fibrobacteraceae	8.62195e-06	4.46028e-10	8.62195e-06	0	0	0	0.129618	0.407109
unclassified_Erysipelotrichales	8.62195e-06	4.46028e-10	8.62195e-06	0	0	0	0.129618	0.407109
Pseudoramibacter	8.39271e-06	4.22626e-10	8.39271e-06	0	0	0	0.503075	0.714721
unclassified_Thermoleophilia	8.39271e-06	4.22626e-10	8.39271e-06	0	0	0	0.503075	0.714721
Desulfomonile	8.39271e-06	4.22626e-10	8.39271e-06	0	0	0	0.503075	0.714721
unclassified_Acidaminococcaceae	8.39271e-06	4.22626e-10	8.39271e-06	2.24442e-05	3.02244e-09	2.24442e-05	0.634005	0.798775
Sh765B_TzT_35	7.46447e-06	3.3431e-10	7.46447e-06	0	0	0	0.503075	0.714721
Psychrobacter	7.14801e-06	3.06565e-10	7.14801e-06	5.26163e-05	2.406e-09	2.0025e-05	0.0370617	0.250447
unclassified_p_2534_18B5_gut_group	7.14801e-06	3.06565e-10	7.14801e-06	0	0	0	0.503075	0.714721
Lentimicrobium	6.76023e-06	2.74204e-10	6.76023e-06	0	0	0	0.503075	0.714721
unclassified_Lachnospirales	6.76023e-06	2.74204e-10	6.76023e-06	0	0	0	0.503075	0.714721
Bilophila	6.76023e-06	2.74204e-10	6.76023e-06	0	0	0	0.503075	0.714721
hgcI_clade	6.71434e-06	2.70494e-10	6.71434e-06	0	0	0	0.503075	0.714721
Prevotella_7	6.71434e-06	2.70494e-10	6.71434e-06	0	0	0	0.503075	0.714721
unclassified_Saccharimonadales	6.71434e-06	2.70494e-10	6.71434e-06	7.13165e-06	3.05163e-10	7.13165e-06	1	1
uncultured_Candidatus_Saccharibacteria_bacterium	6.46646e-06	2.50891e-10	6.46646e-06	0	0	0	0.254613	0.50213
unclassified_Blastocatellia	6.46646e-06	2.50891e-10	6.46646e-06	0	0	0	0.254613	0.50213
unclassified_Neisseriaceae	6.46646e-06	2.50891e-10	6.46646e-06	0	0	0	0.254613	0.50213
Suttonella	4.31098e-06	1.11507e-10	4.31098e-06	0	0	0	0.503075	0.714721
unclassified_CCD24	3.38011e-06	6.8551e-11	3.38011e-06	0	0	0	1	1
unclassified_Peptococcaceae	0	0	0	1.82393e-05	1.99602e-09	1.82393e-05	0.0207715	0.171557
Dubosiella	0	0	0	1.87035e-05	2.09892e-09	1.87035e-05	0.0207715	0.171557
Enhydrobacter	0	0	0	1.81183e-05	1.96964e-09	1.81183e-05	0.0207715	0.171557
unclassified_Solirubrobacteraceae	0	0	0	1.81183e-05	1.96964e-09	1.81183e-05	0.0207715	0.171557
Amnipila	0	0	0	0.00015392	2.99514e-08	7.06533e-05	0.0325835	0.227067
Amaricoccus	0	0	0	1.44946e-05	1.26057e-09	1.44946e-05	0.0450792	0.268747
966_1	0	0	0	0.000165298	5.56248e-08	9.6285e-05	0.0837661	0.345335
Mailhella	0	0	0	1.15693e-05	8.03086e-10	1.15693e-05	0.0978326	0.35765
Syntrophorhabdus	0	0	0	1.0871e-05	7.0907e-10	1.0871e-05	0.0978326	0.35765
unclassified_Eubacteriaceae	0	0	0	1.0871e-05	7.0907e-10	1.0871e-05	0.0978326	0.35765
Thalassospira	0	0	0	1.15693e-05	8.03086e-10	1.15693e-05	0.0978326	0.35765
Aeriscardovia	0	0	0	0.00016328	6.39911e-08	0.000103272	0.104692	0.379613
FD2005	0	0	0	0.000201248	9.73133e-08	0.000127353	0.105951	0.381082
Family_XIII_UCG_001	0	0	0	5.30173e-05	6.75965e-09	3.3565e-05	0.107283	0.382785
Iamia	0	0	0	6.12752e-05	9.04165e-09	3.88193e-05	0.110751	0.388935
IS_44	0	0	0	0.000204168	1.00543e-07	0.00012945	0.11326	0.394639
Pseudonocardia	0	0	0	9.12811e-05	2.0288e-08	5.81493e-05	0.119195	0.40581
unclassified_IMCC26256	0	0	0	7.19527e-05	1.26425e-08	4.59029e-05	0.121692	0.407109
Fastidiosipila	0	0	0	3.27339e-05	2.6221e-09	2.09049e-05	0.123031	0.407109
Lactococcus	0	0	0	5.49944e-05	7.56259e-09	3.55026e-05	0.131239	0.409319
Algoriphagus	0	0	0	4.56006e-05	5.30627e-09	2.97385e-05	0.138347	0.419747
p_1088_a5_gut_group	0	0	0	3.60053e-05	3.31266e-09	2.3497e-05	0.140825	0.424379
unclassified_Nocardioidaceae	0	0	0	0.000268303	1.86377e-07	0.000176247	0.149321	0.435277
Lachnospiraceae_FE2018_group	0	0	0	8.06568e-05	1.71716e-08	5.34971e-05	0.155961	0.448766
uncultured_Paenibacillaceae_bacterium	0	0	0	8.08098e-05	2.03178e-08	5.81919e-05	0.189787	0.478219
Clostridium_sensu_stricto_13	0	0	0	7.2957e-06	3.19364e-10	7.2957e-06	0.212319	0.50213
unclassified_Acholeplasmataceae	0	0	0	7.48139e-06	3.35827e-10	7.48139e-06	0.212319	0.50213
Asteroleplasma	0	0	0	9.16078e-06	5.03519e-10	9.16078e-06	0.212319	0.50213
unclassified_Chitinophagales	0	0	0	9.16078e-06	5.03519e-10	9.16078e-06	0.212319	0.50213
Nannocystis	0	0	0	7.13165e-06	3.05163e-10	7.13165e-06	0.212319	0.50213
unclassified_Acidobacteriae	0	0	0	7.13165e-06	3.05163e-10	7.13165e-06	0.212319	0.50213
Pajaroellobacter	0	0	0	7.71284e-06	3.56927e-10	7.71284e-06	0.212319	0.50213
unclassified_JG30_KF_CM45	0	0	0	7.24732e-06	3.15142e-10	7.24732e-06	0.212319	0.50213
Sporocytophaga	0	0	0	7.13165e-06	3.05163e-10	7.13165e-06	0.212319	0.50213
Aeromonas	0	0	0	4.41245e-05	7.7342e-09	3.59031e-05	0.229684	0.50213
unclassified_Rhizobiaceae	0	0	0	0.000105552	5.59805e-08	9.65924e-05	0.272396	0.50213
Lechevalieria	0	0	0	6.87059e-05	2.8323e-08	6.87059e-05	0.302704	0.50213
GOUTA6	0	0	0	2.74823e-05	4.53167e-09	2.74823e-05	0.302704	0.50213
unclassified_Blastocatellaceae	0	0	0	5.03843e-05	1.52315e-08	5.03843e-05	0.302704	0.50213
Turicibacter	0	0	0	3.20924e-05	6.17954e-09	3.20924e-05	0.312987	0.50213
unclassified_Desulfobacterota	0	0	0	2.49608e-05	3.73824e-09	2.49608e-05	0.312987	0.50213
Tyzzerella	0	0	0	3.66431e-05	8.05631e-09	3.66431e-05	0.312987	0.50213
UCG_007	0	0	0	6.93092e-05	2.88226e-08	6.93092e-05	0.312987	0.50213
unclassified_Peptostreptococcales_Tissierellales	0	0	0	3.66431e-05	8.05631e-09	3.66431e-05	0.312987	0.50213
Vicinamibacter	0	0	0	3.92241e-05	9.23117e-09	3.92241e-05	0.312987	0.50213
uncultured_Rubrobacterales_bacterium	0	0	0	5.79786e-05	2.01691e-08	5.79786e-05	0.312987	0.50213
unclassified_Solirubrobacterales	0	0	0	3.56583e-05	7.62907e-09	3.56583e-05	0.312987	0.50213
unclassified_Dehalococcoidia	0	0	0	2.24442e-05	3.02244e-09	2.24442e-05	0.312987	0.50213
uncultured_soil_bacterium	0	0	0	2.49608e-05	3.73824e-09	2.49608e-05	0.312987	0.50213
P3OB_42	0	0	0	6.0619e-05	2.2048e-08	6.0619e-05	0.312987	0.50213
Rubellimicrobium	0	0	0	3.28307e-05	6.46711e-09	3.28307e-05	0.312987	0.50213
Salinarimonas	0	0	0	5.61104e-05	1.88903e-08	5.61104e-05	0.312987	0.50213
Paludicola	0	0	0	3.64785e-05	7.98409e-09	3.64785e-05	0.312987	0.50213
Clostridioides	0	0	0	5.01334e-05	1.50802e-08	5.01334e-05	0.312987	0.50213
Coprococcus	0	0	0	2.24442e-05	3.02244e-09	2.24442e-05	0.312987	0.50213
Macellibacteroides	0	0	0	2.69949e-05	4.37236e-09	2.69949e-05	0.312987	0.50213
Haliangium	0	0	0	2.49608e-05	3.73824e-09	2.49608e-05	0.312987	0.50213
TX1A_55	0	0	0	2.24442e-05	3.02244e-09	2.24442e-05	0.312987	0.50213
Hyphomicrobium	0	0	0	3.20924e-05	6.17954e-09	3.20924e-05	0.312987	0.50213
Methylobacterium_Methylorubrum	0	0	0	2.5535e-05	3.9122e-09	2.5535e-05	0.312987	0.50213
Steroidobacter	0	0	0	3.66431e-05	8.05631e-09	3.66431e-05	0.312987	0.50213
Cellulomonas	0	0	0	9.35174e-05	5.2473e-08	9.35174e-05	0.438951	0.696698
unclassified_Subgroup_7	0	0	0	4.63557e-05	1.28931e-08	4.63557e-05	0.438951	0.696698
