# Supplementary material for: Dietary resveratrol improves immunity and antioxidant defense in ewes by regulating the rumen microbiome and metabolome across different reproductive stages
Source: Front Immunol. 2024 Oct 11;15:1462805. doi: 10.3389/fimmu.2024.1462805 (PMC11502325; doi:10.3389/fimmu.2024.1462805)
Supplement: Supplementary file 4 [file Table4.xlsx]

## Sheet: ConEmp_vs_ResEmp.diff_final
Table S5 Differential metabolites
#ID	name	CON4-Est	CON5-Est	CON2-Est	CON3-Est	CON1-Est	CON6-Est	Res2-Est	Res3-Est	Res1-Est	Res5-Est	Res6-Est	Res4-Est	ConEmp_Mean	ResEmp_Mean	Fold_change	log2FC	Pvalue	VIP	regulated
neg_1009	3',5'-cyclic dAMP	1364.19	1844.46	2749.1	2623.16	2407.72	1406.63	496.153	1225.85	1625.09	145.024	273.484	1022.75	2065.88	798.059	0.386305	-1.37219	0.00433252	1.74621	down
neg_1011	5-Hydroxy-N-formylkynurenine	161.661	534.329	780.27	678.796	788.243	312.479	41.7749	154.411	765.894	5.89713e-08	5.89713e-08	131.111	542.63	182.199	0.33577	-1.57446	0.0478516	1.24565	down
neg_1014	gamma-L-Glutamyl-L-propargylglycine	246.271	321.667	547.947	496.304	496.269	356.351	3.55193	63.9685	411.819	11.338	132.807	94.8358	410.801	119.72	0.29143	-1.77878	0.00450506	1.68943	down
neg_1015	formycin B	5.89713e-08	11.5589	41.8998	44.78	38.282	32.8717	5.89713e-08	5.89713e-08	0.678842	5.89713e-08	5.89713e-08	1.73867	28.2321	0.402919	0.0142717	-6.1307	0.0133529	1.79817	down
neg_1019	Emorfazone	59.332	87.0754	93.8586	85.3188	81.0934	78.5075	14.6004	57.4662	24.211	2.41065	25.6235	59.8495	80.8643	30.6936	0.379569	-1.39757	0.00184123	2.05976	down
neg_1022	trans-Cinnamic acid	143.686	276.336	331.581	327.167	329.407	157.781	182.651	197.137	145.898	107.615	101.199	148.824	260.993	147.221	0.564079	-0.82603	0.023482	1.59638	down
neg_1026	D-Phenylalanine	307.27	377.09	388.446	455.47	757.607	382.138	184.682	285.522	225.316	103.9	97.7275	218.565	444.67	185.952	0.41818	-1.2578	0.00879946	1.87132	down
neg_1054	2-Hydroxyadenine	14.3098	28.1694	15.0012	10.8836	23.2703	18.663	5.89713e-08	4.67523	28.7894	5.89713e-08	5.89713e-08	0.864692	18.3829	5.72156	0.311244	-1.68388	0.0461443	1.37545	down
neg_1077	N-Hydroxy-L-isoleucine	198.444	213.659	322.996	237.626	263.982	263.956	104.36	171.385	114.451	56.2554	128.784	206.171	250.11	130.234	0.520708	-0.941454	0.00175927	1.95675	down
neg_1244	FAHFA(16:0/9-O-16:0)	3713.31	2205.91	2832.47	4697.79	2522.82	4574.63	7104.67	6793.79	6712.07	21481.1	20525.5	15021.5	3424.49	12939.8	3.7786	1.91785	0.0203388	1.85036	up
neg_1528	DG(14:0/16:1(9Z)/0:0)	5737.72	3165.78	2703.19	6044.6	7488.6	2894.45	1141.17	4769.17	2599.51	255.852	264.575	1828.72	4672.39	1809.83	0.387347	-1.3683	0.0246286	1.66834	down
neg_16	(3-Methyl-2-butenyl)-benzene	192.77	322.547	433.863	343.145	444.952	221.812	252.988	266.166	152.104	146.399	182.293	262.379	326.515	210.388	0.644345	-0.634095	0.0448388	1.4482	down
neg_1862	(R)-3-Ureidoisobutyrate	34.5484	46.1528	27.7012	32.2022	26.1472	34.8121	33.0793	48.6267	55.6158	60.5088	35.7379	59.7886	33.594	48.8929	1.45541	0.541421	0.027382	1.66971	up
neg_1872	1-Benzazepine	0.978972	16.0593	17.5261	15.0845	20.4584	7.30453	1.68277	2.59939	9.71527	0.546633	0.9977	2.42416	12.902	2.99432	0.232082	-2.10729	0.0193533	1.55422	down
neg_1874	cis-trans-Nepetalactol	115.971	200.228	294.707	308.623	313.213	107.799	122.764	84.0925	155.034	57.0381	135.163	79.1578	223.424	105.542	0.472383	-1.08197	0.0283595	1.48597	down
neg_1900	Matairesinol	41.7616	77.9494	103.996	78.4583	80.4005	34.9188	123.853	110.958	135.851	148.43	60.1478	97.511	69.5808	112.792	1.62102	0.696901	0.027662	1.72259	up
neg_1932	dCDP	27.4256	48.3238	47.6162	41.2977	18.4763	21.6168	81.2811	37.8485	27.6677	76.8553	84.6851	54.4702	34.1261	60.468	1.7719	0.825298	0.0481151	1.50795	up
neg_1934	Tetranorbiotin	412.98	366.595	405.127	384.155	257.343	315.657	643.055	386.964	417.976	652.874	680.754	515.48	356.976	549.517	1.53937	0.622336	0.0121068	1.84715	up
neg_1937	Deoxyuridine triphosphate	249.085	198.803	318.267	264.176	146.105	145.225	859.771	325.467	186.415	691.417	1084.65	443.53	220.277	598.542	2.71723	1.44214	0.0413664	1.55106	up
neg_1941	UDP-N-acetyl-2-amino-2-deoxy-D-glucuronate	109.116	72.9952	112.198	94.8807	44.3548	73.9718	241.731	127.528	78.3198	185.036	251.496	127.221	84.5861	168.555	1.99271	0.99473	0.0301147	1.56357	up
neg_1942	PhosphoribosylformiminoAICAR-phosphate	65.2858	69.6036	78.0122	90.9596	13.1969	55.1969	178.367	108.429	51.6042	207.402	255.545	140.61	62.0425	156.993	2.53041	1.33937	0.0224549	1.67781	up
neg_1945	5-Fluorodeoxyuridine monophosphate	952.609	749.08	1001.46	922.857	510.569	688.954	1619.11	967.643	710.6	1174.5	1485.96	1097.02	804.254	1175.81	1.46198	0.547925	0.0455557	1.42376	up
neg_2026	5,6-Dihydro-5'-azacytidine	146.943	3.83728	164.66	205.173	172.43	128.63	7.91288	8.67238	29.2988	17.6366	3.17998	17.317	136.946	14.0029	0.102252	-3.2898	0.007424	1.8588	down
neg_2063	2-(2'-Methylthio)ethylmalic acid	1.36835	11.531	21.7281	16.7194	20.3887	1.45399	3.78231	0.129406	5.89713e-08	2.23556	5.89713e-08	1.93373	12.1983	1.34683	0.110412	-3.17903	0.0320653	1.4696	down
neg_2066	4-Acetyl-2-methylpyridine	41.6925	76.0216	65.1053	65.1427	70.5927	52.6741	17.6868	19.7783	79.1026	15.3235	3.51794	35.778	61.8715	28.5312	0.461136	-1.11673	0.027946	1.44749	down
neg_2069	Methionine methyl ester	1130.21	1204.82	2047.17	1952.87	1866.16	1148.13	572.057	761.616	1250.59	638.324	784.364	1353.4	1558.23	893.391	0.573338	-0.802543	0.0152398	1.4775	down
neg_2087	4-methylene DAP	5.09969	23.2094	21.3688	11.6373	18.5746	6.30715	30.231	19.5947	42.367	51.0999	15.2264	23.8748	14.3662	30.399	2.11601	1.08135	0.0392171	1.74301	up
neg_2122	gamma-Glutamyl-beta-aminopropiononitrile	7.79527	5.59656	2.4858	6.88584	5.03209	5.89713e-08	10.8823	7.24295	16.9459	24.3259	22.5379	7.52561	4.63259	14.9101	3.21852	1.6864	0.0183107	1.87574	up
neg_2181	(+)-8-Acetoxycarvone	1197.75	1926.49	1530.64	1461.2	1515.92	1080.54	2404.55	1774.74	1967.72	2767.91	1897.69	1510.27	1452.09	2053.81	1.41439	0.500177	0.0249178	1.70456	up
neg_2188	Cuscohygrine	200.205	337.727	368.085	347.153	358.068	186.627	402.767	539.828	310.367	505.424	731.883	715.354	299.644	534.271	1.78302	0.83432	0.0169637	1.67465	up
neg_2222	Isocoformycin	54.2938	256.569	112.829	121.136	125.843	36.0127	245.267	152.496	233.519	325.829	196.565	147.902	117.78	216.93	1.84181	0.881128	0.0395628	1.60657	up
neg_2248	5-(delta-Carboxybutyl)homocysteine	5.89713e-08	1.47207	0.644313	4.67002	2.02451	5.89713e-08	4.19632	0.864427	5.96912	4.59953	3.87804	4.81538	1.46849	4.0538	2.76053	1.46495	0.0278276	1.67144	up
neg_2267	2'-O-methylinosine	332.001	985.811	678.883	613.7	671.275	271.901	1156.58	712.108	976.009	1366.52	778.664	651.79	592.262	940.278	1.58761	0.666852	0.0499645	1.56385	up
neg_2269	5-NITRO-2-PHENYLPROPYLAMINOBENZOIC ACID [NPPB]	1146.97	3691.22	2229.96	2082.06	2109.92	1057.31	6004.15	2534.55	3539.53	7934.75	3991.34	2268.01	2052.91	4378.72	2.13294	1.09284	0.0494284	1.60223	up
neg_2271	(4-{4-[2-(gamma-L-Glutamylamino)ethyl]phenoxymethyl}furan-2-yl)methanamine	35.2412	39.1004	69.3995	60.0686	64.8694	25.8377	9.52656	42.5869	44.8233	2.05415	5.89713e-08	25.9109	49.0861	20.817	0.42409	-1.23756	0.0276628	1.4537	down
neg_2278	Glycoprotein-phospho-D-mannose	333.349	873.814	529.228	502.911	515.423	323.046	1334.17	627.027	758.616	1513.55	901.744	546.865	512.962	946.996	1.84613	0.884507	0.0445659	1.57357	up
neg_2281	GHB-Gluc	181.685	657.701	419.764	401.057	409.518	151.156	979.272	502.82	642.777	1097.07	602.267	433.579	370.147	709.631	1.91716	0.938971	0.0311355	1.64489	up
neg_2350	Kuhlmannin	170.39	231.169	182.958	164.134	170.322	143.384	208.249	208.552	231.776	269.048	185.993	195.842	177.06	216.577	1.22319	0.290643	0.0440732	1.62482	up
neg_2356	diethyl 2,6-dimethyl-4-oxo-4h-pyran-3,5-dicarboxylate	5.89713e-08	17.3496	16.607	6.4628	12.3477	5.89713e-08	34.4695	12.4795	35.4641	43.5007	10.1156	13.5182	8.79451	24.9246	2.83411	1.50289	0.0445856	1.67787	up
neg_2428	Limonene	51.7773	166.169	92.8652	87.3726	88.4119	42.2655	173.396	108.901	177.218	196.832	121.321	100.592	88.1435	146.377	1.66066	0.731759	0.0384244	1.61134	up
neg_2441	1-Hydroxyepiacorone	97.9738	101.524	122.925	110.45	111	90.9454	108.159	143.049	160.486	172.089	112.324	136.231	105.803	138.723	1.31115	0.390829	0.0235719	1.86112	up
neg_2486	Glycerol	106.099	86.3781	116.022	121.604	107.378	86.662	28.8903	28.2779	61.3905	81.6052	41.5286	29.0801	104.024	45.1288	0.433831	-1.2048	0.000446557	1.858	down
neg_2527	MG(0:0/18:4(6Z,9Z,12Z,15Z)/0:0)	48.0367	1.5381	44.4799	31.4752	31.6018	46.1994	4.68149	9.60742	11.4781	16.5789	5.89713e-08	2.28989	33.8885	7.4393	0.219523	-2.18756	0.0120226	1.7038	down
neg_2556	5-Hydroxy-4',7-dimethoxy-6-methylflavone	72.6722	94.296	104.335	98.2747	113.478	35.035	145.363	124.227	139.204	170.904	149.214	127.122	86.3485	142.673	1.65229	0.724464	0.00309239	2.07772	up
neg_2580	N-(2-Hydroxyethyl)-2-(1-isoquinolinylmethylene)hydrazinecarbothioamide	36.2532	20.7797	58.6308	57.2746	65.8049	20.9611	6.75316	29.4912	37.7827	4.50039	7.23563	25.1454	43.284	18.4847	0.427057	-1.2275	0.0347566	1.38739	down
neg_2621	N2-Succinyl-L-arginine	39.8711	29.686	46.3557	45.2672	41.2729	37.4427	12.3364	8.51075	21.765	33.048	24.6626	3.53034	39.9826	17.3089	0.43291	-1.20786	0.00247813	1.75011	down
neg_2657	3-[(3aS,4S,7aS)-7a-Methyl-1,5-dioxo-octahydro-1H-inden-4-yl]propanoate	263.084	408.854	340.627	325.042	322.147	200.77	499.486	378.249	414.56	523.396	348.712	383.104	310.087	424.585	1.36924	0.453378	0.0189301	1.74527	up
neg_2724	Pteroic acid	102.569	148.074	164.614	140.65	157.573	88.2493	175.84	245.456	180.818	249.087	162.761	141.656	133.622	192.603	1.44141	0.527477	0.0260303	1.62233	up
neg_2781	cis-2,3-Dihydro-2,3-dihydroxybiphenyl	4.86511	91.1113	20.0034	10.233	26.1176	4.63026	115.831	68.271	63.6746	136.253	78.0474	66.757	26.1601	88.1389	3.36921	1.75241	0.00701195	1.8121	up
neg_2783	Pindone	276.962	1496.02	402.724	387.39	355.985	230.105	1872.1	1053.9	1038.14	2309.66	1295.56	957.33	524.865	1421.11	2.70758	1.43701	0.0133552	1.73029	up
neg_2819	ethyl-9-decenoate	3258.69	3766.17	4283.15	4023.19	3953.19	3062.31	3545.53	4994.52	4468.09	5305.44	4542.19	4043.01	3724.45	4483.13	1.2037	0.26748	0.042594	1.60699	up
neg_2820	Uridine	11.3756	170.968	109.022	82.692	128.334	5.89713e-08	224.651	167.283	175.124	232.504	108.814	159.347	83.732	177.954	2.12528	1.08765	0.0196314	1.70763	up
neg_2917	C75 trans	63.8916	66.6501	56.286	58.2018	55.1077	64.6342	17.7331	42.9341	56.6185	16.688	2.87328	55.2434	60.7953	32.0151	0.526605	-0.925208	0.0253549	1.66556	down
neg_2956	3-(Methylthio)hexanal	23.1569	47.4871	38.6122	37.0208	30.5971	25.9509	60.4193	46.5513	46.6205	77.1973	47.0621	44.907	33.8041	53.7929	1.59131	0.670216	0.0122176	1.83154	up
neg_2959	6-Acetamido-2-oxohexanoate	36.5234	59.197	47.5009	41.7519	45.953	26.8625	71.1128	50.7553	51.2381	85.824	63.2118	55.1183	42.9648	62.8767	1.46345	0.549371	0.0201093	1.75411	up
neg_2960	thiolactomycin	123.075	194.318	177.162	147.181	172.56	107.662	235.818	183.103	212.372	275.108	175.241	173.357	153.66	209.166	1.36123	0.444915	0.0278794	1.71717	up
neg_2963	Homocarnosine	6407.37	10611	8049.69	7570.32	7376.92	6248.73	12263.3	8698.33	9893.97	14555	9974.02	8764.12	7710.66	10691.5	1.38658	0.471532	0.0279518	1.69167	up
neg_2967	(2S,3R,4R,6R,7S,8R,9R)-1,2,3,4,6,7,8,9-Octahydroxydecan-5-one	9356.29	14435.8	11401.6	10707.6	10395.6	8599.91	16974	12267.3	13847.7	19507.9	13255.2	12560.2	10816.1	14735.4	1.36235	0.4461	0.0236229	1.729	up
neg_2970	Arbutin	31.6578	52.7061	42.2468	35.6688	35.4806	37.5452	64.7635	47.9382	45.6135	57.8594	53.2057	65.3775	39.2175	55.793	1.42265	0.508585	0.00472584	1.82123	up
neg_2971	3-Carboxy-2,3,4,9-tetrahydro-1H-pyrido[3,4-b]indole-1-propanoic acid	1438.7	2080.55	1710.06	1675.5	1543.23	1277.64	2428.39	1928.99	2155.71	2822.78	1943.15	1931.34	1620.95	2201.73	1.3583	0.441799	0.0115878	1.85738	up
neg_2987	D-Glycero-D-galacto-heptitol	399.333	596.535	713.177	712.929	666.312	354.507	1364.46	931.823	807.778	1415.36	956.422	893.986	573.799	1061.64	1.85019	0.887674	0.00410104	1.94881	up
neg_2988	Shikonin	106.872	141.949	132.146	124.221	149.555	119.605	181.406	173.615	155.538	196.554	191.227	184.46	129.058	180.467	1.39834	0.483711	0.000148921	2.12759	up
neg_2990	(2S,3S)-2,3-Dihydro-2,3-dihydroxybenzoate	13.2103	62.3214	26.0256	23.413	12.8051	5.89713e-08	52.4796	42.5402	41.7461	83.0947	52.469	50.5503	22.9626	53.8133	2.34353	1.22868	0.0179973	1.77113	up
neg_3014	CRESOPYRINE	139.58	224.265	171.71	145.553	156.222	131.333	281.242	191.375	181.331	290.219	223.933	210.864	161.444	229.827	1.42358	0.50952	0.0161211	1.72142	up
neg_3028	4-Methylbenzyl alcohol	130.744	199.75	163.353	158.118	153.383	128.9	257.06	176.756	232.278	326.435	214.27	230.21	155.708	239.502	1.53815	0.621193	0.00741507	2.00477	up
neg_3029	3-Hydroxy-1-indanone	13.6104	27.9617	20.2808	11.9324	26.431	7.05143	32.8099	31.3874	29.0015	46.9136	26.0187	26.6256	17.878	32.1261	1.79697	0.845564	0.0120403	1.81198	up
neg_3065	gamma-Glutamyltyramine	24.2068	59.7689	61.8605	81.8476	58.5801	28.6298	90.8579	73.3081	73.0175	121.805	76.9048	60.7346	52.4823	82.7714	1.57713	0.657302	0.036125	1.6096	up
neg_3066	(+)-Warfarin	1.37309	10.9082	10.3711	14.9382	10.9542	7.4675	16.1664	12.7004	12.7178	18.2452	12.4951	17.0075	9.33538	14.8887	1.59487	0.673441	0.0322304	1.59146	up
neg_3179	(1S,2S,13R,21S)-22-(Cyclopropylmethyl)-14-oxa-11,22-diazaheptacyclo[13.9.1.01,13.02,21.04,12.05,10.019,25]pentacosa-4(12),5,7,9,15,17,19(25)-heptaene-2,16-diol	5.89713e-08	25.7697	9.49735	6.90399	2.45061	5.89713e-08	34.4928	11.2234	18.9192	29.8489	14.2385	11.9775	7.43694	20.1167	2.70498	1.43562	0.0487662	1.4846	up
neg_3181	Dibudipine	587.023	2614.61	1173.53	980.729	1005.5	450.843	2632.7	1655.06	2158.55	2665.16	2178.34	1326.97	1135.37	2102.8	1.85208	0.889144	0.0329785	1.58663	up
neg_3182	Fluocinolone acetonide	1.5232	69.6334	21.3118	14.5434	19.1885	24.3021	95.149	49.4995	38.4755	71.9409	66.0367	27.68	25.0837	58.1303	2.31745	1.21254	0.0377106	1.38181	up
neg_3203	Bacilysin	14.6584	16.7263	25.9359	27.9095	20.5224	4.14119	1.28308	9.31092	4.92204	1.83589	2.85805	1.59282	18.3156	3.6338	0.198399	-2.33352	0.00712048	1.76677	down
neg_3228	D-Pantothenoyl-L-cysteine	422.071	492.253	422.468	407.753	450.75	348.385	525.254	459.809	486.961	531.062	448.526	490.622	423.947	490.372	1.15668	0.209995	0.020949	1.73059	up
neg_3266	(±)-3',4'-Methylenedioxy-5,7-dimethylepicatechin	15785	17223	15020.3	14217.7	14747.7	14113.3	18149.6	14836.6	17072	18612.1	17810.6	17300.6	15184.5	17296.9	1.13911	0.187913	0.0154071	1.79929	up
neg_3306	Psilocin	1759.38	2892.91	2304.18	2170.58	2119.48	1606.18	2767.9	2495.97	2723	2997.14	2474.52	2517.88	2142.12	2662.74	1.24304	0.31387	0.0373925	1.66817	up
neg_3308	Nicotinate D-ribonucleoside	31.2584	36.1608	21.5174	8.1285	21.7345	26.209	9.47096	18.3947	11.6374	14.6071	7.23277	7.71506	24.1681	11.5097	0.476234	-1.07026	0.0224871	1.65442	down
neg_3383	Licocoumarin A	738.051	1104.65	827.617	787.55	720.701	658.658	1126.94	878.16	1051.43	1220.51	948.306	942.784	806.205	1028.02	1.27513	0.35065	0.0242094	1.71387	up
neg_3436	Galactosylglycerol	466.486	444.232	477.922	456.282	453.951	401.186	175.672	464.923	442.975	149.236	151.483	310.214	450.01	282.417	0.62758	-0.672128	0.0366441	1.61538	down
neg_3495	AH 6809	903.314	1016.1	527.775	559.533	507.541	765.452	562.349	627.071	584.03	406.729	284.303	308.605	713.285	462.181	0.647961	-0.626021	0.0433313	1.54957	down
neg_3501	3-Hydroxymonoethylglycinexylidide	240.166	9.72434	139.456	195.384	156.242	175.565	6.13886	48.2486	60.4927	6.47727	5.89713e-08	67.9405	152.756	31.5497	0.206536	-2.27554	0.0108072	1.78855	down
neg_3507	Tryptophylhydroxyproline	108.16	57.9107	212.177	204.576	217.049	101.191	30.3023	34.6146	48.2339	77.9364	34.7688	98.5294	150.177	54.0642	0.360003	-1.47392	0.0173987	1.52603	down
neg_3530	4-Methyl-2,4-bis-(p-hydroxyphenyl)pent-1-ene	170.141	157.176	168.566	187.356	171.441	135.108	156.053	252.759	211.061	228.191	185.601	202.178	164.964	205.974	1.24859	0.320305	0.0306559	1.59977	up
neg_3552	2,3-Dihydroxytoluene	231.903	254.159	314.254	448.271	387.768	215.611	272.728	178.404	202.853	177.786	126.766	208.345	308.661	194.481	0.630078	-0.666397	0.0300482	1.51597	down
neg_3617	3-methylthiopropanol	190.113	446.948	272.368	274.146	272.471	179.787	526.832	395.497	377.485	644.554	430.989	298.867	272.639	445.704	1.63478	0.709094	0.022396	1.66227	up
neg_3618	S-2,5-Dimethyl-3-furanyl 3-methylbutanethioate	1089.53	1985.16	1591.14	1610.82	1517.55	917.57	2587.01	1959.71	1899.51	3119.75	1849.65	1408.52	1451.96	2137.36	1.47205	0.557826	0.0472855	1.55214	up
neg_3626	Morinidazole	313.976	21.3075	594.18	501.081	559.252	240.927	57.8069	73.7918	53.6665	11.2378	1.33347	17.5052	371.787	35.8903	0.0965345	-3.37281	0.0133277	1.73214	down
neg_3628	Dapdiamide A	462.574	108.868	437.909	444.079	448.593	488.674	72.2251	90.7883	102.113	47.8207	5.89713e-08	46.8256	398.449	59.9621	0.150489	-2.73227	0.00165493	2.08803	down
neg_3660	Diethyl sulfone	131.215	259.976	133.972	146.821	134.517	115.91	226.937	199.777	243.662	283.308	292.082	173.035	153.735	236.467	1.53814	0.621191	0.0167805	1.69912	up
neg_3662	(1S,4R)-1-Hydroxy-2-oxolimonene	1328.47	3435.73	1872	1818.37	1817.54	1194.65	4310.16	3455.86	3188.46	5414.63	3858.39	2513.39	1911.13	3790.15	1.9832	0.987831	0.00531361	1.87367	up
neg_3666	2'-Deoxyuridine	117.509	427.473	148.831	155.917	169.788	101.069	476.185	455.098	375.779	651.079	479.009	322.365	186.765	459.919	2.46256	1.30016	0.00231858	1.93089	up
neg_3677	2-Deoxyglucose	5.89713e-08	60.3468	1.49485	14.5731	5.8296	0.713404	91.6995	80.9029	52.3132	112.607	93.866	31.6074	13.8263	77.166	5.58111	2.48055	0.00244623	1.87534	up
neg_3679	Methyl succinate	133.098	83.8955	119.935	112.983	122.311	94.9825	167.165	125.765	117.05	135.398	146.24	127.383	111.201	136.5	1.22751	0.295733	0.0366536	1.45278	up
neg_3686	Ganoderenic acid E	2.37992	13.0257	13.5605	18.7684	15.5404	0.00186504	5.89713e-08	5.89713e-08	5.89713e-08	5.89713e-08	5.89713e-08	0.733755	10.5461	0.122293	0.011596	-6.43023	0.0196768	1.6463	down
neg_3698	7alpha-Hydroxydehydroepiandrosterone	439.274	489.484	466.292	464.561	446.558	404.247	534.099	553.588	416.173	698.465	558.969	608.618	451.736	561.652	1.24332	0.314197	0.0324469	1.68011	up
neg_3785	15-keto-Prostaglandin E2	642.378	1522.72	1537.87	1534.83	1452.36	555.542	1059.08	659.778	620.973	237.554	35.9762	779.024	1207.62	565.398	0.468194	-1.09482	0.0269365	1.49925	down
neg_3790	3-Oxo-7,8-dihydro-alpha-ionol	93.531	84.2285	74.2145	60.7419	73.289	72.4811	97.0946	80.2037	101.609	72.6703	116.779	111.242	76.4143	96.5997	1.26416	0.338175	0.040998	1.43742	up
neg_3860	2-Aminoethyl carbamimidothioate	42.9413	91.024	117.237	92.0471	95.4474	30.5265	198.09	104.256	103.924	188.585	116.248	102.11	78.2039	135.536	1.7331	0.793358	0.0336705	1.62147	up
neg_3863	Biotin sulfoxide	64.1688	177.937	90.632	83.8601	97.1768	47.4857	178.742	95.1246	139.736	173.805	196.275	124.711	93.5434	151.399	1.61849	0.694648	0.038265	1.54967	up
neg_4011	1D-1-Guanidino-3-amino-1,3-dideoxy-scyllo-inositol	5.89713e-08	88.8675	2.34924	5.89713e-08	4.45261	5.89713e-08	29.8509	82.6562	68.6653	92.0779	72.9537	75.3087	15.9449	70.2521	4.40593	2.13945	0.0124374	1.7404	up
neg_4016	(S)-3-Mercaptohexyl pentanoate	357.501	360.393	399.746	382.314	396.393	344.158	362.795	446.995	440.76	583.829	457.07	467.984	373.417	459.905	1.23161	0.300548	0.029837	1.83396	up
neg_4018	Ser Asp Thr Glu	5.48665	1961.49	203.478	192.333	230.715	3.64781	2721.85	1625.3	976.487	2545.35	1965.05	1433.76	432.859	1877.97	4.33852	2.1172	0.00578557	1.75975	up
neg_4057	11-dehydro-TXB3	449.393	427.309	436.98	398.384	416.704	373.043	387.063	672.322	490.042	544.366	527.021	626.695	416.969	541.252	1.29806	0.376359	0.0285559	1.60478	up
neg_4166	Decenoylcarnitine	11.5668	10.7904	45.7222	21.8187	45.0146	4.36151	30.988	49.5863	42.7087	99.0359	43.109	54.5458	23.2124	53.329	2.29744	1.20003	0.034534	1.72738	up
neg_4180	2,3-Didehydrosparteine	987.777	824.694	893.309	844.198	789.839	862.509	827.655	1111.91	973.073	1317.08	1239.12	1063.28	867.054	1088.69	1.25562	0.328395	0.0267874	1.73037	up
neg_4331	γ-CEHC	859.943	670.479	808.527	846.253	819.324	744.391	741.469	992.816	842.616	1116.93	1017.31	1076.88	791.486	964.671	1.21881	0.285473	0.0323853	1.65165	up
neg_4399	(2R,3S,4R,5R)-2-Fluoro-3,4,5,6-tetrahydroxyhexanal	8.10814	10.8914	21.9216	14.5249	21.989	14.3554	11.4528	24.4997	20.6267	34.2587	29.2017	27.7032	15.2984	24.6238	1.60957	0.686673	0.0433659	1.60029	up
neg_4423	3alpha,11beta,21-Trihydroxy-20-oxo-5beta-pregnan-18-al	128.329	146.853	75.948	88.8832	78.7027	105.991	77.9618	51.4968	13.3217	54.3537	32.7138	117.793	104.118	57.9401	0.556485	-0.845585	0.0361945	1.53784	down
neg_4432	Prostaglandin D2	117.007	79.4468	99.2601	105.504	121.872	148.598	35.2478	83.347	66.3262	6.878	51.7518	67.5238	111.948	51.8458	0.463125	-1.11053	0.00228578	2.06589	down
neg_4487	12,13-EpOME	211.272	264.188	250.29	242.895	225.368	195.715	129.532	175.784	22.6144	5.89713e-08	2.65949	129.834	231.621	76.7373	0.331305	-1.59377	0.00330138	2.10789	down
neg_4563	(4Z,7Z,10Z,13Z,16Z,19Z)-Docosahexaenoic acid	1026.27	1241.29	1233.03	1175.35	1106.58	845.562	1434.7	1590.88	993.212	1944.79	1852.41	1858.06	1104.68	1612.34	1.45956	0.545529	0.0160624	1.77163	up
neg_4610	Alfaprostolum	68.4028	54.306	60.6647	80.636	95.7839	48.6738	34.1925	34.8175	9.09733	7.37983	20.719	35.4263	68.0779	23.6054	0.346741	-1.52807	0.000714411	2.1026	down
neg_4628	7,8-Diaminononanoate	34.6906	14.6125	74.0128	66.1427	49.6501	24.1306	71.9855	84.9563	57.2281	87.7971	132.266	93.5504	43.8732	87.9638	2.00495	1.00357	0.0108439	1.74396	up
neg_470	myo-Inositol	886.42	2085.54	2091.64	2145.53	2214.28	853.502	979.795	1486.81	1012.62	244.169	452.061	1228.71	1712.82	900.694	0.525854	-0.927264	0.0354175	1.49881	down
neg_4751	dicyclohexylcarbodiimide	5.89713e-08	112.913	132.777	113.88	112.205	5.89713e-08	120.859	175.483	100.264	316.199	224.67	174.351	78.6291	185.304	2.35669	1.23676	0.0259598	1.70846	up
neg_4752	(10S)-Juvenile hormone III acid diol	22.7992	1228.46	1414.41	1331.61	1250.59	34.1	1482.14	2025.97	1067.73	2797.68	2165.22	2028.14	880.328	1927.81	2.18988	1.13085	0.0165816	1.73658	up
neg_4771	(2-trans,6-trans)-Farnesol	247.045	184.425	292.06	284.026	280.963	259.8	228.633	221.469	257.127	141.63	205.292	159.451	258.053	202.267	0.783818	-0.351409	0.0437228	1.46564	down
neg_502	L-Glutamate	296.15	245.75	304.51	316.457	394.575	253.974	231.139	315.88	107.393	105.683	183.302	254.928	301.903	199.721	0.66154	-0.596099	0.03441	1.6957	down
neg_508	Prolylhydroxyproline	113.629	201.999	236.958	264.278	281.357	122.457	130.929	210.685	126.808	17.2563	110.157	101.37	203.446	116.201	0.571162	-0.808028	0.0480911	1.50563	down
neg_5144	Withaperuvin C	3428.85	2246.21	3488.78	3589.14	3283.81	3183.98	1017.92	2580.55	1624.6	1777.86	2086.93	2100.07	3203.46	1864.66	0.582076	-0.780721	0.00108255	1.96729	down
neg_5151	Aurachin D	17489.2	10075.1	19089.7	20770.9	20074.7	19117.1	15865.2	10738.7	5357.63	7401.24	8802.27	1766.96	17769.5	8322.01	0.468332	-1.0944	0.00420137	1.93183	down
neg_5273	Cucurbitacin A	12782	9018.13	22382	18373.7	17609	10627.4	4243.32	5424.58	18638.9	2255.27	1870.44	129.344	15132	5426.97	0.358641	-1.47939	0.0198123	1.43443	down
neg_5298	piericidin A	19752.4	24746.9	51548.1	50423.2	50988.2	14305.3	30330.3	25146	13761.8	7905.21	9361.32	2445.97	35294	14825.1	0.420046	-1.25138	0.0395168	1.45431	down
neg_5307	Paspaline B	3796.11	4156.97	6878	7488.7	6455.69	3511.61	3112.66	1683.74	4647.12	2641.87	2539.1	1173.55	5381.18	2633.01	0.489299	-1.03121	0.0117038	1.52801	down
neg_5318	Aminoadipic acid	1273.45	887.217	1260.53	1293.56	1237.17	1136.93	975.074	1074.55	629.83	568.551	625.194	178.389	1181.47	675.265	0.571544	-0.807063	0.0096745	1.8992	down
neg_5323	PGP(a-21:0/20:3(8Z,11Z,14Z)-2OH(5,6))	68351.5	24697.9	36493.4	56119.6	35503.3	47808.1	12090.7	56592	9343.02	9491.39	4006.14	5.89713e-08	44829	15253.9	0.340268	-1.55526	0.0206915	1.75162	down
neg_5324	S-Butylcysteine sulfoxide	357.717	206.957	291.004	352.103	275.281	284.868	165.16	302.543	151.187	144.025	103.078	5.89713e-08	294.655	144.332	0.489835	-1.02963	0.0115687	1.82635	down
neg_5331	Aglepristone	162715	89805.7	186763	170639	176069	126495	101374	131896	84482.7	65735.1	68998.5	27045.1	152081	79921.8	0.52552	-0.928181	0.00616038	1.799	down
neg_5342	Methyl-[12]-gingerdiol	2310.26	937.914	1309.37	1295.73	1330.58	2198.6	790.352	896.119	999.058	385.991	954.771	1514.58	1563.74	923.478	0.590556	-0.759853	0.0436851	1.54087	down
neg_5392	LysoPI(18:2(9Z,12Z)/0:0)	55629.6	31417.9	70994.8	66189.2	79660.6	46221.9	41888.9	41245.7	30968.3	21781.9	14583.4	1544.47	58352.3	25335.4	0.43418	-1.20363	0.00674082	1.77214	down
neg_5393	Primary fluorescent chlorophyll catabolite	1010.09	522.952	1060.67	1064.36	1238.92	949.484	640.631	645.47	388.342	239.193	107.635	5.89713e-08	974.413	336.878	0.345724	-1.53231	0.00158733	2.00547	down
neg_5401	1-Nonadecanoyl-glycero-3-phosphoserine	13468.8	4889.63	3790.03	5853.59	10044	19275.3	1546.72	4398.66	4720.45	71.8547	606.987	611.777	9553.56	1992.74	0.208586	-2.26128	0.0254938	1.80804	down
neg_5460	alpha-Dimorphecolic acid	3892.49	2171.69	4002.8	4198.62	4253.4	3975.16	1872.4	2847.3	2272.75	1112.34	3600.48	1921.2	3749.03	2271.08	0.605779	-0.723137	0.0113009	1.78004	down
neg_5465	Ineketone	272.211	142.354	313.94	353.618	341.235	257.224	108.201	229.654	166.666	43.4985	287.098	91.6091	280.097	154.454	0.551432	-0.858745	0.0284127	1.59962	down
neg_5493	3,4-Dimethyl-5-propyl-2-furanpentadecanoic acid	663.62	436.506	397.584	379.666	369.061	779.452	236.453	393.91	374.743	77.4209	158.402	496.46	504.315	289.565	0.574175	-0.800438	0.0495971	1.55224	down
neg_5500	Methyl 2-(3-(((3-(6-amino-2-butoxy-8-oxo-7,8-dihydro-9H-purin-9-yl)propyl)(3-morpholinopropyl)amino)methyl)phenyl)acetate	6268.16	2105.77	1070.64	3566.02	3195.18	10932.3	21.4385	1642.03	686.847	5.89713e-08	56.4175	57.213	4523.02	410.658	0.0907928	-3.46128	0.0372888	1.77107	down
neg_5506	Withaferin A	5614.99	4388.56	3798.68	3414.42	4393.93	4896.93	8604.87	5904.75	3793.49	7415.94	9142.66	6149.43	4417.92	6835.19	1.54715	0.629614	0.0286547	1.48524	up
neg_5558	(9Z)-Octadecenoic acid	45570.6	49451.5	92840.9	93745.2	89554.7	38582.4	58223	47803.7	29775.3	17156.2	22069	5212.02	68290.9	30039.9	0.439881	-1.18481	0.0185828	1.61446	down
neg_5560	Dihydrophaseic acid	1780.37	1462.01	2571.73	2522.56	2603.97	1353.31	1914.24	1578.11	860.002	373.469	334.944	5.89713e-08	2048.99	843.461	0.411647	-1.28052	0.0124277	1.73768	down
neg_5570	28-Glucosyloleanolic acid 3-[rhamnosyl-(1->2)-galactosyl-(1->3)-glucuronide]	7812.6	7482.73	5465.93	13054.7	5545.75	6615.93	3187.91	6775.7	1041.53	536.231	5.89713e-08	5.89713e-08	7662.94	1923.56	0.251021	-1.99412	0.00459662	1.96327	down
neg_5572	O-Acetyl-L-homoserine	1112.49	771.885	1600.78	1549.15	1532.19	927.559	1268.23	925.25	594.026	561.77	617.721	160.867	1249.01	687.978	0.550818	-0.860352	0.024328	1.5726	down
neg_5579	Aflatrem	20026.4	13662.7	23284	23474	22549	16203	18728.2	16791.7	10508.7	8253.48	7449.28	2362.73	19866.5	10682.3	0.537706	-0.89511	0.0142275	1.74045	down
neg_562	2-Aminomuconate semialdehyde	16.6582	17.8502	30.9696	35.3044	38.8275	17.4331	5.6651	18.9804	22.4508	3.58867	6.09005	14.923	26.1738	11.9497	0.45655	-1.13115	0.0222195	1.53207	down
neg_563	4-Mercapto-4-methyl-2-pentanone	210.672	200.27	355.917	345.575	361.596	231.441	121.409	176.456	157.251	94.1973	161.136	196.19	284.245	151.107	0.531606	-0.91157	0.00650094	1.79952	down
neg_566	Acetyllysine	14.0828	22.3557	27.8997	33.3616	38.8477	16.1587	22.5693	16.257	14.1465	13.6618	3.81273	16.8777	25.451	14.5542	0.571851	-0.806289	0.0473268	1.40403	down
neg_5675	2-Pentadecylfuran	873.058	597.456	356.507	378.969	333.908	737.915	227.407	91.1946	381.257	266.71	262.363	100.291	546.302	221.537	0.405521	-1.30215	0.0151126	1.68352	down
neg_5696	Penitrem D	105.142	116.165	66.4547	79.4644	257.649	161.89	359.923	219.811	141.453	502.218	712.824	297.994	131.127	372.37	2.83976	1.50577	0.0348782	1.54719	up
neg_5762	2-(4-Methyl-5-thiazolyl)ethyl octanoate	28718.7	50770	76071.3	75528.8	83489.9	24053.5	46663.4	41679.6	28868.3	12937.1	17353.7	3642.87	56438.7	25190.8	0.44634	-1.16379	0.0359675	1.48256	down
neg_5791	27-O-Demethyl-25-O-desacetylrifamycin SV	1347.05	1985.64	3500.8	3597.66	3858.87	1257.23	2597.65	1737.68	1052.24	538.813	254.211	14.1126	2591.21	1032.45	0.398444	-1.32755	0.0340875	1.49509	down
neg_5849	2-hydroxyhexadecanoic acid	2136.74	1714.65	1780.09	1772.88	1639.82	2166.01	1487.63	1832.4	1042.13	1049.59	1208.87	1345.65	1868.36	1327.71	0.710627	-0.492836	0.00621822	2.02116	down
neg_5866	PC(18:3(9Z,12Z,15Z)/P-18:1(11Z))	2032.27	3219.01	2755.47	2570.45	3815.31	3821.47	2242.46	1335.3	2502.03	2173.36	2064.71	1326.11	3035.66	1940.66	0.639288	-0.645463	0.0132459	1.67711	down
neg_5933	Palmitaldehyde	5156.76	5171.82	6213.76	6164.35	6046.16	4740.56	3441.6	4464.97	2683.39	2100.77	2295.51	2930.38	5582.24	2986.1	0.534929	-0.90258	0.000206886	2.17771	down
neg_5970	3b-Hydroxy-5-cholenoic acid	4242.56	3866.92	3845.96	4133.98	3351.63	4790.45	5022.33	6278.79	7444.75	4612.58	6780.17	5568.81	4038.58	5951.24	1.4736	0.559341	0.00557533	1.7941	up
neg_5999	4b-Hydroxystanozolol	4397	2031.63	2417.1	2738.36	1942.62	3373.69	3769.54	3962.56	3023.6	3672.37	5331.05	4798.58	2816.73	4092.95	1.45308	0.539118	0.0317946	1.38875	up
neg_600	Fumaric acid	101.594	113.368	262.999	210.562	215.09	110.761	102.419	125.987	53.188	72.6113	65.3353	145.102	169.062	94.107	0.556641	-0.845182	0.0478655	1.36593	down
neg_6120	1,5-Dibutyl methyl hydroxycitrate	859010	565120	981080	1.07542e+06	1.06269e+06	701000	634864	787898	407406	219693	533712	313290	874054	482811	0.552381	-0.856265	0.00877454	1.84075	down
neg_6159	Isopropyl beta-D-glucoside	874.85	803.856	961.295	582.585	768.948	779.485	564.899	634.102	707.495	273.471	434.433	388.924	795.17	500.554	0.629493	-0.667737	0.00633678	1.79561	down
neg_710	Cefpimizole	693.425	2110.84	765.301	738.739	941.054	854.292	3641.88	1787.68	946.492	3852.78	1854.93	2232.75	1017.27	2386.09	2.34557	1.22994	0.0317292	1.56031	up
neg_719	Albiflorin	220.439	310.361	540.506	456.408	545.045	345.655	105.675	149.204	499.009	30.9914	86.6911	189.777	403.069	176.891	0.438861	-1.18816	0.0273685	1.40935	down
neg_723	Xanthine	3331.48	3532.75	3929.28	3910.9	3825.42	3762.74	2500.94	2645.17	1737.52	2128.29	2459.3	3479.12	3715.43	2491.72	0.670642	-0.576384	0.00240947	2.05211	down
neg_725	2-(2-Thienyl)furan	1669.64	2658.91	2264.21	2171.7	2065.53	1802.59	1151.59	2256.47	1270.11	1200.06	579.631	2047.43	2105.43	1417.55	0.673282	-0.570718	0.0467968	1.4859	down
neg_795	Folate	116.056	113.719	122.646	114.091	107.996	158.692	142.206	166.679	177.278	188.086	180.95	145.87	122.2	166.845	1.36534	0.44926	0.00206596	1.91259	up
neg_816	Physalin E acetate	17.3969	5.89713e-08	26.6004	30.4179	23.8644	13.0993	61.4046	35.5486	31.001	26.1114	53.9421	22.6728	18.5632	38.4468	2.07113	1.05042	0.0318768	1.40267	up
neg_819	dTDP-4-acetamido-4,6-dideoxy-D-galactose	1298.63	3551.76	4708.08	4423.41	4022.71	3195.48	1724.6	2559.28	3263.62	1158.78	448.592	2962.22	3533.34	2019.52	0.571559	-0.807025	0.0482395	1.33913	down
neg_880	Isonocardicin A	5.89713e-08	2.62352	11.4413	5.89713e-08	40.502	10.0538	17.8697	27.3649	47.2656	51.5724	76.1139	26.3832	10.7701	41.095	3.81565	1.93193	0.020379	1.67835	up
neg_912	Alanyltryptophan	63.1844	59.3627	120.828	138.395	110.555	104.543	70.5021	64.5995	41.4572	61.4081	69.694	82.0061	99.4778	64.9445	0.652854	-0.615168	0.0453013	1.47918	down
neg_924	Ectoine	7.95557	29.1555	30.6707	29.2525	30.394	13.8238	17.4881	21.2658	10.5449	5.76236	2.79581	13.8484	23.542	11.9509	0.507641	-0.978119	0.0451051	1.46401	down
neg_936	(R)-Equol	264.882	574.81	840.532	679.554	798.351	692.122	5.89713e-08	57.4231	946.749	5.89713e-08	85.6155	103.616	641.708	198.901	0.309955	-1.68987	0.0338951	1.38197	down
neg_950	Resveratrol	0.0622612	14.9272	28.756	22.0641	23.199	23.8097	5.89713e-08	5.89713e-08	10.4938	5.89713e-08	5.89713e-08	1.12271	18.803	1.93609	0.102967	-3.27975	0.00792265	1.76073	down
neg_977	Geranyl-PP	6.81504	76.7873	62.0628	46.1626	47.2762	49.3577	187.597	118.089	50.0895	317.351	284.22	133.829	48.077	181.863	3.78274	1.91943	0.0231425	1.75099	up
neg_980	3-Hydroxybutyl acetate	9.99151	85.0641	47.7127	56.1413	43.5675	21.6891	5.89713e-08	7.83946	11.731	5.89713e-08	9.34297	2.68186	44.0277	5.26588	0.119604	-3.06366	0.0149972	1.73724	down
neg_981	3-Methyl-1-(2-methylpropyl)-7H-purine-2,6-dione	35.7569	195.523	408.994	378.195	412.415	187.882	73.318	96.0997	21.8991	22.4113	114.862	72.0627	269.794	66.7754	0.247505	-2.01447	0.0220667	1.65753	down
neg_985	N-Hydroxy-MeIQx	413.698	587.861	985.523	700.534	928.363	499.659	103.611	418.497	355.506	63.0626	94.121	504.876	685.94	256.612	0.374103	-1.41849	0.00604079	1.71408	down
pos_1002	Petunidin 3-O-(coumaroylglucoside)	1901.4	1895.97	2117.8	2002.69	1891.08	1849.45	2553.49	2518.6	1670.86	3207.61	2691.77	3231.38	1943.07	2645.62	1.36157	0.44527	0.0291949	1.69554	up
pos_1027	Coenzyme A	144.385	60.8335	94.8439	66.6126	71.4859	121.727	208.913	204.298	46.3345	382.358	286.996	197.798	93.3147	221.116	2.36958	1.24463	0.0364247	1.58946	up
pos_1078	piperidino	271.1	268.61	293.522	230.267	262.177	257.925	291.616	301.648	300.539	305.233	259.955	312.242	263.934	295.206	1.11848	0.161544	0.0201551	1.71938	up
pos_1093	1-(5'-Phosphoribosyl)-5-amino-4-imidazolecarboxamide	169.548	301.178	223.429	166.09	201.947	165.848	545.568	334.38	163.046	598.901	714.886	452.625	204.673	468.234	2.28772	1.19391	0.0210082	1.70393	up
pos_1099	cis-3-(3-Carboxyethenyl)-3,5-cyclohexadiene-1,2-diol	1140.25	1424.33	2103.67	1748.06	1726.92	1233.92	1357.73	1455.83	1110.1	772.385	799.111	1280.25	1562.86	1129.23	0.722542	-0.468846	0.0464499	1.40924	down
pos_1103	Phenoxymethyl	138.531	170.163	300.54	236.798	242.656	136.805	169.115	165.913	120.929	86.0071	88.6345	140.15	204.249	128.458	0.62893	-0.66903	0.0401142	1.4265	down
pos_1132	2'-Deoxyadenosine monohydrate	3360.85	4421.12	9573.53	8475.42	8612.73	3491.96	940.434	1747.17	4826.46	1001.91	1003.47	2286.4	6322.6	1967.64	0.311207	-1.68405	0.0116777	1.57066	down
pos_1136	cis-1,2-Dihydrobenzene-1,2-diol	5.2405	4.46971	14.9957	13.581	9.68502	5.44695	4.57199	1.95128	3.0177	1.60664	2.68093	8.31107	8.90314	3.68993	0.414453	-1.27072	0.0408481	1.3322	down
pos_1156	L-Nicotianine	4.62084	8.33953	5.10409	5.11341	13.7405	5.29276	15.2574	13.8736	17.5034	11.6067	5.94224	18.3555	7.03519	13.7565	1.95538	0.967451	0.018013	1.58057	up
pos_1159	Thymine	1693.73	1958.32	3492.67	2590.74	2843.5	2472.88	738.648	1248.8	1631.15	453.564	936.61	1487.64	2508.64	1082.74	0.431603	-1.21222	0.0016051	1.8882	down
pos_1161	D-Fructuronate	24.68	33.5773	46.8195	32.7817	30.5677	41.1577	6.30665	19.7317	25.4817	5.89713e-08	10.546	12.9807	34.9307	12.5078	0.358075	-1.48167	0.00112775	1.96765	down
pos_1164	Nicotinamide riboside	79.9707	38.8214	73.9839	65.6108	201.882	84.5091	6.92796	32.573	68.6567	7.62347	4.95159	32.3827	90.7963	25.5192	0.28106	-1.83105	0.0371205	1.51788	down
pos_1169	5-Amino-6-(5'-phosphoribitylamino)uracil	91.8848	190.251	91.8287	105.206	109.408	72.9447	307.971	190.801	84.2748	402.994	391.346	230.859	110.254	268.041	2.43112	1.28162	0.0244305	1.674	up
pos_1189	(R)-2-(4-(Tert-butoxycarbonyl)morpholin-3-yl)acetic acid	4509.27	3548.63	1494.16	2664.46	4473.37	5580.09	310.582	3301.87	1869.18	362.232	392.011	2886.28	3711.66	1520.36	0.409617	-1.28765	0.0230155	1.76403	down
pos_1193	Benzothiazole	129.282	101.222	102.405	90.1778	95.1784	128.218	134.552	134.359	112.234	128.677	149.196	121.511	107.747	130.088	1.20735	0.27184	0.0281673	1.35786	up
pos_1202	Toluene	301.78	647.904	727.464	777.089	610.304	429.324	399.664	451.843	346.535	291.732	283.948	312.076	582.311	347.633	0.596989	-0.744225	0.0237639	1.62097	down
pos_1203	D-cycloserine	18822.4	35465.9	45156.9	44083.2	36207.3	24158.3	26405.7	27928.8	21643.1	16421.1	17040.6	20098.3	33982.3	21589.6	0.635318	-0.654448	0.0348981	1.50577	down
pos_1205	Oxepin	528.364	1327.1	1227.06	1406.58	1014.22	844.723	666.469	889.451	515.778	616.845	614.605	611.524	1058.01	652.445	0.616673	-0.697423	0.0290829	1.6087	down
pos_1206	Benzyl alcohol	474.191	863.175	1119.25	1050.54	921.601	621.033	637.897	695.144	583.669	401.366	420.862	520.063	841.632	543.167	0.645374	-0.631793	0.0324322	1.51256	down
pos_1222	Cysteine allyl ester	47.9081	111.839	85.8248	70.2221	53.5837	47.1527	23.3608	33.2508	32.4974	15.9703	27.6591	63.4844	69.4217	32.7038	0.471089	-1.08593	0.016992	1.56341	down
pos_1224	D-erythro-3-Methylmalate	41.2132	118.433	75.1721	62.1111	49.5224	53.44	23.7289	37.142	21.4898	27.8904	33.8352	58.8793	66.6486	33.8276	0.507551	-0.978375	0.0348474	1.48487	down
pos_1233	6-Methylthiopurine 5'-monophosphate ribonucleotide	30.7018	44.3163	60.2928	45.8627	48.7108	48.4979	3.28876	4.51847	49.8978	2.359	8.18764	4.64421	46.3971	12.1493	0.261855	-1.93316	0.00447516	1.75808	down
pos_1249	Pantothenic acid	4645.16	6407.47	6577.49	5746.57	5743.52	6699.13	2902.13	4461.15	4807.59	2425.16	3606.9	5444.92	5969.89	3941.31	0.660199	-0.599028	0.00647132	1.82537	down
pos_1250	4,5-dihydroxy-2,3-pentanedione	641.282	670.042	1140.7	978.852	1054.54	789.675	301.425	395.093	576.748	256.468	337.882	453.866	879.182	386.913	0.440083	-1.18415	0.00105415	1.94179	down
pos_1289	Tyr Arg Leu	157.761	69.6011	626.89	353.652	378.045	285.421	120.114	127.315	151.793	81.6205	5.89713e-08	57.732	311.895	89.7624	0.287797	-1.79688	0.0369944	1.42621	down
pos_1298	Phenethylamine glucuronide	7149.94	6735.72	3956.13	5760.47	8065.82	8276.49	1895.16	6046.47	4712.55	2318.22	1849.98	4683.06	6657.43	3584.24	0.538382	-0.893297	0.0108706	1.86218	down
pos_1334	N(6)-Methyllysine	39.8332	34.6011	27.1003	18.3625	26.2309	24.5413	46.2223	58.818	54.0332	75.028	38.3911	47.4498	28.4449	53.3237	1.87464	0.90661	0.00324282	1.99947	up
pos_1648	DG(18:0/18:1(9Z)/0:0)	187621	159458	159000	153587	151536	188896	199629	174956	161544	195630	215519	198230	166683	190918	1.1454	0.195847	0.0443424	1.3264	up
pos_1714	TG(16:1(9Z)/18:0/18:1(9Z))	15287.5	13069.2	11992.8	12831.6	11437.5	14470.1	17211	14086.7	12564	17555.4	19149.5	17089.2	13181.4	16276	1.23477	0.304237	0.0284328	1.50155	up
pos_1884	Benzatropine	1742.39	3497.7	1583.51	3084.78	1628.74	2329.17	454.517	1130.76	611.589	545.812	361.455	1498.39	2311.05	767.088	0.331922	-1.59108	0.00384315	1.96235	down
pos_2062	3-Hydroxyechinenone	1878.89	1537.09	1652.19	1452.32	1484.26	1841.02	1943.25	1758.15	1802.01	1769.98	2015.43	1902.54	1640.96	1865.23	1.13667	0.184811	0.0315388	1.44964	up
pos_2482	Retronecine	19.3019	18.5721	16.3268	17.3928	31.9531	24.9168	281.165	40.1357	47.5447	289.848	432.224	107.874	21.4106	199.798	9.33176	3.22215	0.0400928	1.60003	up
pos_2598	Benzothiadiazine	373.505	324.263	350.847	350.758	275.637	351.945	401.816	384.162	365.939	430.726	471.087	446.755	337.826	416.747	1.23362	0.302894	0.00438446	1.85681	up
pos_2609	2-deoxy-D-ribose	22760.8	18106.5	22448	20664.3	18693.1	19643.9	24576.7	22220.2	22423.2	20101.1	23945.3	23082.9	20386.1	22724.9	1.11472	0.156687	0.0448289	1.39347	up
pos_2612	5-[2H-Pyrrol-4-(3H)-ylidenemethyl]-2-furanmethanol	738.655	735.241	1029.6	929.141	1019.92	699.818	644.883	642.003	748.047	454.447	694.483	628.683	858.73	635.424	0.739958	-0.434484	0.0152508	1.5906	down
pos_2634	GDP-valienol	38.3762	53.3934	51.9807	48.3836	23.9789	30.833	110.363	56.4952	44.022	91.6596	109.534	62.8559	41.1576	79.1549	1.92321	0.943519	0.0207184	1.66955	up
pos_2637	FAD	210.457	114.297	177.775	119.311	126.433	144.61	101.673	162.42	96.4137	45.5803	56.6164	104.559	148.814	94.5438	0.635316	-0.654453	0.0398936	1.53536	down
pos_2641	2-OH-benzyl	14957.5	13659.2	13961.4	14026.8	12017.6	14298.4	15625.3	14568.6	14254	15696.2	16919	16208.2	13820.1	15545.2	1.12482	0.169697	0.0130641	1.66542	up
pos_2701	4-Ethoxyphenol	85.7504	258.285	217.109	192.871	157.975	79.541	240.887	191.839	373.092	294.207	202.394	269.092	165.255	261.919	1.58493	0.664422	0.036669	1.70298	up
pos_2714	5-(3-Pyridyl)-2-hydroxytetrahydrofuran	339.118	231.349	267.884	273.997	293.235	340.282	366.383	345.835	282.285	396.709	370.632	355.773	290.977	352.936	1.21293	0.2785	0.0251576	1.44851	up
pos_2774	Ethyl (S)-3-hydroxybutyrate glucoside	750.72	768.116	931.243	874.799	854.534	707.846	572.753	762.134	760.74	511.222	576.711	672.976	814.543	642.756	0.7891	-0.341719	0.0118114	1.63962	down
pos_2825	Thymidine 5'-triphosphate	15.0097	137.417	169.468	118.36	107.884	35.2353	30.3222	22.9029	20.8917	13.5008	5.89713e-08	89.0409	97.229	29.4431	0.302822	-1.72346	0.0413296	1.33106	down
pos_2923	4-(8-Amino-1,2,3,4-tetrahydro-2-methyl-4-isoquinolinyl)-2-methoxyphenol	5040.09	2436.74	640.984	1583.9	2114.14	4847.7	392.007	940.371	1596.54	414.48	414.339	493.074	2777.26	708.469	0.255096	-1.97089	0.0354398	1.69451	down
pos_2960	Precocene I	397.275	415.564	503.289	478.356	453.203	387.983	437.794	556.77	648.573	608.82	509.419	554.802	439.278	552.696	1.25819	0.331352	0.0122435	1.92574	up
pos_2991	3-Hexenal	5.89713e-08	5.89713e-08	5.89713e-08	5.89713e-08	0.641463	5.89713e-08	5.89713e-08	1.35953	1.14706	5.89713e-08	1.4718	1.79156	0.106911	0.961659	8.99498	3.16912	0.0418694	1.41631	up
pos_3018	Thymidine	1001.22	1148.95	1188.4	1062.62	1048.36	1036.83	3338.32	1542.27	1286.34	5076.29	5644.48	2565.65	1081.06	3242.23	2.99911	1.58453	0.032581	1.71307	up
pos_3047	2-Keto-3-deoxyoctonate (KDO)	466.755	828.128	697.765	642.905	637.433	438.612	1115.07	757.362	976.01	1233.4	818.956	686.116	618.6	931.151	1.50526	0.59001	0.0165653	1.80072	up
pos_3049	Mitoflaxone	2276.24	6069.36	3962.89	3597.98	3570.51	2261.64	9656.34	4613.66	5894.7	10516.1	5969.75	4228.49	3623.1	6813.17	1.88048	0.911101	0.0322632	1.65145	up
pos_3050	Miraxanthin-II	4064.83	9852.15	6585.42	6014.86	6240.64	4043.51	14305.1	7728.61	9899.59	15443.6	9091.69	7142.39	6133.57	10601.8	1.72849	0.789515	0.0266565	1.67975	up
pos_3072	N-Acetyl-glutamine	86.967	106.244	118.387	118.98	106.955	70.8209	129.772	107.605	144.39	153.301	126.54	107.864	101.392	128.245	1.26484	0.338958	0.0328081	1.75696	up
pos_3085	FAPy-adenine	79.2429	80.8514	97.4051	79.5825	87.0208	80.2778	127.591	104.572	123.498	122.719	90.0498	89.2	84.0634	109.605	1.30383	0.382761	0.0136516	1.85023	up
pos_3097	para-Nitrosodiphenylamine	6261.05	7937.82	6462.08	5978.9	5939.92	6043.57	11450.6	8600.7	8374.44	10296.9	8637.69	6025.8	6437.23	8897.69	1.38222	0.466992	0.0209473	1.63866	up
pos_3098	Aza-anthracenedione	12505.2	16134.6	11918.1	11292.1	10695.3	12163.2	24494.5	17636.5	15118.5	21356.6	18314.2	11308.2	12451.4	18038.1	1.44868	0.534734	0.03051	1.5125	up
pos_31	(S)-Piperidine-2-carboxamide	346.212	290.058	121.284	202.09	433.997	465.863	88.9585	222.366	207.274	97.7369	91.6024	228.675	309.918	156.102	0.503689	-0.989395	0.0382306	1.679	down
pos_3143	Phe Ile	33.8648	47.8479	42.0245	38.5607	40.2844	21.9533	91.8727	69.2232	163.621	316.354	222.908	46.0774	37.4226	151.676	4.05306	2.01901	0.0428347	1.7684	up
pos_3161	Esonarimod	1763.95	4301.34	2293.21	2287.91	2148.77	1732.28	4805.74	2644.86	4165.14	4915.96	3075.85	2728.63	2421.24	3722.7	1.53751	0.6206	0.0471918	1.52573	up
pos_3167	floxuridine	241.288	476.063	374.979	342.62	342.381	247.714	494.868	385.399	555.776	524.84	374.395	373.759	337.507	451.506	1.33777	0.419827	0.0428634	1.60214	up
pos_3200	Leucylphenylalanine	182.185	298.823	239.704	236.695	243.302	182.234	272.112	303.897	431.674	489.079	381.797	278.449	230.49	359.501	1.55972	0.64129	0.0147198	1.92059	up
pos_3213	7C-aglycone	4561.3	3399.56	1894.43	3515.27	2806.83	4876.94	1369.45	2100.3	2423.08	1645.04	1385.01	1518.25	3509.05	1740.19	0.495914	-1.01184	0.00925843	1.93685	down
pos_3214	Coenzyme F430	204.223	285.32	251.656	250.673	364.113	141.072	323.237	497.791	894.321	751.6	473.875	501.742	249.51	573.761	2.29955	1.20135	0.0108176	1.99573	up
pos_3267	Cyclo(L-Phe-L-Pro)	1585.31	2096.42	1735.24	1615.4	1590.4	1554.07	2483.53	2232.98	2307.55	2622.67	2151.23	1652.86	1696.14	2241.8	1.32171	0.402402	0.00893242	1.8095	up
pos_3301	Leu Phe	30.7061	61.4587	43.8174	33.1805	35.7394	24.1314	113.524	76.8174	313.285	545.562	440.692	84.1802	38.1722	262.343	6.87262	2.78086	0.0414127	1.78208	up
pos_3350	Propyl 2,4-decadienoate	246.718	166.868	245.57	220.358	194.233	232.501	212.363	300.254	331.916	268.826	269.206	254.653	217.708	272.87	1.25337	0.325817	0.0265496	1.61323	up
pos_3359	4-(2,6,6-Trimethylcyclohexa-1,3-dienyl)but-3-en-2-one	140.244	111.707	141.496	134.585	112.601	141.793	125.25	220.174	167.443	235.229	200.176	202.547	130.404	191.803	1.47083	0.556632	0.0110543	1.85207	up
pos_3393	6'-Hydroxy-O-desmethylangolensin	288.459	375.121	384.264	335.149	359.628	277.393	394.742	388.666	424.634	434.499	338.725	395.341	336.669	396.101	1.17653	0.234539	0.0284039	1.73919	up
pos_3402	TRIPHENYLMETHANE	252.802	271.397	326.83	272.784	291.014	264.385	316.044	329.983	375.969	462.22	329.198	321.617	279.869	355.838	1.27145	0.346472	0.0198208	1.91807	up
pos_3406	Salidroside	28.7278	57.9046	30.12	25.8109	54.602	39.4251	61.4205	61.2054	61.5668	51.1612	55.9689	42.4961	39.4317	55.6365	1.41096	0.496674	0.0371279	1.34664	up
pos_3416	Aloe emodin anthrone	1331.28	2113.23	1650.1	1586.19	1526.98	1353.03	2469.01	2050.8	2118.32	2682.08	2314.41	1971.12	1593.47	2267.62	1.42307	0.50901	0.00186114	1.99862	up
pos_3488	cis-Resveratrol	958.143	2795.18	1264.07	1167.75	1144.4	938.72	3190.54	2188.16	2611.38	4029.55	2528.61	2052.37	1378.04	2766.77	2.00775	1.00558	0.00752063	1.84889	up
pos_3489	Apiforol	197.128	504.404	297.531	244.343	271.818	205.633	561.333	450.33	492.375	695.094	475.857	404.828	286.809	513.303	1.7897	0.839718	0.00471236	1.91405	up
pos_35	PRIMA-1	160.851	65.5023	28.5815	44.6066	143.626	185.925	8.86651	26.3693	53.1614	22.9985	20.8379	75.3541	104.849	34.598	0.32998	-1.59955	0.049563	1.5689	down
pos_3524	1-[2,6,6-Trimethyl-1,3-cyclohexadien-1-yl]-2-buten-1-one	249.436	340.086	369.657	313.366	315.467	238.344	301.485	422.581	536.455	433.751	379.879	373.069	304.393	407.87	1.33995	0.422176	0.025089	1.76699	up
pos_3554	6-Aminonicotinamide	727.669	870.159	949.429	862.634	894.885	735.948	1048.68	847.354	1035.07	1064.86	889.727	901.777	840.121	964.578	1.14814	0.199301	0.0418062	1.67077	up
pos_3556	2,6-Dimethyl-4-hydroxybenzaldehyde	787.636	992.23	998.283	887.034	945.791	784.612	1121.37	899.289	1227.29	1181.43	971.532	943.273	899.264	1057.36	1.17581	0.233656	0.046052	1.6746	up
pos_3574	2,4-Hexadien-1-ol	1.27525	2.75634	4.55272	2.92516	4.3684	1.11998	2.95194	5.85808	9.66357	6.64738	7.14682	3.52063	2.83298	5.96474	2.10547	1.07414	0.0280469	1.73113	up
pos_3625	4-Methyl-1-phenyl-2-pentanol	580.775	570.345	604.841	539.565	496.257	576.223	541.795	718.09	605.186	788.74	613.088	667.223	561.335	655.687	1.16809	0.224146	0.0484474	1.57562	up
pos_3664	L-Fucose	299.119	390.802	370.757	345.443	359.232	295.275	462.044	368.825	455.325	471.339	350.153	385.259	343.438	415.491	1.2098	0.274767	0.0250889	1.74011	up
pos_3666	1-Hydroxy-6-methoxypyrene	5975.9	8102.83	7482.24	6741.07	6863.96	5740.08	9224.51	7279.69	9486.57	10659.6	9076.5	7823.33	6817.68	8925.03	1.3091	0.388577	0.00730043	1.98512	up
pos_3667	7-Hydroxy-2-methylisoflavone	841.172	1162.84	999.26	901.426	907.354	775.877	1222.53	1067.01	1341.53	1465.27	1084.12	1131.04	931.321	1218.58	1.30844	0.387851	0.00722629	1.97193	up
pos_3671	H37	217.573	335.702	290.846	233.315	245.908	204.574	331.881	312.885	401.118	380.946	340.09	297.613	254.653	344.089	1.35121	0.434248	0.0067003	1.95393	up
pos_3672	6-Methyltectochrysin	8513.35	12301.8	10098.1	9312.32	9220.72	8332.63	13767.4	10971.2	13436.1	15407.9	11274.1	11063.2	9629.82	12653.3	1.31397	0.393933	0.0105757	1.87052	up
pos_3673	(2S,3S,4R,5R)-5-(6-Aminopurin-9-yl)-N-cyclopropyl-3,4-dihydroxyoxolane-2-carboxamide	1013.4	1211.42	1789.73	1707.48	1588.61	1030.44	1439.83	1698.44	2102.27	2276.09	1604.94	1894.7	1390.18	1836.04	1.32072	0.401328	0.0424085	1.70776	up
pos_3675	Frenolicin B	20374.8	30905	30632.7	26144.4	27837.7	19273.6	35065.5	28947.8	38769.9	39016.1	27634.7	29148.2	25861.4	33097	1.27979	0.355903	0.0336671	1.71593	up
pos_3686	AICAR	333.788	498.024	276.501	291.478	320.91	307.415	549.018	400.397	505.091	580.377	428.876	432.613	338.019	482.729	1.42811	0.514107	0.00881786	1.79145	up
pos_3687	Thiamine monophosphate	177.06	280.376	188.054	161.195	135.189	187.914	348.034	224.455	293.826	349.595	285.49	239.4	188.298	290.133	1.54082	0.623699	0.00614761	1.85388	up
pos_3700	N-Acetyldemethylphosphinothricin	19.4048	31.8042	8.676	4.88777	6.22194	16.3994	50.1258	36.5896	18.9488	56.043	26.3323	25.3463	14.5657	35.5643	2.44165	1.28786	0.0191167	1.57639	up
pos_3704	3-Amino-4-(3-hexylphenylamino)-4-oxobutylphosphonic acid	513.274	498.358	568.2	510.117	488.929	479.457	470.046	613.696	614.048	578.166	554.568	594.355	509.722	570.813	1.11985	0.163307	0.0440396	1.61885	up
pos_3739	L-Thymidine	1223.23	1660.27	1642.61	1489.95	1464.9	1234.06	1977.03	1592.51	1928.81	2121.76	1656.47	1709.45	1452.5	1831.01	1.26059	0.334095	0.0083332	1.93837	up
pos_3741	12-HYDROXY-4,4-BISNOR-4,8,11,13-PODOCARPATETRAEN-3-ONE	661.768	673.35	721.103	658.57	671.945	650.588	692.575	795.554	932.149	900.546	803.462	787.455	672.887	818.623	1.21658	0.282835	0.00775549	2.09207	up
pos_3757	FLAVOKAWAIN B	1030.11	1588.95	1295.43	1190.53	1209.91	951.864	1708.9	1499.79	1894.04	2052.2	1628.72	1411.1	1211.13	1699.13	1.40292	0.488437	0.00461545	1.98921	up
pos_3781	D-Galactosamine	289.559	299.376	303.989	304.36	285.247	288.062	460.566	309.595	383.902	471.451	356.251	372.698	295.099	392.41	1.32976	0.411165	0.0120475	1.9795	up
pos_3799	2-(4-Hydroxyphenyl)ethanol	141.969	137.143	281.271	312.848	261.744	158.24	139.548	96.8053	194.603	111.478	112.97	137.657	215.536	132.177	0.613247	-0.705459	0.0494401	1.28558	down
pos_3815	Castillene E	318.945	580.732	465.022	404.179	404.576	311.494	941.25	647.338	732.797	733.735	525.369	491.028	414.158	678.586	1.63847	0.712351	0.00932675	1.76512	up
pos_3820	Novobiocin	1.70293	6.103	10.5405	20.2078	21.0075	0.459828	19.9474	30.6733	22.764	35.4716	11.8621	17.7472	10.0036	23.0776	2.30693	1.20597	0.0278907	1.5805	up
pos_3837	Carlina oxide	433.304	606.352	563.296	520.944	495.837	420.074	619.598	530.832	715.62	730.9	554.051	576.754	506.634	621.293	1.22631	0.294328	0.030695	1.77065	up
pos_3840	Sinalbin	2667.66	2679.76	2290.94	2274.73	2212.8	2473.3	2826.02	2487.11	2482.64	2947.64	2777.53	2837.76	2433.2	2726.45	1.12052	0.16417	0.029735	1.54047	up
pos_3843	Vignafuran	8536.09	11411.5	10074.9	9366.2	9025.03	8063.16	12038.2	9760.84	12521.6	13310.5	9910.6	10902.5	9412.81	11407.4	1.2119	0.277271	0.0271489	1.76402	up
pos_3846	R1128B	55861.6	74764.7	62899	58698.4	57194.2	53086.1	77286.5	59803	77183.6	86425.6	67350.6	68488.1	60417.3	72756.2	1.20423	0.268108	0.0332948	1.71603	up
pos_3890	Phenylethylacetate	753.835	811.251	874.014	826.329	787.55	728.78	841.265	865.771	1018.35	1024.14	871.05	902.088	796.96	920.444	1.15494	0.207822	0.0123841	1.99365	up
pos_3891	1-Fluorocyclohexadiene-cis,cis-1,2-diol	67.6636	119.557	84.9034	76.4102	73.3722	50.3211	122.008	87.7557	131.541	133.03	97.4766	92.2689	78.7046	110.68	1.40627	0.491875	0.0298766	1.70289	up
pos_3892	4-Vinylguaiacol	4766.97	7152.82	5968.47	5561.29	5271.46	4689.72	7143.49	5974.04	7987.57	8418.44	6477.18	6295.99	5568.46	7049.45	1.26596	0.340234	0.0221875	1.78954	up
pos_3896	3-(2-Furanyl)-2-phenyl-2-propenal	2335.9	3564.04	2780.13	2570.19	2510.32	2212.68	3747.86	2694.11	3738.51	4385.75	3181.72	3051.85	2662.21	3466.63	1.30217	0.380913	0.0305642	1.72308	up
pos_3898	1-Hydro-1,1a-dihydroxy-9-fluorenone	77.3589	133.89	95.3426	97.5254	79.2302	72.5939	146.796	103.905	135.525	163.38	121.131	103.32	92.6568	129.01	1.39234	0.477509	0.0224064	1.71715	up
pos_3899	(E)-4-stilbenol	745.997	1088.37	914.739	867.57	846.499	735.996	1151.75	881.12	1210.5	1309.24	1007.94	1015.09	866.529	1095.94	1.26475	0.338848	0.020382	1.81237	up
pos_3901	Gly Met	2134.01	3156.11	2611.63	2418.98	2326.45	2037.22	3386.41	2531.08	3501.02	3954.12	2962.5	2873.38	2447.4	3201.41	1.30809	0.387461	0.0184695	1.83311	up
pos_3903	(1-Ribosylimidazole)-4-acetate	848.408	1207.22	1020.09	937.992	927.34	775.982	1259.41	968.28	1404.29	1433.69	1078.09	1089.19	952.839	1205.49	1.26516	0.339315	0.0296309	1.75937	up
pos_3904	Benzyl cinnamate	8222.98	12002	9522.17	8919.53	8607.99	7840.54	12615.1	9474.62	13087.4	14805.1	10956.8	10575.6	9185.86	11919.1	1.29755	0.37579	0.0223823	1.78887	up
pos_3905	5-METHYL-7-METHOXYISOFLAVONE	35128.9	54318.7	42608	39248	38000.5	33407.1	58634.9	43182.9	58979.1	68508.3	49986.2	46913.3	40451.9	54367.4	1.344	0.426536	0.0184148	1.80954	up
pos_3908	Desmethoxymatteucinol	1276.87	1610.4	1518.41	1407.19	1375.18	1226.95	1690.71	1539.02	1938.85	1973.83	1595.25	1614.53	1402.5	1725.37	1.23021	0.2989	0.00782379	1.99426	up
pos_3916	Acetylshikonin	213806	294541	245322	227869	221981	202857	320091	236817	319571	353382	283696	267008	234396	296761	1.26607	0.340354	0.0179943	1.82352	up
pos_3921	5-amino-1-(5-phospho-D-ribosyl)imidazole-4-carboxylate	188.797	202.592	165.386	150.755	145.486	179.925	209.371	188.322	194.249	214.484	237.906	200.911	172.157	207.54	1.20553	0.26967	0.0129919	1.66968	up
pos_3969	beta-Terpinene	231.714	254.124	255.934	261.517	220.834	238.431	241.398	291.157	300.635	302.999	284.647	277.492	243.759	283.055	1.16121	0.215626	0.00687091	1.92112	up
pos_3975	(S)-3-(Azetidin-2-ylmethoxy)pyridine	2.78488	131.806	84.6309	79.4659	60.6413	10.8192	85.2502	152.11	216.476	146.9	86.4387	153.312	61.6914	140.081	2.27067	1.18312	0.0195508	1.72214	up
pos_3976	Eddha	318.643	354.162	360.732	345.133	329.771	277.693	323.423	420.522	412.012	413.577	385.455	421.373	331.022	396.06	1.19648	0.258791	0.00882948	1.89076	up
pos_4004	Hydroxymethylbilane	576.611	1258.55	948.202	868.406	985.135	506.449	1339.14	1280.65	2651.74	2086.6	1070.59	1057.14	857.225	1580.98	1.84429	0.883069	0.0407489	1.70997	up
pos_4010	Glycyl-prolyl-glutamic acid	9.38357	14.0775	5.89713e-08	3.48942	0.761249	36.1507	22.3903	18.3015	48.2296	42.1471	30.8042	27.5136	10.6437	31.5644	2.96553	1.56829	0.0170634	1.64303	up
pos_4018	Cyclotene	3243.91	2762.75	2997.41	2998.48	2679.76	3218.61	2134.89	2367.29	2392.83	2449.82	2826.77	2841.57	2983.49	2502.19	0.838681	-0.253806	0.00893617	1.67682	down
pos_4053	3-Dimethylallyl-4-hydroxymandelic acid	37.2886	38.4647	43.4422	46.5417	46.3612	46.5425	57.8535	47.723	66.8902	52.3343	62.0642	46.5283	43.1068	55.5656	1.28902	0.366275	0.0112559	1.76328	up
pos_4078	5-Amino-1-(5-phospho-D-ribosyl)imidazole-4-carboxylic acid	215.806	225.283	206.929	208.908	189.813	234.811	274.504	234.478	214.046	272.054	282.524	261.117	213.592	256.454	1.20067	0.263844	0.00926186	1.6958	up
pos_4079	5'-Butyrylphosphoinosine	112.438	99.7968	97.8073	106.73	74.5379	115.06	169.601	108.968	95.4804	154.542	162.299	133.538	101.062	137.405	1.35961	0.443197	0.0315216	1.50949	up
pos_4086	4-Ethyl-2-methoxyphenol	141.376	182.888	218.846	201.078	204.777	111.175	211.719	218.542	267.709	241.835	196.232	205.197	176.69	223.539	1.26515	0.339305	0.0474524	1.6542	up
pos_4094	Isokobusone	175.028	173.54	209.873	179.188	178.002	180.24	191.8	214.194	254.02	240.239	216.253	221.272	182.645	222.963	1.22074	0.28776	0.00442202	2.08593	up
pos_4095	Methyl (2E,6Z)-dodecadienoate	1762.93	2058.97	2115.93	2028.31	1893.66	1782.74	2111.77	2150.95	2592.18	2709.71	2460.74	2207.53	1940.42	2372.15	1.22249	0.289823	0.00651834	2.0589	up
pos_4114	Cys Gly Tyr Asp	233.583	276.693	283.995	244.126	247.452	183.219	387.805	313.383	393.747	388.011	309.807	269.6	244.845	343.725	1.40385	0.48939	0.00446521	1.99985	up
pos_4116	Demethyldecarbamoylnovobiocin	148.3	132.405	171.968	155.833	187.02	108.649	178.011	177.148	231.564	230.778	159.907	181.512	150.696	193.154	1.28174	0.358108	0.0305964	1.76706	up
pos_4122	Ser Asp Gly Gly	464.971	472.848	541.387	540.412	507.939	481.993	462.611	639.307	695.858	651.536	573.354	575.514	501.592	599.697	1.19559	0.25772	0.0316585	1.7265	up
pos_4146	2,2,6,7-Tetramethylbicyclo[4.3.0]nona-1(9),4-dien-8-one	80.4231	84.2755	85.4518	102.487	79.6583	111.746	82.3461	112.716	124.173	106.586	117.223	114.482	90.6736	109.588	1.20859	0.27333	0.040453	1.39751	up
pos_4147	decan-1-ol	285.419	282.435	206.354	303.982	267.95	297.45	186.382	246.741	204.302	226.285	257.907	242.249	273.932	227.311	0.829809	-0.269149	0.0300463	1.68016	down
pos_4160	Isoalantolactone	2174.85	2381.02	2501.07	2361.03	2335.64	2228.57	2317.72	2890.68	3177.34	3149.47	2890.34	2740.53	2330.36	2861.01	1.22771	0.295971	0.00737598	2.03857	up
pos_4161	11-Hydroxy-9-tridecenoic acid	797.495	816.772	860.622	826.059	804.788	787.616	842.371	975.637	1043.04	1071.15	942.989	956.882	815.559	972.011	1.19183	0.253184	0.00404049	2.15077	up
pos_4174	Pinolenic acid	4.08359	5.24753	8.5311	7.89604	10.0099	5.89713e-08	5.89713e-08	2.11342	2.58955	5.89713e-08	3.23932	5.89713e-08	5.96136	1.32372	0.222049	-2.17105	0.0248662	1.49523	down
pos_4194	8(S)-HEPE	303.068	304.251	367.882	364.923	346.136	309.086	498.74	372.025	302.251	451.777	422.836	425.42	332.558	412.175	1.23941	0.309651	0.0346966	1.53531	up
pos_42	Hydroxypentobarbital	89.23	51.5619	18.3975	36.562	54.9812	105.869	7.3971	25.6364	16.9996	21.7138	17.8868	46.4398	59.4336	22.6789	0.381584	-1.38993	0.0397389	1.65336	down
pos_4204	Benzofuran	52.7045	251.273	74.5871	74.5739	78.0451	54.7616	228.499	219.444	228.462	329.359	261.156	158.438	97.6576	237.56	2.43258	1.28249	0.00531858	1.86938	up
pos_4205	vitispirane	388.168	412.207	478.783	488.272	450.865	413.284	445.384	495.179	567.781	542.121	523.356	509.793	438.596	513.936	1.17177	0.228694	0.0100406	1.9017	up
pos_4206	Anthracene cis-1,2-dihydrodiol	269.772	746.841	342.853	337.118	330.828	296.955	745.331	733.692	721.508	970.349	773.878	549.166	387.394	748.987	1.9334	0.951138	0.00307158	1.9215	up
pos_4207	CHRYSAROBIN	1187.62	2046.33	1452.92	1404.71	1354.04	1258.77	2103.29	2440.27	2191.38	2911.74	1891.91	1568.58	1450.73	2184.53	1.50581	0.590541	0.0106046	1.7814	up
pos_4212	(-)-trans-Carveol glucoside	100.283	118.847	128.357	113.766	105.463	96.0828	167.826	169.163	157.084	171.369	178.618	128.084	110.467	162.024	1.46673	0.552599	0.000282933	2.12899	up
pos_4215	DIMBOA-Glc	4.11983	62.6256	3.62234	4.65813	15.447	5.89713e-08	74.8379	76.7708	47.2525	101.164	65.5752	48.7982	15.0788	69.0664	4.58036	2.19546	0.00183649	1.91454	up
pos_4223	5,6,7,8-tetrahydrofolyl-L-glutamic acid	335.928	770.712	812.234	788.194	774.345	387.1	1993.55	981.328	1049.79	2206.65	1085.31	817.369	644.752	1355.67	2.10262	1.07219	0.030271	1.69553	up
pos_4226	cis-[8]-Shogaol	156.514	188.902	192.197	178.255	167.133	149.072	170.501	203.909	185.855	230.198	208.965	231.526	172.012	205.159	1.1927	0.254231	0.0231198	1.75646	up
pos_4258	N-Palmitoyl Cysteine	448.386	482.32	419.056	404.121	412.285	489.028	457.484	471.842	556.699	577.198	601.042	575.964	442.533	540.038	1.22033	0.287277	0.0091016	1.85311	up
pos_4263	6-O-Oleuropeoylsucrose	18122.2	16867.7	17042.3	17114.5	16811.5	19168.6	18657.4	18370.8	17920.5	19202.4	20632.4	21345.3	17521.1	19354.8	1.10466	0.143597	0.0234115	1.50409	up
pos_4269	2-Benzylidene-1-heptanol	404.393	361.6	485.583	491.823	440.388	437.004	448.22	558.907	617.685	632.729	534.499	527.579	436.798	553.27	1.26665	0.341016	0.00734607	1.9357	up
pos_4270	Valerenolic acid	1530.21	1437.95	1735.23	1627.57	1600.72	1611.74	1622.42	2059.57	2313.66	2545.84	2016.16	1915.53	1590.57	2078.86	1.30699	0.386249	0.0119595	1.99301	up
pos_4281	Batatasin III	275.984	318.966	307.555	284.171	297.922	283.862	293.053	340.691	397.83	409.749	322.396	344.986	294.743	351.451	1.1924	0.253864	0.0250217	1.86778	up
pos_4359	Benzyl gentiobioside	147.046	480.204	410.363	385.806	391.445	162.353	497.139	498.459	536.574	612.675	424.956	461.431	329.536	505.206	1.53308	0.616434	0.0264792	1.74063	up
pos_4376	Pro Gly Trp	67.9677	143.622	158.583	111.881	120.311	52.1454	151.922	170.103	196.651	254.724	144.485	150.626	109.085	178.085	1.63254	0.707118	0.017189	1.86182	up
pos_4383	beta-Rhodomycin	5336.13	5051.59	5863.07	5640.28	5367.91	5578.57	5459.2	5828.36	6015.77	5986.09	6047.84	6736.44	5472.93	6012.29	1.09855	0.135601	0.0280126	1.66502	up
pos_4388	Pilocarpine	329.058	304.337	389.74	379.95	356.995	364.752	338.249	384.678	427.252	440.335	396.475	460.898	354.139	407.981	1.15204	0.204188	0.0385915	1.66398	up
pos_4394	19-Methyltetracosanoylcarnitine	246.814	43.4515	359.949	322.774	394.608	125.399	5.89713e-08	5.89713e-08	216.239	23.6925	5.89713e-08	62.2795	248.833	50.3684	0.202419	-2.30458	0.0167731	1.46228	down
pos_4407	Ovalicin	38.8136	44.7467	68.4698	43.4078	65.5857	69.8396	65.4785	105.351	197.112	144.874	92.2002	119.12	55.1439	120.689	2.18863	1.13003	0.0157422	1.91224	up
pos_4408	Schradan	115.548	146.81	173.548	159.972	181.704	114.327	133.619	195.232	231.574	231.434	227.863	176.826	148.651	199.425	1.34156	0.423912	0.0305342	1.71798	up
pos_4424	Parthenolide	400.886	452.284	474.081	458.926	412.871	430.142	411.592	532.842	630.571	594.668	504.452	546.884	438.198	536.835	1.2251	0.292894	0.0231585	1.85494	up
pos_4428	Coniferyl ferulate	462.462	528.495	288.512	340.215	375.45	455.078	578.423	358.654	703.218	773.19	532.473	522.859	408.369	578.136	1.41572	0.501538	0.040406	1.62893	up
pos_4429	TRIMETHYLCOLCHICINIC ACID	266.656	331.021	192.805	236.615	223.528	291.295	319.9	242.768	396.96	392.004	337.089	308.14	256.987	332.81	1.29505	0.373006	0.0351923	1.57818	up
pos_4440	Styrene	1263.64	1548	1081.76	1096.84	1003.95	1543.31	1825.02	1228.61	2649.03	2046.07	1684.62	1602.25	1256.25	1839.27	1.46409	0.550006	0.0309664	1.68004	up
pos_4451	Cinnamaldehyde	2696.53	3304.32	2342.52	2288.09	2234.72	2993.53	3770.65	2600.37	5556.08	4492.6	3465.36	3322.25	2643.29	3867.89	1.46329	0.549213	0.03273	1.72127	up
pos_4470	(2E,4E)-2,4-Hexadienoic acid	66.4311	72.0865	58.6122	58.9784	54.2426	73.2045	98.9197	68.4775	137.03	96.0918	86.9724	81.8059	63.9259	94.8829	1.48426	0.569748	0.0211733	1.78511	up
pos_4491	TILETAMINE	138.527	144.121	119.1	129.309	109.207	146.331	177.808	129.032	157.562	165.386	177.038	133.747	131.099	156.762	1.19575	0.257916	0.037383	1.45583	up
pos_45	Ε-(gamma-Glutamyl)-lysine	171.575	248.015	232.451	155.867	209.481	181.813	357.785	239.326	273.573	455.296	323.322	277.261	199.867	321.094	1.60654	0.683956	0.0103512	1.93579	up
pos_4502	Zeatin	254.754	252.702	328.014	310.108	277.914	255.284	281.528	322.305	378.424	347.766	330.422	366.195	279.796	337.773	1.20721	0.271679	0.0134841	1.88487	up
pos_4505	(2R,3S,5R)-5-(4,5-Dihydroimidazo[2,1-f]purin-3-yl)-2-(hydroxymethyl)oxolan-3-ol	392.06	1073.24	1253.06	1048.53	1042.03	435.45	1049.77	1246.48	1413.08	1308.64	1180.77	1402.77	874.061	1266.92	1.44946	0.535517	0.0463247	1.6622	up
pos_4518	Dihydrokaempferol	5.89713e-08	23.9171	3.36311	4.20814	12.7942	5.89713e-08	70.2636	7.95055	25.7324	60.5486	22.4695	27.0938	7.38043	35.6764	4.83392	2.27319	0.0344727	1.62905	up
pos_4526	Adhumulinic acid	564.022	627.699	682.383	631.196	617.169	593.573	618.208	734.232	902.989	864.937	731.363	795.278	619.34	774.501	1.25053	0.322535	0.0122455	2.00433	up
pos_4538	1-(4-Hydroxy-3-methoxyphenyl)-5-(4-hydroxyphenyl)-1,4-pentadien-3-one	128.54	175.556	139.045	136.758	136.876	139.687	157.33	168.032	235.43	203.545	163.829	154.252	142.744	180.403	1.26382	0.337796	0.0365231	1.67005	up
pos_4542	Coixinden B	97.1943	117.034	142.371	125.71	119.749	106.04	137.539	130.072	171.616	163.152	128.801	142.703	118.016	145.647	1.23413	0.303492	0.0174258	1.88393	up
pos_4543	12-oxo-PDA	51.66	72.5573	113.458	82.4365	76.16	59.5307	72.3232	110.822	120.643	128.174	100.2	116.297	75.9671	108.077	1.42268	0.508607	0.0231002	1.80207	up
pos_4544	Bioallethrin	61.7962	63.5276	75.5384	62.5381	65.8743	74.6854	86.2186	114.756	91.3828	92.9481	86.3776	83.012	67.3267	92.4492	1.37314	0.457482	0.00171964	1.88673	up
pos_4550	TXB3	3373.18	2715.15	3860.83	3718.55	3535.31	3471.95	3547.83	3990.81	4701.04	4727.68	3835.35	4412.97	3445.83	4202.61	1.21962	0.286436	0.0150405	1.85928	up
pos_4558	Ethyl 1-naphthylacetic acid	503.063	524.039	550.16	492.334	539.054	495.026	516.554	630.595	718.57	732.587	583.646	637.698	517.279	636.608	1.23069	0.299463	0.0142797	1.98682	up
pos_4560	Feruloylputrescine	51.0909	52.5874	100.572	86.5359	72.1853	57.543	84.9852	107.135	63.9719	130.357	96.4621	138.655	70.0857	103.594	1.47811	0.563754	0.0410945	1.56297	up
pos_4583	8-Deoxy-11,13-dihydroxygrosheimin	80.9717	87.5346	90.0237	83.5652	83.1981	92.3947	99.0206	126.749	132.835	132.466	142.735	110.197	86.2813	124	1.43716	0.523224	0.00178325	2.12195	up
pos_4595	5'-Demethoxydeoxypodophyllotoxin	149.783	80.7379	17.0938	29.228	56.1568	140.542	30.838	5.89713e-08	5.78186	15.7369	5.89713e-08	5.89713e-08	78.9235	8.72613	0.110564	-3.17704	0.0267008	1.76361	down
pos_4614	all-trans-Phytofluene	335.959	5.89713e-08	1209.24	1405.99	1013.73	333.92	5.89713e-08	5.89713e-08	12.1133	5.89713e-08	5.89713e-08	18.9117	716.475	5.17084	0.00721706	-7.11437	0.0277972	1.56137	down
pos_4632	Cnidilide	121.132	110.157	127.377	132.675	115.223	121.461	126.142	136.74	148.261	150.054	147.062	144.494	121.338	142.126	1.17132	0.228139	0.00194903	2.07056	up
pos_4658	Hexaminolevulinate	32.8341	36.5019	53.9104	41.0076	24.9211	35.6723	60.0478	77.701	82.452	88.4141	81.6701	97.2135	37.4746	81.2498	2.16813	1.11645	6.16585e-05	2.28587	up
pos_4682	Methylripariochromene A	74.6595	91.6775	86.117	89.2713	66.1349	89.9716	73.4968	108.268	92.6172	112.163	114.669	104.393	82.972	100.934	1.21649	0.282724	0.0431908	1.47477	up
pos_4687	Vernolepin	72.9	92.9381	85.5811	72.6203	81.3226	85.5128	100.416	118.095	147.342	137.466	111.54	100.319	81.8125	119.196	1.45694	0.542946	0.00380302	2.06049	up
pos_4691	Porphobilinogen	0.61951	0.941634	1.3643	2.37698	5.89713e-08	1.43897	3.00889	1.9005	3.73525	5.00528	2.10454	3.94629	1.12357	3.28346	2.92235	1.54713	0.00512782	1.99658	up
pos_4695	Fumigaclavine B	646.939	787.819	830.582	721.216	652.088	645.137	801.41	1044.66	939.21	1192.03	916.709	905.388	713.964	966.569	1.35381	0.437022	0.0041575	2.02147	up
pos_4707	5-Methylthioribose	262.909	249.352	288.22	274.043	267.033	247.774	309.695	263.978	267.575	305.183	300.571	287.766	264.888	289.128	1.09151	0.126323	0.0391945	1.62011	up
pos_4736	2,3-Dinor-8-iso prostaglandin F2alpha	283.546	222.519	322.221	300.897	268.69	276.937	260.573	335.479	372.989	337.269	353.733	330.908	279.135	331.825	1.18876	0.249459	0.0299637	1.6702	up
pos_4746	8-Amino-7-oxononanoate	63.1389	50.9522	49.3595	57.7293	48.2957	61.2698	51.2853	107.012	88.7487	76.7229	89.7686	66.9229	55.1242	80.0768	1.45266	0.538698	0.024543	1.54327	up
pos_4747	L-N2-(2-Carboxyethyl)arginine	537.424	512.079	633.88	625.43	558.972	519.228	584.76	670.661	715.914	783.595	718.855	671.498	564.502	690.881	1.22388	0.291457	0.00489512	2.0329	up
pos_4748	1-O-Acetyl britannilactone	685.807	550.575	650.417	599.558	572.921	704.021	656.67	820.463	855.847	856.912	1001.81	769.844	627.216	826.924	1.3184	0.398792	0.00575497	1.8774	up
pos_4751	7-Ethyl-3,6-dihydro-1,4-dimethylazulene	80.7169	75.6005	108.371	105.213	96.1229	94.7054	73.3754	130.33	127.398	132.855	128.899	120.918	93.4551	118.963	1.27294	0.348163	0.0441144	1.57594	up
pos_4771	Urate-3-ribonucleoside	46.384	5.73722	86.6996	78.8505	71.6395	46.6817	6.29778	8.44581	38.82	8.40628	13.6685	37.5828	55.9988	18.8702	0.336975	-1.56929	0.0278386	1.41189	down
pos_4786	6-Hydroxypseudooxynicotine	5.26926	9.61	10.2311	10.7138	9.10712	6.80233	9.76433	11.3091	9.61948	11.1717	14.0947	11.5885	8.62227	11.258	1.30568	0.384806	0.0382012	1.4993	up
pos_4787	5,6-Dihydro-5-azacytidine	27.8713	122.115	32.4832	37.5945	39.8257	27.3107	107.386	88.7389	79.2727	178.702	122.477	45.7142	47.8668	103.715	2.16674	1.11553	0.0414921	1.51323	up
pos_4791	Didanosine	26.7823	106.091	24.3935	29.1628	25.6693	28.165	103	72.1966	65.2499	118.447	85.796	36.7317	40.0439	80.2369	2.00372	1.00268	0.0472192	1.40814	up
pos_4881	N-hydroxy DAP	43.1028	70.4075	62.9932	45.7532	56.7346	45.251	55.4721	88.3681	65.5085	99.143	57.459	80.5744	54.0404	74.4208	1.37713	0.461669	0.0427067	1.56687	up
pos_4889	Prostaglandin lactone-diol	56.409	42.2205	45.5455	46.7049	47.9041	57.2316	45.8557	56.4709	72.4214	58.678	73.2292	70.4241	49.3359	62.8465	1.27385	0.349194	0.0306402	1.58187	up
pos_4906	(±)17-HETE	221.92	314.194	378.489	516.501	343.373	255.683	635.225	428.856	704.15	748.008	559.824	495.647	338.36	595.285	1.75932	0.815021	0.00309892	2.03519	up
pos_4982	8,11,14-Nonadecatriynoic acid	229.254	337.387	290.319	281.361	267.472	213.232	390.986	423.693	256.75	502.591	458.706	477.445	269.837	418.362	1.55042	0.63266	0.00721599	1.84528	up
pos_4990	DG(12:0/PGJ2/0:0)	75.8112	336.704	498.646	561.398	414.81	89.0866	5.89713e-08	24.1252	298.598	13.1531	5.89713e-08	153.99	329.409	81.6444	0.247851	-2.01245	0.0343845	1.31867	down
pos_4999	3-trans-p-Coumaroylrotundic acid	38.6054	77.5815	148.965	169.877	134.097	41.144	5.89713e-08	9.38756	81.6778	2.76972	5.89713e-08	84.2162	101.712	29.6752	0.291758	-1.77715	0.033013	1.31961	down
pos_5015	Estrone glucuronide	25.9776	3.39512	23.6534	22.6861	14.9729	22.6539	0.105444	9.90372	0.064227	5.78819	5.89713e-08	1.37535	18.8898	2.87282	0.152083	-2.71707	0.00386256	1.90268	down
pos_5045	Okenone	492.657	293.114	734.186	1135.91	697.544	552.466	5.89713e-08	42.7301	492.603	75.9814	0.0549709	199.041	650.98	135.068	0.207485	-2.26892	0.00532076	1.70925	down
pos_5046	DG(14:0/PGE2/0:0)	124.54	78.5913	372.423	514.007	426.189	134.399	4.97643	5.89713e-08	258.267	11.9971	5.89713e-08	100.807	275.025	62.6745	0.227887	-2.13361	0.0399762	1.32362	down
pos_5082	DG(2:0/PGE1/0:0)	49.1118	59.3622	137.932	114.161	126.881	45.4499	161.093	163.06	100.515	166.497	193.285	79.88	88.8163	144.055	1.62194	0.697721	0.0499558	1.40606	up
pos_5084	O-1918	5.89713e-08	2.33638	5.89713e-08	5.89713e-08	5.89713e-08	5.89713e-08	1.71852	4.32657	5.00362	6.7976	3.90861	10.1576	0.389397	5.31875	13.6589	3.77177	0.00714926	1.9746	up
pos_5121	Avermectin B1b aglycone	350.099	642.8	433.65	512.386	429.625	326.005	1.89886	23.9487	5.89713e-08	18.1949	6.13214	12.1941	449.094	10.3948	0.0231461	-5.43309	0.000231809	2.2341	down
pos_5195	alpha-Isomethyl-ionone	8.02907	109.451	128.162	118.331	111.641	7.95957	149.472	178.647	113.409	256.336	194.336	205.807	80.5957	183.001	2.27061	1.18308	0.00757595	1.87477	up
pos_5238	(6E,8E,12E,14E)-hexadeca-6,8,12,14-tetraen-10-ynoic acid	6.45328	3.70557	3.20364	1.22384	4.72799	5.45125	0.828689	2.85299	0.312499	0.441345	3.38603	2.87508	4.1276	1.78277	0.431915	-1.21118	0.0339943	1.63044	down
pos_5267	(3beta,5alpha,6beta,9alpha,22E,24R)-23-Methylergosta-7,22-diene-3,5,6,9-tetrol	92.2118	94.9394	48.2488	98.9721	105.955	58.6132	1.59097	48.6939	5.89713e-08	1.15032	2.15682	13.8862	83.1567	11.2464	0.135243	-2.88637	0.000208566	2.20241	down
pos_5291	17alpha,21-Dihydroxypregnenolone	93.699	92.8644	102.899	104.626	99.9953	98.2725	141.811	117.009	95.9085	140.266	129.299	115.984	98.7261	123.38	1.24972	0.321603	0.0164227	1.72607	up
pos_5309	9-F1-phytoprostane	1499.35	1249.45	2297.12	2089.26	1986.36	1493.51	2171.6	2222.22	2311.99	1992.72	2492.32	2270.81	1769.17	2243.61	1.26817	0.342745	0.0364143	1.61059	up
pos_5365	Methyl 3-(2,3-dihydroxy-3-methylbutyl)-4-hydroxybenzoate	74.3998	71.4971	71.1713	69.6063	72.306	83.5732	78.3442	79.8259	70.6334	86.0791	85.3821	90.1149	73.759	81.7299	1.10807	0.148046	0.0486227	1.31428	up
pos_5376	Dehydrophytosphingosine	157.551	147.352	140.653	203.194	193.989	209.521	68.9347	132.771	172.946	85.9431	81.9873	102.719	175.377	107.55	0.613253	-0.705446	0.00769861	1.81443	down
pos_5441	S-4-benzyl-3-((S)-3-hydroxy-2,2-dimethyloctanoyl)-5,5-dimethyloxazolidin-2-one	1247.27	1596.09	1489.38	1730.12	1480.9	1461.31	1211.92	1583.76	827.365	1000.57	1304.84	1060.72	1500.84	1164.86	0.776138	-0.365614	0.027903	1.77384	down
pos_5459	2-Gonen	1.91101	2.75197	0.0455963	5.89713e-08	2.74166	1.72322	4.30498	5.69898	1.64797	8.48443	10.4184	9.14434	1.52891	6.61652	4.32761	2.11357	0.0114475	1.75708	up
pos_5467	Estradiol-17beta 3-glucuronide	41.7562	43.9445	35.9106	38.8306	40.2137	26.706	61.0532	49.7834	29.7039	84.6037	80.2108	72.5678	37.8936	62.9871	1.66221	0.733102	0.0299857	1.68029	up
pos_5498	Cer(d18:1/18:1(12Z)-2OH(9,10))	4861.68	2297.45	2427.31	6744.02	3746.99	5327.35	5.89713e-08	120.343	4410.19	5.89713e-08	5.89713e-08	5.89713e-08	4234.13	755.089	0.178334	-2.48735	0.00664013	1.74768	down
pos_5563	Mubenin B	390.011	255.31	454.952	772.863	510.907	305.719	157.594	258.308	190.118	72.7343	205.601	239.568	448.294	187.321	0.417852	-1.25894	0.0161955	1.73634	down
pos_5576	CE(11D5:1)	1549.41	595.39	1953.59	4111.44	2335.37	1945.64	5.89713e-08	266.783	377.423	139.19	5.89713e-08	5.89713e-08	2081.81	130.566	0.0627177	-3.99498	0.00875676	1.88709	down
pos_559	His-Ser-OH	23382.6	43700.1	45235.1	44669.6	43312.8	26203.2	27190.9	36091.9	31677.1	7758.63	13899.5	23020.5	37750.6	23273.1	0.616496	-0.697835	0.0372173	1.51123	down
pos_5599	2'-N-Acetylparomamine	59.959	132.858	112.753	173.418	388.64	145.027	2.98241	82.6508	113.023	5.89713e-08	6.716	5.89713e-08	168.776	34.2287	0.202806	-2.30183	0.0339275	1.59262	down
pos_5617	Asi-222	1190.53	838.477	483.597	890.303	979.408	1920.2	80.6888	661.722	313.956	77.9216	128.99	157.956	1050.42	236.872	0.225503	-2.14878	0.00722927	2.03497	down
pos_5644	PI(12:0/14:0)	52.1827	193.935	156.019	269.279	298.487	253.228	47.084	99.3291	34.6452	43.2024	121.847	31.0074	203.855	62.8526	0.30832	-1.6975	0.0105033	1.91656	down
pos_5662	CPA(16:0/0:0)	5936.99	4864.37	7277.63	9003.34	7181.48	9019.84	6571.61	4851.15	2365.25	3974.39	3891.26	814.155	7213.94	3744.64	0.519083	-0.945962	0.00854656	1.86974	down
pos_5706	TUBULYSIN	111.886	278.723	231.428	403.114	244.979	176.478	152.932	117.037	52.0222	122.213	114.074	30.6242	241.101	98.1503	0.407092	-1.29657	0.0145078	1.73093	down
pos_5733	Crassostrea Secocarotenoid	146.473	153.531	67.2541	284.222	405.023	156.941	56.1806	95.2789	21.759	98.0893	109.524	67.1533	202.241	74.6642	0.369185	-1.43759	0.049279	1.57646	down
pos_5749	3-Dehydroecdysone	4181.51	6583.07	7521.28	8289.27	6326.12	4924.21	3265.82	4637.76	5413.24	3861.37	3118.7	1707.26	6304.24	3667.36	0.581729	-0.781582	0.00969483	1.61567	down
pos_5763	PGF2α Alcohol methyl ether	5321.3	7114.89	9307.04	10082	7541.2	6406.95	2938.66	4182.96	7744.53	1946.96	2504.34	723.741	7628.9	3340.2	0.437835	-1.19154	0.00680269	1.7007	down
pos_5765	LysoPE(18:2(9Z,12Z)/0:0)	11442	11795.1	14257.7	15416.6	11310.3	14183.4	4011.35	7544	15023.2	3732.7	2586.37	554.779	13067.5	5575.4	0.426661	-1.22884	0.0145621	1.70179	down
pos_5771	17-Dimethylaminogeldanamycin	232.716	282.805	213.412	341.775	776.585	381.15	40.6552	184.192	225.473	28.4651	20.6367	41.3478	371.407	90.1284	0.242667	-2.04295	0.0196579	1.74372	down
pos_5776	Geldanamycin	260.12	286.011	76.0402	199.911	195.526	461.52	8.35363	146.477	45.4231	1.01126	10.4546	15.7421	246.521	37.9103	0.153781	-2.70105	0.00840038	2.03519	down
pos_5777	4-Dodecylphenol	164.948	254.771	199.474	222.361	197.66	202.727	96.5852	150.054	169.905	69.7955	226.096	113.06	206.99	137.582	0.664681	-0.589265	0.0299724	1.61817	down
pos_5785	Galactosylhydroxylysine	217.55	190.323	194.609	180.164	189.061	216.722	205.766	208.102	215.747	208.362	233.126	252.975	198.071	220.68	1.11414	0.155934	0.0468385	1.37634	up
pos_5792	Cyclolinopeptide E	1251.61	760.631	1056.32	1269.52	858.11	2219.26	484.523	1278.05	468.56	449.98	120.223	5.89713e-08	1235.91	466.89	0.37777	-1.40442	0.0213357	1.77211	down
pos_5815	Undecanoic acid	174.749	194.362	38.7044	86.5051	61.8037	231.473	306.403	227.718	63.7693	426.712	370.832	241.768	131.266	272.867	2.07873	1.0557	0.0481119	1.34025	up
pos_5825	LysoPC(18:2(9Z,12Z))	10048.7	13080.2	10871.5	13717.6	9970.26	9451.15	3325.6	7914.96	11768.4	5959.54	6887.5	666.551	11189.9	6087.1	0.543982	-0.878369	0.0208693	1.57238	down
pos_5832	PC(PGF2alpha/18:4(6Z,9Z,12Z,15Z))	77.757	581.582	316.923	494.704	304.649	269.614	253.119	52.8585	40.4701	93.702	82.1149	4.79226	340.871	87.8428	0.257701	-1.95623	0.01575	1.71564	down
pos_5842	PI(18:0/PGF1alpha)	750.883	1237.19	2141.59	3190.94	2246.26	788.362	1136.42	1612.25	285.509	251.139	110.818	5.89713e-08	1725.87	566.023	0.327964	-1.60839	0.038069	1.53044	down
pos_5845	all-trans-13,14-Dihydroretinol	516.912	395.282	532.001	539.808	471.034	566.125	347.617	558.045	263.092	321.778	290.112	147.613	503.527	321.376	0.63825	-0.647807	0.0198327	1.8151	down
pos_5848	LysoPE(0:0/18:2(9Z,12Z))	69000.8	51889.7	68245.6	77961.2	67533	73901.7	47767.7	75397.4	33540.6	35147.8	25785.6	4637.71	68088.6	37046.1	0.544087	-0.878091	0.0216938	1.82304	down
pos_5853	Megalomicin B	1070.83	1637	1456.39	2604.38	1485.35	1677.06	1142.49	1616.56	356.798	590.764	408.338	11.9271	1655.17	687.813	0.415555	-1.26689	0.0126841	1.84188	down
pos_5855	9-Oxooctadecanoic acid	186.766	199.745	201.407	265.572	222.535	208.814	146.022	228.306	145.349	105.469	160.164	108.97	214.14	149.047	0.696026	-0.522787	0.01533	1.87285	down
pos_5865	Nystatin A1	295.278	564.012	494.32	655.784	439.909	478.737	305.626	361.049	95.883	210.285	131.299	5.89713e-08	488.007	184.024	0.377093	-1.40701	0.00218926	2.00078	down
pos_5876	Dihydropteroate	44.8873	31.7102	43.5933	25.1097	42.2231	37.9308	50.4713	54.577	50.653	35.6249	50.7957	42.4821	37.5757	47.434	1.26236	0.336119	0.0438679	1.28948	up
pos_5883	Angiotensin (1-5)	114.116	147.089	127.339	217.51	238.226	161.02	30.1	39.2509	90.7436	27.4045	29.6858	48.914	167.55	44.3498	0.264696	-1.91759	0.000862984	2.08377	down
pos_5914	Cucurbitacin E	4326.7	3303.2	6063.08	5829.82	6689.04	4418.55	3494.77	4031	3299.1	2039.66	1508.37	262.001	5105.06	2439.15	0.47779	-1.06555	0.00685549	1.78678	down
pos_5932	2-Oxoglutarate	42.4784	34.5932	40.3701	30.2457	42.0831	34.5233	42.7256	42.4246	44.1877	41.7584	42.1493	42.5169	37.3823	42.6271	1.1403	0.189415	0.0490356	1.5939	up
pos_5944	Lucidenic acid M	1666.69	2459.08	4063.1	5070.89	4143.79	2456.69	2788.05	1748.52	1065.92	1379.16	1235.76	509.418	3310.04	1454.47	0.439412	-1.18635	0.0168276	1.66096	down
pos_5974	PC(6:2(3E,5E)/14:2(11E,13E))	225.436	294.471	310.743	499.484	1259.84	369.458	12.5859	198.672	162.4	10.013	7.56304	5.89713e-08	493.239	65.2057	0.132199	-2.91922	0.0415415	1.59161	down
pos_5984	Hydrocinchonine	77.8737	16.7114	54.1252	54.8196	66.3897	63.479	0.000519271	6.01996	1.47387	2.01383	13.9009	9.31463	55.5664	5.45396	0.098152	-3.34884	0.00156633	2.09833	down
pos_5999	Ecdysone	1946.4	11566.5	13384.9	16148.9	10167.6	2270.29	3356.16	3443.76	6642.44	1209.08	1282.24	597.18	9247.43	2755.14	0.297936	-1.74692	0.0423569	1.38346	down
pos_6004	9,12,15-Octadecatrien-1-ol	21.7389	51.9062	72.7143	78.8353	54.0398	23.4126	16.9178	18.2911	41.143	3.34864	5.99588	1.81402	50.4412	14.5851	0.28915	-1.79011	0.0135474	1.57363	down
pos_6005	S-Acetyldihydrolipoamide	28.1649	27.2994	46.5416	38.4576	41.1068	15.1225	23.7306	13.8279	21.3916	6.66348	3.54816	9.33238	32.7821	13.0823	0.399069	-1.32529	0.00735902	1.65693	down
pos_6008	Glycidyl oleate	8126.81	21020.2	25901	30748.6	20469.8	10964.3	6965.57	7260.74	14049.2	2953.48	2974.24	921.19	19538.4	5854.07	0.299618	-1.7388	0.00974841	1.66755	down
pos_6019	Ciliatocholate	131.448	109.723	76.2356	116.586	198.773	256.342	15.6818	79.8256	52.1095	8.40263	65.5947	23.0794	148.185	40.7823	0.275213	-1.86138	0.00886391	2.00798	down
pos_6020	L-Olivosyl-oleandolide	822.584	748.294	465.333	838.948	1413.27	1398.06	31.7655	487.87	168.623	3.46593	5.09853	5.89713e-08	947.748	116.137	0.12254	-3.02867	0.00169662	2.17085	down
pos_6021	Milbemycin A3	759.904	546.381	245.308	579.566	842.853	1529	80.3091	435.796	160.588	94.3189	149.535	71.503	750.502	165.342	0.220308	-2.1824	0.0198401	1.92089	down
pos_6080	PC(O-16:1(11Z)/2:0)	9425.87	34217.1	25711.9	34241.3	21170.2	10485.2	5257.84	10629.3	17281	5057.36	15268.4	1319.05	22541.9	9135.47	0.405266	-1.30306	0.0319999	1.44667	down
pos_6088	PI(20:1(11Z)/PGF1alpha)	257.535	1082.04	1163.36	1563.51	1134.11	345.851	690.358	647.116	140.438	195.523	183.066	6.62284	924.401	310.521	0.335915	-1.57383	0.0341041	1.53793	down
pos_6091	N-Acetylsphinganine	733.719	888.018	1252.12	1550.44	1318.88	802.939	907.614	811.26	420.288	381.085	363.49	112.69	1091.02	499.405	0.457741	-1.1274	0.00878198	1.78582	down
pos_6097	LysoPE(0:0/18:1(11Z))	122720	158065	213914	268812	224630	153303	158901	142021	67266.3	66181.2	59232.6	13176.4	190241	84463.1	0.44398	-1.17143	0.00748322	1.82645	down
pos_6103	LysoPE(0:0/20:4(5Z,8Z,11Z,14Z))	4652.56	4859.16	5950.54	6357.32	5950.24	5480.9	4818	4802.64	2795.49	2355.05	2182.41	662.715	5541.79	2936.05	0.529802	-0.916474	0.0090111	1.94493	down
pos_6131	Avocadenofuran	158.365	110.528	132.168	188.168	141.364	175.981	94.7238	144.127	52.0371	56.8184	143.151	89.0628	151.095	96.6535	0.639685	-0.644567	0.0242453	1.8111	down
pos_6148	Mpomeovt	116.511	508.135	302.228	1076.08	551.747	170.728	189.285	116.31	38.0994	62.6622	55.6752	5.89713e-08	454.239	77.0053	0.169526	-2.56042	0.0460213	1.54592	down
pos_6185	Soraphen A	3480.05	5442.35	5121.77	7309.38	5772.21	4853.59	4281.6	4612.82	2211	2759.27	4560.88	1915.32	5329.89	3390.15	0.636063	-0.652757	0.022178	1.72149	down
pos_6187	9,10,18-Trihydroxystearate	1019.73	784.001	903.99	1017.47	925.495	1218.61	712.501	870.839	763.629	880.486	796.404	888.23	978.217	818.682	0.836913	-0.256851	0.046441	1.54147	down
pos_6195	Stearoylethanolamide	80.1263	66.0008	87.914	141.036	98.7142	153.462	97.5828	52.4397	24.8686	42.0055	60.2194	5.89713e-08	104.542	46.186	0.441794	-1.17856	0.0141442	1.82372	down
pos_6196	Gentamicin C2b	10668.5	11440.8	14302.1	20073.3	14859.4	17522.8	13850.4	8843.93	5147.34	8195.2	10729.6	1915.2	14811.2	8113.61	0.547804	-0.868268	0.0141166	1.77952	down
pos_6245	Demethylmacrocin	346.664	289.027	131.552	658.349	268.952	875.772	46.9196	381.998	53.1581	83.5002	119.147	51.2875	428.386	122.668	0.28635	-1.80415	0.0455402	1.71785	down
pos_6250	L-Urobilin	225.054	365.95	259.923	252.704	277.976	293.347	237.072	220.134	223.303	205.975	196.997	122.764	279.159	201.041	0.720166	-0.473598	0.0132759	1.73231	down
pos_6264	LysoPI(20:4(5Z,8Z,11Z,14Z)/0:0)	3723.65	7411.61	9828.73	10280.5	10541.2	3680.75	6552.84	6381.62	4672.17	2289.7	2588.76	557.405	7577.73	3840.42	0.506803	-0.980503	0.0475009	1.42168	down
pos_6286	LysoPA(0:0/18:1(9Z))	76.6714	367.913	436.937	593.928	525.811	233.703	389.047	252.197	100.434	53.6565	61.2291	0.658208	372.494	142.87	0.383551	-1.38251	0.0439941	1.51006	down
pos_6290	Val Asn Trp Arg	8928.47	15751	24022.2	26473.6	25930.6	9682.18	18740.1	12666.3	9135.96	5672.81	4143.41	1156.4	18464.7	8585.83	0.464987	-1.10474	0.0418515	1.44757	down
pos_634	1-Aminocyclohexanecarboxylic acid	2415.2	904.755	2350.73	2361.19	2499.13	1767.7	1312.45	1115.35	1533.66	1218.96	1166.61	1513.14	2049.78	1310.03	0.639106	-0.645873	0.0315737	1.47682	down
pos_6367	1-Tetradecene	160.01	139.214	125.204	148.256	120.313	153.071	99.5325	152.963	87.7716	106.562	119.457	123.822	141.011	115.018	0.815664	-0.293952	0.0473115	1.63885	down
pos_6368	(9Z)-Hexadecenoic acid	91.5229	93.9541	68.2321	79.9297	73.6861	100.863	45.7862	82.1226	29.9372	44.9278	42.7284	56.3464	84.6979	50.3081	0.593971	-0.751536	0.00378126	2.07212	down
pos_6369	2(R)-HOT	233.047	259.371	169.168	198.108	174.706	288.656	159.089	200.714	141.139	162.416	123.355	168.48	220.509	159.199	0.72196	-0.470008	0.0261297	1.77275	down
pos_6376	7Z,9-Decadien-1-ol	67.8756	50.6348	165.133	226.803	163.497	75.236	337.334	331.706	71.105	206.638	351.974	215.313	124.863	252.345	2.02097	1.01505	0.0411747	1.2793	up
pos_6496	Isolinderanolide	1927.04	1796.8	661.911	1479.32	521.457	2492.79	277.3	625.813	887.492	303.502	330.354	122.411	1479.89	424.479	0.286832	-1.80172	0.0177856	1.82292	down
pos_6520	3E,4Z,7,11-Tetramethyl-6,10-tridecadienal	201.767	314.195	254.139	352.734	276.23	230.175	162.899	225.557	106.813	118.782	127.534	141.252	271.54	147.139	0.54187	-0.88398	0.0016657	2.05449	down
pos_6527	3-NOR-3-OXOPANASINSAN-6-OL	167.334	138.696	117.106	154.398	118.719	185.395	88.0692	175.132	46.2354	95.7768	115.721	59.1896	146.942	96.6872	0.657998	-0.603845	0.0495031	1.68078	down
pos_6539	5-(2-methoxyethyl)isolongifol-5-ene	13168.8	9885.06	5204.69	8473.86	6924.86	16628.4	5008.73	8368.4	5182.99	3443.97	4840.39	4347.71	10047.6	5198.7	0.517407	-0.950629	0.0365799	1.77891	down
pos_6541	MG(0:0/18:2(9Z,12Z)/0:0)	19256.2	14224.2	6000.93	11436.4	8502.63	25842.7	4977.74	9173.99	6212.01	3157.21	3206.16	1234.83	14210.5	4660.32	0.327949	-1.60846	0.022606	1.84973	down
pos_661	UDP-2,4-bis(acetamido)-2,4,6-trideoxy-beta-L-altropyranose	264.438	190.781	228.686	225.454	216.762	253.206	32.0021	140.733	120.765	68.7964	71.1448	237.058	229.888	111.75	0.486107	-1.04066	0.00884221	1.8281	down
pos_6703	Boc-Phe(NMe)-Pro-Phe(NMe)-Gly-OMe	1517.43	1797.28	1156.6	1452.8	1177.84	1928.65	956.54	1551.06	965.829	994.681	1281.59	1079.31	1505.1	1138.17	0.756208	-0.403146	0.0474242	1.67305	down
pos_671	(R)-1-Methylpiperidine-2-carboxylic acid	381.6	396.202	436.017	415.745	400.792	417.54	362.971	380.461	305.726	260.426	336.922	376.536	407.983	337.174	0.826441	-0.275016	0.0119974	1.94401	down
pos_6753	9-[6(RS)-C-carboxamido-5,6,7-trideoxy-beta-D-ribo-octofuranosyl]-9H-purin-6-amine	711.748	673.037	823.379	789.918	789.188	775.352	697.979	788.795	580.288	528.98	639.576	519.349	760.437	625.828	0.822984	-0.281063	0.0251252	1.78423	down
pos_6869	Cannabigerolate	4536.21	4561.2	4834.37	5709.2	4844.68	4585.93	4524.71	4783.5	2849.35	3041.6	4094.48	3105	4845.27	3733.11	0.770465	-0.376198	0.0219396	1.83578	down
pos_6955	MG(0:0/18:1(9Z)/0:0)	1808.84	2203.01	1423.11	2717.39	1920.55	2447.59	1175.66	1336.33	792.501	596.459	889.77	537.631	2086.75	888.057	0.42557	-1.23253	0.000597448	2.23705	down
pos_7075	Dihydrobiopterin	72.5548	54.0775	69.2664	60.233	61.8676	68.134	79.5392	67.1617	77.4925	67.6001	79.6247	70.0841	64.3556	73.5837	1.14339	0.193322	0.0322428	1.49451	up
pos_714	Metaphosphoric acid	233.303	216.266	162.915	201.017	191.383	218.295	77.4753	190.05	111.64	50.8311	145.061	184.28	203.863	126.556	0.620789	-0.687824	0.0188317	1.86322	down
pos_717	5'-Benzoylphosphoadenosine	54.59	154.459	28.8735	14.4245	38.4576	52.4382	187.079	98.2842	214.06	458.768	286.267	46.7797	57.2072	215.206	3.76187	1.91145	0.045488	1.65807	up
pos_723	(2R)-2-Hydroxy-2-methylbutanenitrile	106.469	94.9882	179.13	219.559	177.896	122.673	111.308	128.29	42.6433	78.9819	28.6317	98.84	150.119	81.4491	0.542563	-0.882138	0.0243894	1.59313	down
pos_726	5-Hydroxymethyl-4-methyluracil	784.436	419.248	918.815	832.041	765.235	921.805	258.916	577.836	408.088	301.696	257.268	846.108	773.597	441.652	0.570907	-0.808672	0.0219598	1.57959	down
pos_732	Guanosine monophosphate	1840.16	1210.51	937.334	866.644	881.347	1677.69	2329.65	2065.24	1090.44	2141.09	1713.01	1855.88	1235.61	1865.89	1.51009	0.594634	0.0300794	1.32865	up
pos_738	dihydro-UDP-N-acetylmuramate	379.136	331.847	195.705	140.645	158.384	258.053	270.484	492.66	386.45	381.583	311.764	573.418	243.962	402.727	1.65078	0.723146	0.0261073	1.49307	up
pos_743	Guanosine 3'-phosphate	41.7424	58.4828	14.9861	6.03548	9.70594	21.7297	154.372	81.2579	46.9651	88.9675	91.4805	81.2276	25.4471	90.7119	3.56473	1.83379	0.00426109	1.75709	up
pos_744	Phosphoribosyl formamidocarboxamide	16.2369	35.4711	12.0443	13.5631	9.94459	28.3381	79.0027	63.7233	35.5616	145.52	112.347	43.5074	19.2664	79.9437	4.14939	2.0529	0.0157927	1.80662	up
pos_780	pyridine 3-aldehyde adenine dinucleotide	231.895	246.797	236.602	158.077	179.053	166.686	304.33	268.763	301.36	314.529	231.978	176.678	203.185	266.273	1.3105	0.390113	0.0441768	1.55218	up
pos_782	3-(4-hydroxyphenyl)-3-hydroxy-propionyl-CoA	68.5503	110.072	165.402	86.9872	108.48	50.1478	31.0606	55.2103	81.6567	4.94148	9.29418	80.3726	98.2733	43.756	0.445248	-1.16732	0.0300415	1.35005	down
pos_798	Adenosine diphosphate ribose	233.406	271.82	83.9295	90.2069	141.571	149.181	405.2	154.119	737.119	800.259	516.112	174.321	161.686	464.522	2.87299	1.52255	0.0413993	1.7404	up
pos_825	Hypoxanthine	247.245	198.755	248.628	197.043	187.331	234.671	305.236	199.456	364.303	284.282	295.155	278.424	218.946	287.809	1.31452	0.394541	0.0240618	1.78434	up
pos_843	Phosphoribosyl-AMP	611.301	814.127	418.079	360.271	474.537	490.132	1595.09	913.622	489.412	2035.72	2113.42	1450.49	528.074	1432.96	2.71355	1.44018	0.0161919	1.78014	up
pos_844	GDP-4-acetamido-4,6-dideoxy-alpha-D-mannose	346.249	587.205	442.991	419.506	432.707	331.919	955.233	719.648	321.604	758.391	1085.46	653.975	426.763	749.051	1.75519	0.81163	0.0291527	1.49597	up
pos_845	Guanosine diphosphate adenosine	1241.94	2111.53	984.028	926.278	1020.19	981.999	3615.55	2049.2	1320.94	3451.2	3491.74	2556.73	1210.99	2747.56	2.26885	1.18196	0.00799078	1.79071	up
pos_846	D-Serine	19.4365	13.4924	17.2573	18.139	16.9257	21.13	8.9514	14.3804	5.1603	7.64953	11.705	9.77946	17.7302	9.60435	0.541695	-0.884446	0.000776034	2.16694	down
pos_847	Diguanosine diphosphate	61.385	90.9768	25.2909	13.682	47.1681	48.0355	191.279	76.9966	69.328	148.033	184.6	122.436	47.7564	132.112	2.76637	1.468	0.00870332	1.73889	up
pos_848	Cytosine	643.154	662.95	804.675	825.094	734.1	718.562	696.534	724.375	459.014	406.901	546.652	611.826	731.422	574.217	0.785069	-0.349109	0.0305522	1.7411	down
pos_851	3-Oxo-OPC4-CoA	19.0212	306.145	46.2272	54.8718	10.9613	11.9322	482.081	190.099	68.1604	325.167	372.845	231.392	74.8598	278.291	3.71749	1.89433	0.0240966	1.49341	up
pos_861	Cyclopentenyl cytosine	298.866	379.837	643.905	460.184	519.587	389.077	53.2121	157.977	604.927	47.3583	33.1846	239.623	448.576	189.38	0.422181	-1.24407	0.035532	1.33696	down
pos_863	Cytidylyl-(5'-3')-5'-inosinic acid homopolymer	2773.9	3438.92	2819.46	2585.9	2675.63	2700.52	6227.63	4415.34	1955.43	6504.52	5859.32	4613.49	2832.39	4929.29	1.74033	0.79936	0.0279651	1.61714	up
pos_865	Imidazooxazole	66.5814	76.858	100.885	96.1538	86.8838	76.1483	71.3292	81.302	47.685	50.4536	60.5715	72.3358	83.9183	63.9462	0.762005	-0.392128	0.0255314	1.62857	down
pos_878	Adenosine 5'-monophosphate disodium salt	14289.2	24997.4	11999.4	12582.7	11355.2	11846	31891.8	22275.8	14188.3	19986.9	23334.6	18769.4	14511.6	21741.1	1.49818	0.583214	0.0492047	1.22578	up
pos_891	(2,3-Dihydroxybenzoyl)adenylate	80.5278	60.8294	96.4145	83.9847	71.3596	55.1359	5.89713e-08	63.578	42.967	2.40659	6.35033	59.1683	74.7086	29.0784	0.389224	-1.36133	0.0109109	1.71806	down
pos_903	3-dehydro-shikimate	2965.24	3228.72	3280.57	3208.83	2955.69	3347.83	2570.15	2611.08	1524.44	2167.74	2325.69	3302.25	3164.48	2416.89	0.763757	-0.388815	0.0246983	1.76629	down
pos_907	(S)-N-(4,5-Dihydro-1-methyl-4-oxo-1H-imidazol-2-yl)alanine	2212.42	2147.76	2069.28	1913.87	1972.41	2458.74	953.44	1619.87	1594.29	1097.26	1212.77	1892.67	2129.08	1395.05	0.655236	-0.609913	0.00261255	1.98321	down
pos_925	N-Acetyl-D-tyrosine	954.648	589.707	143.507	359.745	636.35	1214.74	20.5014	552.049	216.569	41.731	49.3737	459.605	649.783	223.305	0.343661	-1.54094	0.0492933	1.64439	down
pos_960	Urolithin C 3-glucuronide	1456.75	1131.57	1206.58	1114.39	1025.93	1389.85	1684.59	1472.86	1044.71	2354.92	2178.67	1837.33	1220.85	1762.18	1.44341	0.529479	0.0380189	1.58655	up
pos_976	Tetracenomycin X	703.839	688.019	740.795	635.45	699.043	744.987	502.341	721.579	653.04	545.618	466.815	632.893	702.022	587.048	0.836224	-0.258039	0.0339968	1.58571	down

## Sheet: ConPre_vs_ResPre.diff_final
	Table S5 Differential metabolites
#ID	name	CON3-Pre	CON4-Pre	CON1-Pre	CON2-Pre	CON5-Pre	CON6-Pre	Res6-Pre	Res4-Pre	Res5-Pre	Res2-Pre	Res3-Pre	Res1-Pre	ConPre_Mean	ResPre_Mean	Fold_change	log2FC	Pvalue	VIP	regulated
neg_1007	Histidylvaline	10.7124	1.15886	27.0326	5.89713e-08	4.27189	15.9505	23.8111	92.9974	27.9695	50.1109	34.7654	44.4531	9.85436	45.6846	4.63598	2.21287	0.0156755	1.59165	up
neg_1008	Puromycin	3.05225	5.89713e-08	7.41843	5.89713e-08	5.89713e-08	6.01569	5.58096	40.8653	9.23053	17.7822	14.2886	20.1843	2.74773	17.9887	6.54674	2.71078	0.0288755	1.51024	up
neg_1015	formycin B	48.0723	84.1557	133.187	74.3648	105.257	72.6697	54.5904	26.1974	4.52617	5.26999	15.2846	10.9041	86.2844	19.4621	0.225558	-2.14843	0.00135485	1.86946	down
neg_1046	Cyanidin 3-sambubioside	5.89713e-08	5.89713e-08	5.89713e-08	5.89713e-08	1.48343	5.89713e-08	11.0414	5.81951	3.15622	1.49175	7.85339	14.8558	0.247239	7.36967	29.8079	4.89762	0.0170069	1.66108	up
neg_1082	Estriol 3-sulfate	5.89713e-08	5.89713e-08	210.698	5.89713e-08	5.89713e-08	5.89713e-08	5.89713e-08	866.567	160.694	341.058	287.367	497.106	35.1164	358.799	10.2174	3.35296	0.0453272	1.39658	up
neg_1100	2'-Deoxycytidine	5.89713e-08	3.70028	1.77586	5.89713e-08	0.698809	0.943784	3.26334	4.28393	0.691969	3.4247	6.01056	4.67591	1.18646	3.72507	3.13966	1.65061	0.0218074	1.49446	up
neg_1126	S-Methyl-L-methionine	81.1913	68.3015	78.4854	60.9088	80.2606	78.6135	96.3533	96.3478	102.527	96.2868	77.963	84.1854	74.6269	92.2772	1.23651	0.306279	0.00575244	1.65107	up
neg_1132	Histidinyl-Valine	5.14238	2.87709	9.3392	5.89713e-08	8.67294	5.89713e-08	3.78147	25.8351	9.08785	12.4408	10.9519	16.2084	4.3386	13.0509	3.00809	1.58885	0.0377495	1.38172	up
neg_1245	9(10)-EpOME	1197.39	552.681	609.771	772.026	506.201	1722.12	4507.83	3041.82	4981.1	3802.89	1174.31	1478.24	893.365	3164.36	3.54207	1.82459	0.0150135	1.63768	up
neg_1402	Tyr Lys Arg Glu	28308.5	66228.6	46982	38742.6	43507.4	28597.2	17100.5	16168.1	15112.4	12926.5	32974.6	29438	42061	20620	0.49024	-1.02844	0.0122392	1.58369	down
neg_1421	Milbemycin D	48335.7	83204.6	71972.6	43315.5	68496.2	51158.1	27166.7	26848.3	22593.4	19101	37320.3	32211.9	61080.4	27540.3	0.450885	-1.14917	0.0021959	1.8752	down
neg_1431	18-hydroxyoleate	4143.34	1941.07	881.469	630.215	1061.97	6445.22	28610.1	16459.5	20447.4	14577.7	3243.51	4946.01	2517.21	14714	5.84536	2.54729	0.0249497	1.55322	up
neg_1492	CE(20:3(8Z,11Z,14Z)-2OH(5,6))	1737.4	1353.51	1117.41	2103.84	1433.91	1666	335.016	223.31	13.7817	46.3267	403.189	246.924	1568.68	211.425	0.134779	-2.89134	5.15037e-05	2.11406	down
neg_1546	Ubiquinone-9	15958.5	9214.8	82847.4	98214.5	38667.5	89819.7	15107.9	8256.38	14007.9	17554.7	4975.36	8495.53	55787.1	11399.6	0.204342	-2.29094	0.0393821	1.48361	down
neg_1805	Argininosuccinic acid	3.07073	15.1608	18.0147	4.83659	19.2546	12.469	29.2277	26.6086	43.5042	29.2257	18.1624	14.4171	12.1344	26.8576	2.21334	1.14623	0.0168854	1.53622	up
neg_1816	3,4-Dihydroxyphenylvaleric acid 4 sulfate	5.89713e-08	4.84416	1.67436	5.89713e-08	4.21541	5.89713e-08	5.89713e-08	16.929	12.4484	2.70241	8.91435	13.0105	1.78899	9.00078	5.03121	2.33091	0.0414003	1.42126	up
neg_1817	Versiconol acetate	5.89713e-08	4.86927	5.89713e-08	5.89713e-08	5.89713e-08	5.89713e-08	13.2747	30.966	8.88955	4.23986	7.13326	15.5736	0.811546	13.3462	16.4453	4.03961	0.022804	1.58371	up
neg_1828	Bilirubin glucuronide	5.89713e-08	0.563386	36.6351	5.89713e-08	5.89713e-08	5.89713e-08	3.45738	144.957	43.9564	82.4188	69.2768	93.1219	6.19975	72.8648	11.7529	3.55494	0.0171843	1.60831	up
neg_1836	Malvidin 3-O-(coumaroylglucoside)	29.28	5.89713e-08	5.89713e-08	5.89713e-08	8.31788	44.5709	279.888	138.991	262.072	145.853	8.91177	5.89713e-08	13.6948	139.286	10.1707	3.34635	0.049341	1.40503	up
neg_1846	Pymetrozine	286.505	130.787	99.071	31.765	227.58	229.827	464.985	441.654	478.23	343.722	188.181	154.999	167.589	345.295	2.06037	1.0429	0.0330523	1.39628	up
neg_1856	indole-3-acetate	235.634	170.17	149.672	135.267	195.065	219.937	311.543	251.289	352.466	307.942	184.073	179.751	184.291	264.511	1.43529	0.521343	0.0439115	1.35235	up
neg_1869	N(G)-Nitroarginine-4-nitroanilide	5.89713e-08	5.89713e-08	5.54475	5.89713e-08	5.89713e-08	7.40309	42.802	71.6695	24.0924	34.575	6.44061	8.06431	2.15797	31.274	14.4923	3.85721	0.0326152	1.51234	up
neg_1900	Matairesinol	166.42	171.967	175.256	119.285	165.192	149.751	173.148	163.473	232.3	205.153	200.986	184.986	157.978	193.341	1.22384	0.29142	0.0241055	1.44725	up
neg_1904	3-Octylthio-1,1,1-trifluoro-2-propanone	39.3381	49.2504	37.4632	14.2555	46.2331	31.1784	44.0769	39.3486	69.0766	65.7236	49.3022	51.1203	36.2865	53.108	1.46358	0.549499	0.0383735	1.35552	up
neg_1961	2-thiouridine	3.23076	23.6242	33.0005	12.5779	20.9425	16.4361	33.5522	47.666	48.1785	39.6032	102.245	98.0874	18.302	61.5554	3.36331	1.74988	0.0159503	1.63489	up
neg_1976	Strigol	5.70753	8.34978	5.66674	5.89713e-08	12.2964	7.50411	6.18229	8.24871	17.5158	15.1781	14.2584	16.9444	6.58742	13.0546	1.98175	0.986775	0.029329	1.41773	up
neg_1986	3-Methylthymine	9.9474	19.8746	11.984	5.89713e-08	13.834	1.90049	124.788	93.4993	266.223	228.819	50.9899	45.3948	9.59007	134.952	14.0721	3.81476	0.0209954	1.6234	up
neg_1987	Allantoin	14.0438	29.148	34.2698	5.89713e-08	18.0043	9.49732	21.601	27.413	50.0062	41.4842	41.7085	49.0641	17.4939	38.5462	2.20341	1.13974	0.0133055	1.54239	up
neg_1989	CDP-Choline	5.89713e-08	0.860562	5.89713e-08	5.89713e-08	5.89713e-08	5.89713e-08	74.6474	58.527	69.3695	50.1046	15.1472	15.0026	0.143427	47.133	328.621	8.36028	0.00712056	1.82229	up
neg_1994	methyl 4-mercaptobutyrimidate	25.316	33.3976	38.0113	5.28975	36.8792	30.0041	31.5843	47.1511	38.2642	51.3606	49.6909	46.3679	28.1497	44.0698	1.56555	0.646673	0.0249017	1.46715	up
neg_1995	3-(5-Methyl-2-furyl)prop-2-enal	298.588	257.104	292.036	257.353	227.432	289.323	374.773	288.254	364.2	364.027	286.477	326.204	270.306	333.989	1.2356	0.305209	0.0105374	1.58334	up
neg_1998	N-Cyclopropylammelide	43.167	44.2012	51.2057	4.07617	51.2276	24.8977	46.0252	53.6666	81.3405	62.0077	62.6143	65.9205	36.4626	61.9291	1.69843	0.764202	0.0209128	1.48824	up
neg_2000	3-METHYLORSELLINIC ACID	70.7289	76.0926	80.3725	238.685	76.3204	73.765	1340.14	1026.94	1699.76	1616.31	607.513	678.64	102.661	1161.55	11.3144	3.50009	0.0023786	1.95064	up
neg_2003	Mesoxalic acid	5.89713e-08	5.89713e-08	5.89713e-08	5.89713e-08	5.89713e-08	5.89713e-08	34.4607	36.8081	56.6809	44.6167	27.4724	26.7135	5.89713e-08	37.792	6.40855e+08	29.2554	0.000451074	2.09816	up
neg_2007	GDP-4-dehydro-3,6-dideoxy-alpha-D-mannose	5.89713e-08	5.89713e-08	5.89713e-08	5.89713e-08	5.89713e-08	5.89713e-08	5.89713e-08	7.27252	27.1662	34.8085	6.5314	20.7533	5.89713e-08	16.0887	2.72822e+08	28.0234	0.0337578	1.51363	up
neg_2018	5-Amino-4-imidazolecarboxyamide	5.89713e-08	28.981	28.4187	5.89713e-08	27.813	3.63246	37.2971	38.9503	40.5959	40.2864	59.6503	50.8554	14.8075	44.6059	3.01238	1.5909	0.00289768	1.81197	up
neg_2050	Traumatin	19.8286	24.5449	22.7476	5.39321	22.99	8.22087	39.7384	18.1325	53.5501	47.4927	34.1313	25.0205	17.2875	36.3443	2.10234	1.072	0.017249	1.54004	up
neg_2051	7-Methylguanosine	101.829	85.9601	88.9573	5.89713e-08	84.8735	91.6027	114.371	207.568	130.081	133.995	135.53	125.85	75.5372	141.232	1.86971	0.902814	0.00955724	1.59231	up
neg_2088	Lotaustralin	21.6778	5.26795	4.77876	7.88412	4.14884	28.2327	305.956	160.835	312.553	276.415	9.6181	11.7258	11.9984	179.517	14.9618	3.90321	0.0338676	1.5123	up
neg_2104	N,N'-Bis(2-hydroxybenzyl)ethylenediamine-N,N'-diacetic acid	28.0113	40.4041	45.7853	5.89713e-08	33.8035	41.2139	5.89713e-08	6.05035	17.7783	12.05	9.76495	27.4988	31.5364	12.1904	0.386551	-1.37127	0.038994	1.40375	down
neg_2116	Lyoniresinol 9'-sulfate	54.3801	55.7789	52.3693	4.26358	43.4973	46.6716	22.3191	5.48334	21.6216	32.0208	22.4627	28.4896	42.8268	22.0662	0.515243	-0.956676	0.049458	1.36466	down
neg_2125	Phenylalanylhistidine	76.4123	48.6058	53.7554	3.0573	40.4958	53.434	124.335	105.683	112.703	101.208	75.8605	75.1383	45.9601	99.1544	2.1574	1.1093	0.00210551	1.77605	up
neg_2153	Desmosflavone	20.9855	14.7482	18.8194	4.18463	9.91444	6.65167	38.2209	15.6112	30.9803	26.1843	21.5166	19.9735	12.5506	25.4145	2.02495	1.01789	0.0146454	1.5251	up
neg_2155	4-Allyl-2-methoxyphenol	5.89713e-08	3.16274	0.790904	0.99968	0.372919	2.38788	5.89713e-08	5.4313	4.35283	6.99347	5.19605	4.10426	1.28569	4.34632	3.38054	1.75725	0.0240222	1.51356	up
neg_2166	Pentalenolactone F	19.7005	25.0968	12.5702	9.37281	7.07405	29.0638	40.9607	51.8386	82.5349	85.2927	40.0404	45.6618	17.1464	57.7215	3.3664	1.75121	0.00338937	1.82666	up
neg_2171	Nocardicin E	111.068	131.551	122.045	5.89713e-08	94.8525	87.5485	5.89713e-08	5.89713e-08	5.89713e-08	9.22411	4.11358	3.58851	91.1774	2.82103	0.0309401	-5.01438	0.00601921	1.85815	down
neg_2182	D-Alanyl-D-serine	0.649542	7.8711	11.0193	5.89713e-08	3.40962	2.99148	3.46003	7.40545	19.4078	17.0794	13.0383	10.9212	4.32351	11.8854	2.74901	1.45891	0.0322482	1.40243	up
neg_2188	Cuscohygrine	835.427	683.241	694.11	727.844	682.921	826.039	791.241	1237.44	1079	956.107	1154.35	1166.48	741.597	1064.1	1.43488	0.520929	0.00332748	1.82715	up
neg_2195	Delpazolid	223.116	176.069	145.304	129.835	129.704	182.504	210.444	267.029	323.459	333.283	218.718	193.129	164.422	257.677	1.56717	0.648164	0.0112416	1.60638	up
neg_2196	Tetraazacyclododecanetetraacetic acid	5.89713e-08	9.40253	7.538	5.89713e-08	5.89713e-08	2.83112	63.3677	36.7764	29.1345	26.442	17.731	22.4603	3.29528	32.652	9.90873	3.3087	0.00609465	1.80479	up
neg_2200	3,6-Dihydronicotinic acid	69.4817	22.0846	13.2562	42.6312	13.8209	44.1826	142.565	133.837	175.706	165.973	55.1511	68.3079	34.2429	123.59	3.60922	1.85169	0.00560419	1.75342	up
neg_2205	pifithrin	336.065	119.258	100.163	314.098	86.188	309.162	3335.96	1759.64	5965.89	5477.71	388.308	381.243	210.822	2884.79	13.6835	3.77437	0.0445338	1.44539	up
neg_2232	Ralfinamide	73.3878	41.5727	18.0793	74.3361	21.5563	72.5302	241.371	222.162	400.621	376.343	156.053	163.714	50.2437	260.044	5.17565	2.37174	0.00375097	1.87101	up
neg_2240	Juglone	7.60652	29.081	32.2118	6.04408	26.7288	11.1496	2.11932	0.189395	5.89713e-08	3.95829	2.70593	4.09119	18.8036	2.17735	0.115794	-3.11036	0.017646	1.65312	down
neg_2249	Dehydrocyanaropicrin	80.8234	108.551	108.434	7.09403	89.2314	68.9035	60.8431	158.245	179.206	188.759	121.927	119.166	77.1729	138.024	1.78851	0.838756	0.03479	1.37448	up
neg_2261	cis-1,2-Dihydroxy-1,2-dihydro-7-hydroxymethylnaphthalene	130.708	121.484	116.603	71.3074	122.309	123.953	145.647	167.412	170.422	167.916	145.922	155.537	114.394	158.809	1.38826	0.473281	0.00242555	1.82515	up
neg_2263	L-Metanephrine	5.89713e-08	5.89713e-08	5.89713e-08	5.89713e-08	5.89713e-08	5.89713e-08	1.3133	5.89713e-08	2.45067	1.8454	3.33074	1.64752	5.89713e-08	1.7646	2.99231e+07	24.8348	0.0118488	1.75816	up
neg_2294	N3-(4-methoxyfumaroyl)-L-2,3-diaminopropanoate	2.69539	13.2422	16.3216	1.18304	15.0327	2.34423	23.9476	30.3206	15.2754	16.154	20.2522	13.341	8.46987	19.8818	2.34736	1.23104	0.0152005	1.5355	up
neg_2295	N-Hydroxynorcocaine	16.0179	9.78516	0.282728	3.03476	2.69501	13.6499	6.56914	33.1819	34.9728	25.5903	25.5709	19.3674	7.57757	24.2087	3.19479	1.67572	0.00957866	1.6357	up
neg_2312	Thonzylamine	1430.78	386.214	396.943	1666.19	397.011	1238.79	2513.82	2278.65	2895.7	2696.66	1583.85	1637.97	919.32	2267.77	2.46679	1.30264	0.0021917	1.77718	up
neg_2326	(S)-7-(3-Amino-1-pyrrolidinyl)-1-cyclopropyl-6-fluoro-1,4-dihydro-4-oxo-1,8-naphthyridine-3-carboxylic acid	126.139	113.826	107.906	55.3326	79.5562	122.51	128.792	169.303	199.015	219.591	125.486	151.713	100.878	165.65	1.64208	0.715521	0.00799928	1.62687	up
neg_2328	Hericenone B	73.4889	103.129	73.5393	78.9117	96.3096	84.058	127.733	127.815	138.265	126.422	95.9827	94.8528	84.9061	118.512	1.3958	0.481089	0.00503909	1.72783	up
neg_2329	Queuine	66.2389	86.5289	95.8515	3.50557	95.374	38.5141	70.5774	125.211	103.616	121.167	117.485	107.627	64.3355	107.614	1.6727	0.742178	0.0365791	1.40078	up
neg_2330	(2S,4S)-Monatin	5.89713e-08	5.6912	6.01306	5.89713e-08	5.89713e-08	3.85472	6.39609	8.1905	8.95411	12.5694	8.08627	8.20007	2.59316	8.73275	3.3676	1.75172	0.00234627	1.79598	up
neg_2338	4-Fluorocyclohexane-1-carboxylic acid	135.253	101.832	95.9729	166.57	101.386	133.277	183.978	165.458	179.955	166.055	146.724	131.109	122.382	162.213	1.32547	0.406503	0.0184798	1.51539	up
neg_2373	5,8-Dihydroxy-3-(4-hydroxybenzyl)-7-methoxy-4-chromanone 8-acetate	48.1279	71.9537	77.5513	23.0939	72.533	79.0638	82.8732	82.4453	91.1413	105.902	100.665	102.706	62.0539	94.2889	1.51947	0.603566	0.0141661	1.60972	up
neg_2377	(-)-Deoxypodophyllotoxin	184.332	239.902	241.9	63.1983	221.332	182.888	177.398	286.396	286.449	315.731	293.869	277.558	188.925	272.9	1.44449	0.530558	0.0340387	1.38922	up
neg_2384	2-(2-Aminoethoxymethyl)-4-(2-chlorophenyl)-6-methyl-1,4-dihydropyridine-3,5-dicarboxylic acid O3-ethyl ester O5-methyl ester;benzenesulfonic acid	5.00125	26.8008	28.7552	12.5911	19.3767	9.26512	74.6857	79.8522	146.204	132.78	50.2202	58.1004	16.965	90.307	5.32313	2.41227	0.00550059	1.8232	up
neg_2393	Diethylthiocarbamic acid methyl ester	410.394	147.254	147.486	287.72	143.818	392.935	875.306	620.15	873.881	816.635	350.264	350.127	254.934	647.727	2.54076	1.34526	0.00977798	1.65138	up
neg_2403	7-Aminomethyl-7-carbaguanine	3.45678	10.2917	4.2923	1.05152	13.2375	1.41691	8.3457	16.4593	12.9117	14.2956	13.0031	10.8809	5.62445	12.6494	2.249	1.16928	0.0173009	1.56924	up
neg_2418	gamma-L-Glutamyl-S-(hercyn-2-yl)-L-cysteine S-oxide	4.96441	34.8599	40.7275	4.62455	37.9683	10.1631	29.9084	54.7613	32.8277	47.21	60.9988	71.4815	22.2179	49.5313	2.22934	1.15661	0.0182211	1.50191	up
neg_2430	Ilaprazole sulfone	62.4337	28.528	35.2862	390.609	52.6432	66.4433	291.746	299.605	338.196	385.197	170.119	180.993	105.991	277.643	2.6195	1.38929	0.0328507	1.42351	up
neg_2438	Procaine	394.565	286.091	285.362	358.696	301.134	366.621	440.905	427.438	429.342	415.231	364.692	359.618	332.078	406.204	1.22322	0.290682	0.0124472	1.56547	up
neg_2441	1-Hydroxyepiacorone	563.394	404.875	380.917	353.044	417.608	518.844	669.141	744.15	686.194	626.64	656.061	665.565	439.78	674.625	1.53401	0.617304	0.00037862	2.00304	up
neg_2443	D-1,5-Anhydrofructose	26.7161	26.811	22.6774	2.07695	29.2132	31.1321	40.8889	55.4913	62.1751	59.306	32.5385	34.8139	23.1045	47.5356	2.05742	1.04084	0.00555006	1.6742	up
neg_2446	Pteroside B	31.8531	64.4746	31.4834	6.27163	45.2397	24.408	41.6252	42.6462	87.0999	105.995	66.8114	75.7622	33.9551	69.99	2.06125	1.04352	0.0211808	1.48764	up
neg_2454	Abscisic aldehyde	531.114	467.556	466.421	310.757	492.312	483.164	580.596	595.836	694.66	687.467	565.119	552.929	458.554	612.768	1.33631	0.418249	0.00351715	1.72678	up
neg_2456	Miraxanthin-V	70.3079	85.5097	93.0403	48.9784	81.4727	79.3975	107.284	120.479	159.891	166.61	107.37	104.867	76.4511	127.75	1.67101	0.740716	0.00470539	1.74693	up
neg_2480	RU-0211	31.7125	23.1379	20.1403	5.0058	31.028	41.4073	40.7494	86.4426	55.845	46.4417	38.5137	34.6953	25.4053	50.448	1.98573	0.989667	0.0258261	1.45245	up
neg_2491	2-Hydroxypyridine	2.45593	35.2344	23.4258	5.89713e-08	35.1348	4.11182	32.3697	78.7558	69.7879	58.3745	67.7849	80.4284	16.7271	64.5835	3.861	1.94898	0.00069147	1.89007	up
neg_2499	(3Z)-Phycocyanobilin	87.3276	68.3076	102.893	10.1851	107.452	80.576	25.5658	14.8212	15.6818	57.7582	57.0016	35.4617	76.1236	34.3817	0.451657	-1.1467	0.035783	1.41903	down
neg_2503	Retusin	121.878	108.238	118.217	92.2671	115.25	99.5394	132.425	172.885	130.134	147.699	151.864	162.734	109.232	149.623	1.36978	0.453947	0.000914282	1.8789	up
neg_2504	S-Adenosyl-L-homocysteine	6.11872	4.51704	11.7985	2.45453	9.02029	7.53069	53.2025	56.3765	92.8135	86.5561	32.2683	22.2046	6.90663	57.2369	8.28724	3.05089	0.00702999	1.81546	up
neg_2510	Stavudine	34.111	92.5697	88.195	89.9889	84.8588	68.6811	102.067	101.726	98.7536	124.857	130.056	121.575	76.4007	113.173	1.4813	0.566865	0.00850055	1.67853	up
neg_2511	Orsellinic acid	5.89713e-08	8.75234	7.09447	4.82679	18.7164	5.89713e-08	114.451	105.136	103.623	100.092	41.6124	43.8254	6.56499	84.7899	12.9155	3.69103	0.00176285	1.96732	up
neg_2514	2',6'-Dihydroxy-4'-methoxyacetophenone	40.6194	81.52	61.3647	31.1076	74.8279	48.5739	396.806	398.857	401.826	420.457	214.613	207.047	56.3356	339.935	6.0341	2.59314	0.00078214	2.0408	up
neg_2528	GUAIANOLIDE	30.595	13.9105	33.4683	5.4054	25.5027	42.8402	34.8133	57.0048	54.6767	68.3496	49.3232	57.8928	25.287	53.6767	2.1227	1.0859	0.0029339	1.74053	up
neg_2538	Ethylsuberenol	81.2827	76.4482	75.3163	19.0612	74.2451	124.521	25.0405	29.1587	26.1313	17.9275	42.9713	54.6493	75.1457	32.6465	0.434442	-1.20276	0.0253374	1.52558	down
neg_2548	Isolindleyin	45.0165	88.5925	98.9289	2.22947	99.0688	40.5167	87.8902	123.353	75.8811	119.852	111.559	124.611	62.3922	107.191	1.71802	0.780747	0.0405151	1.38306	up
neg_2566	Domoic acid	64.9853	88.6397	79.293	17.8833	93.521	46.1971	95.7249	111.921	107.128	131.258	128.061	140.049	65.0866	119.024	1.8287	0.870817	0.00411763	1.76002	up
neg_2568	Tenatoprazole	22.0799	23.8428	26.1318	3.53027	15.8612	30.3932	21.7321	38.1032	39.1782	54.3085	39.6273	50.4632	20.3065	40.5687	1.99782	0.998425	0.00779853	1.62367	up
neg_2571	Phenylethyl primeveroside	40.6303	27.1289	15.2318	41.4836	38.5172	31.2099	59.3613	92.2069	51.9426	54.5166	99.9579	98.93	32.367	76.1526	2.35279	1.23437	0.00401699	1.81619	up
neg_2575	Dukunolide A	360.314	589.904	626.816	54.6054	640.887	482.099	755.836	1144.59	722.729	785.865	798.96	884.651	459.104	848.772	1.84876	0.886555	0.00687494	1.66574	up
neg_2580	N-(2-Hydroxyethyl)-2-(1-isoquinolinylmethylene)hydrazinecarbothioamide	31.6538	38.4865	34.4688	22.5463	50.1308	32.5698	28.1746	55.8117	54.612	71.8003	58.0363	55.7279	34.976	54.0271	1.54469	0.627319	0.0229452	1.49135	up
neg_2591	Ethyl 3-hydroxy hexanoate	5667.12	5175.31	5171.42	4358.89	5094.52	5504.24	3891.06	3754.9	3977.59	3603.8	3498.91	3599.16	5161.92	3720.9	0.720837	-0.472255	0.000222541	2.07607	down
neg_2592	Iridotrial	40.3945	56.2631	39.4284	48.1719	40.9768	41.0338	30.1887	25.2476	29.0526	33.0614	37.548	30.466	44.3781	30.9274	0.696907	-0.520963	0.00260411	1.77559	down
neg_2593	Alongside	342.177	280.791	317.097	246.19	309.883	354.456	270.124	282.141	279.503	282.497	222.46	239.656	308.432	262.73	0.851824	-0.231372	0.0440164	1.37714	down
neg_2595	2'-Deoxyinosine	108.49	80.9153	84.0065	43.7728	90.0428	118.782	109.47	188.369	113.401	170.639	130.639	128.829	87.6683	140.225	1.59949	0.677613	0.0114414	1.57246	up
neg_2616	Hotrienol	1641.93	915.778	885.389	562.361	883.774	1617.08	158.304	275.296	288.149	254.541	256.153	248.624	1084.39	246.844	0.227635	-2.1352	0.0054378	1.87248	down
neg_2618	Suberic acid	150.409	183.505	180.562	110.26	189.233	168.238	112.092	119.363	104.403	117.354	127.864	126.978	163.701	118.009	0.72088	-0.472168	0.0114167	1.69618	down
neg_2622	L-Menthyl acetoacetate	1041.04	783.179	764.756	642.291	807.878	1083.28	680.307	774.573	588.318	574.352	627.788	698.324	853.737	657.277	0.769882	-0.37729	0.0379021	1.43677	down
neg_2625	Cucumerin B	43.5563	68.2973	71.3985	7.39406	83.3155	32.6582	119.143	86.1658	64.2725	63.5168	90.9474	102.873	51.1033	87.8197	1.71847	0.781128	0.0323864	1.39806	up
neg_2631	Cucurbic acid	3037.32	1860.92	1825.13	1039.27	1868.48	3030.68	497.638	750.23	810.185	736.836	772.367	764.1	2110.3	721.893	0.342081	-1.54759	0.00699705	1.82959	down
neg_2632	2-Methoxyestrone 3-sulfate	11.885	16.8974	8.72119	5.89713e-08	29.0317	13.5838	17.1689	27.9691	33.2118	34.0524	27.4561	32.3444	13.3532	28.7004	2.14933	1.10389	0.0101335	1.62727	up
neg_2637	2-(3-Carboxy-3-aminopropyl)-L-histidine	221.899	235.413	252.23	76.0718	277.307	292.91	426.544	517.213	537.357	519.911	277.929	276.042	225.972	425.833	1.88445	0.914144	0.00868099	1.63788	up
neg_2638	sec-Butyl methoxypyrazine	90.3782	56.4698	71.92	114.502	81.5583	101.275	62.5908	62.8796	56.2901	49.8035	49.9197	55.8628	86.0171	56.2244	0.653642	-0.613427	0.0156562	1.6511	down
neg_2640	Lactupicrin	2.80398	5.58331	20.5008	5.89713e-08	23.8849	3.01438	7.37634	26.1464	25.6548	36.3893	28.3836	15.7828	9.29789	23.2889	2.50475	1.32467	0.0389422	1.35486	up
neg_2658	IMP	354.262	96.2556	110.252	150.348	126.824	316.99	24.1576	27.3839	25.6085	39.8232	39.3941	52.9588	192.489	34.8877	0.181245	-2.46398	0.0186472	1.66536	down
neg_2659	Estradiol-17beta 3-sulfate	503.911	440.016	522.958	302.078	455.757	532.041	578.964	607.79	718.021	739.176	627.756	609.623	459.46	646.888	1.40793	0.493577	0.00190741	1.79525	up
neg_2662	Cadabicine methyl ether	82.3	38.1576	31.579	42.2034	23.492	52.4398	660.209	615.298	1133.69	1037.15	148.192	163.456	45.0286	626.332	13.9096	3.79801	0.0189237	1.64499	up
neg_2693	Streptonigrin	25.3474	87.3246	92.6705	18.6906	80.9237	31.2542	66.1853	134.59	102.192	125.183	132.994	145.607	56.0352	117.792	2.1021	1.07183	0.00751562	1.64194	up
neg_2710	N-Formyl-L-tyrosine	141.956	265.762	302.745	18.4873	298.174	187.809	183.153	409.442	452.625	452.23	347.803	337.095	202.489	363.725	1.79627	0.845004	0.0250957	1.4379	up
neg_2715	cis-2-Dodecenoic acid	5441.9	3833.53	3639.27	5807.97	3597.36	5248.84	12811.5	11957.6	12978	11446.7	10937.3	11137.5	4594.81	11878.1	2.58511	1.37023	1.29479e-07	2.1916	up
neg_2716	6-Fluoro-DL-tryptophan	15.895	5.89713e-08	10.5307	2.64681	8.08759	18.5226	222.162	221.345	233.959	205.658	202.617	192.146	9.28045	212.981	22.9494	4.52039	1.13847e-08	2.23884	up
neg_2719	Oliceridine	8.89556	7.62197	10.3977	6.75283	3.12066	27.0591	59.5673	42.1506	46.6279	55.3058	32.0688	19.1692	10.6413	42.4816	3.99214	1.99716	0.00200148	1.84764	up
neg_2724	Pteroic acid	144.977	153.06	180.83	184.243	148.675	125.835	194.075	185.128	215.539	189.885	231.557	239.851	156.27	209.339	1.3396	0.4218	0.00235289	1.77361	up
neg_2739	N2-Fructopyranosylarginine	89.7478	47.8013	35.4938	58.5431	41.5689	87.5821	122.786	72.9893	162.832	139.685	79.5811	86.7293	60.1228	110.767	1.84235	0.881547	0.0198494	1.50283	up
neg_2744	2-Hydroxybenzaldehyde O-[xylosyl-(1->6)-glucoside]	22.4957	58.5184	53.2809	15.2318	45.5884	51.7327	34.4369	59.8764	61.6484	71.0931	80.4869	85.6171	41.1413	65.5265	1.59272	0.671489	0.0417131	1.34403	up
neg_2745	Zizybeoside II	41.4324	96.4098	84.6546	5.89713e-08	97.9921	33.1125	74.5681	141.015	127.38	150.094	116.603	128.873	58.9336	123.089	2.08861	1.06254	0.0101716	1.61942	up
neg_2750	4-Methyl-4-(methylthio)-2-pentanone	248.956	217.265	220.687	113.568	222.115	262.813	274.472	264.032	307.842	276.641	254.184	262.92	214.234	273.348	1.27593	0.351553	0.0394481	1.4113	up
neg_2755	5-(N-Methyl-4,5-dihydro-1H-pyrrol-2-yl)pyridin-2-ol	17.3697	9.31917	3.8565	16.8088	5.79478	24.5395	17.7975	36.2555	62.5992	69.3456	31.7955	37.8373	12.9481	42.6051	3.29046	1.71829	0.0118073	1.65629	up
neg_2756	Fluprostenol	16.0235	33.5713	37.1202	3.14081	22.0765	14.3872	16.708	49.2373	53.9365	37.2956	32.5546	42.8022	21.0533	38.7557	1.84084	0.880364	0.0400931	1.33281	up
neg_2759	(3R)-6-Hydroxy-3-isopropenyl-heptanoate	67.21	70.7696	70.3701	46.8329	68.8009	59.1625	56.727	53.9781	51.4558	41.7944	59.3133	51.001	63.8577	52.3783	0.820234	-0.285892	0.0339108	1.40724	down
neg_2760	Pentanoic acid	359.883	311.493	329.545	386.639	324.121	358.647	340.122	275.825	288.945	275.711	269.243	264.778	345.055	285.771	0.828189	-0.271968	0.00429913	1.71179	down
neg_2764	Regadenoson	4.70641	13.7634	4.78627	1.26425	6.2004	3.69422	19.5221	29.5508	23.3093	31.9281	19.5569	22.2248	5.73582	24.3487	4.24502	2.08577	5.9998e-05	2.04403	up
neg_2785	3-(1,1-Dimethylallyl)herniarin	17150	1025.82	26758.2	71.9546	33127.6	21343.5	5.89713e-08	431.65	5.89713e-08	15.3627	268.655	412.866	16579.5	188.089	0.0113447	-6.46184	0.031216	1.56077	down
neg_2786	1-Ethoxy-N-(3-morpholin-4-yloxadiazol-3-ium-5-yl)methanimidate	732.436	432.551	448.93	819.502	449.899	711.625	969.921	1129.58	948.223	863.437	794.243	744.685	599.157	908.348	1.51604	0.600311	0.00722698	1.64642	up
neg_2794	1,10-Epoxy-3,8-dihydroxy-4,11(13)-germacradien-12,6-olide	186.393	132.921	134.166	136.938	119.804	175.701	161.582	191.488	197.867	174.583	177.539	160.411	147.654	177.245	1.20041	0.263525	0.0466175	1.33038	up
neg_2821	Xanthoxin	505.531	434.27	394.64	405.038	404.721	519.692	555.729	941.759	1303.94	1134.47	762.736	794.201	443.982	915.473	2.06196	1.04402	0.00730776	1.79126	up
neg_2823	Gibberellin A20	9.70957	17.63	20.6508	26.9325	11.2706	25.5852	31.4937	42.5183	78.9969	84.7349	34.1331	22.5291	18.6298	49.0676	2.63383	1.39716	0.0353279	1.47687	up
neg_2830	5-Aminopentanal	37.6364	21.2865	25.9501	12.6664	26.9783	41.1606	6383.39	5305.74	11321.8	10642.2	35.1595	27.9136	27.613	5619.38	203.504	7.66892	0.0386397	1.48302	up
neg_2836	Homoveratric acid	277.917	309.129	308.138	151.245	305.469	271.328	10526.2	8467.35	21209.6	18505.3	327.157	355.182	270.538	9898.47	36.5881	5.1933	0.0438124	1.45034	up
neg_2838	1-Isothiocyanato-2-phenylethane	4.41446	11.1458	6.87234	5.89713e-08	6.22957	1.4468	23.6646	17.2407	25.7659	22.5995	15.1634	18.822	5.01817	20.5427	4.09366	2.03339	5.9137e-05	2.03036	up
neg_2847	3',4',5',7,8-Pentamethoxyflavone	7.985	31.4689	23.5462	5.89713e-08	34.6343	29.2094	26.4259	72.0235	81.6514	95.752	40.4572	42.9609	21.1406	59.8785	2.83239	1.50202	0.0158312	1.57889	up
neg_2848	D,L- gamma-hydroxyphosphinothricin	10.544	35.3569	29.3888	28.6559	27.6855	38.8754	0.474793	10.0675	3.80863	10.0815	13.5192	0.123384	28.4177	6.34582	0.223305	-2.16291	0.00138025	1.85909	down
neg_2849	Cyclocurcumin	12.4376	85.3175	52.7662	27.6219	61.0208	43.9789	649.267	565.3	1296.49	1195.98	97.1945	96.682	47.1905	650.153	13.7772	3.78421	0.0354217	1.50494	up
neg_2851	12alpha,13alpha-Dihydroxyfumitremorgin C	4.83585	20.7313	23.5488	5.89713e-08	40.9964	19.9502	13.1291	42.1085	53.0263	64.8388	44.6456	39.489	18.3438	42.8729	2.33719	1.22478	0.0244523	1.45649	up
neg_2861	PE(14:1(9Z)/TXB2)	5.89713e-08	5.89713e-08	5.89713e-08	7.48626	5.89713e-08	5.89713e-08	748.277	954.359	1186.42	1446.55	5.89713e-08	5.89713e-08	1.24771	722.6	579.141	9.17777	0.0332292	1.52074	up
neg_2867	Zearalenone	159.784	125.387	130.626	192.018	107.105	156.484	368.24	423.3	724.403	670.475	263.57	250.146	145.234	450.022	3.0986	1.63162	0.0138431	1.69574	up
neg_2868	4-Thialysine	245.94	160.632	162.205	102.401	152.411	239.319	323.702	316.999	655.498	578.629	206.747	225.75	177.151	384.554	2.17077	1.11821	0.0417578	1.41799	up
neg_2871	Dihydroanhydropodorhizol	13.866	77.4758	65.5257	10.4118	71.2277	53.2872	283.248	277.272	371.059	383.628	119.302	114.763	48.6324	258.212	5.30947	2.40857	0.00636514	1.8019	up
neg_2878	5-Hydroxy-1-(4-hydroxyphenyl)-3-decanone	47.6672	42.4096	40.7791	24.931	47.2045	46.9504	5.91399	10.848	29.2119	19.8398	3.96254	4.66923	41.6569	12.4076	0.297851	-1.74734	0.000340086	1.95014	down
neg_2882	Gibberellin A24	14.2141	17.7661	12.7737	11.7664	9.55281	16.5826	19.6245	73.4598	112.906	114.265	43.2298	40.1411	13.776	67.2709	4.88321	2.28783	0.021481	1.61999	up
neg_2889	Dihydroxyphenylacetic acid	15.4504	27.9379	32.4829	32.185	20.7459	46.7212	186.86	144.056	211.675	198.467	54.4422	50.1365	29.2539	140.939	4.8178	2.26838	0.0123885	1.71622	up
neg_2893	Hydroxyclomipramine glucuronide	72.7069	167.412	183.297	39.3871	184.02	109.918	177.207	320.729	241.474	251.18	222.713	237.333	126.124	241.773	1.91695	0.938813	0.00488599	1.7039	up
neg_2898	N-[5-(4,5-Dihydro-1H-imidazol-2-yl)-2-hydroxy-5,6,7,8-tetrahydronaphthalen-1-yl]methanesulfonamide	85.4979	165.458	159.237	50.4228	135.804	193.455	226.66	286.05	263.651	277.957	178.889	194.548	131.646	237.959	1.80757	0.854054	0.00421784	1.71136	up
neg_2905	tris-acetate	122.767	118.498	105.759	126.29	114.722	151.518	132.262	139.208	167.361	150.147	148.266	138.042	123.259	145.881	1.18353	0.243098	0.0202786	1.49799	up
neg_2908	Icariside I	91.1711	173.768	217.069	1.65957	215.006	125.277	138.605	276.148	220.786	262.174	264.882	279.55	137.325	240.358	1.75028	0.807588	0.0323668	1.40926	up
neg_2911	Isonicotinoyl-NAD adduct	13.5583	54.8035	48.3427	5.89713e-08	44.9385	12.3894	52.9541	78.0483	68.6355	61.9987	62.3574	67.0398	29.0054	65.1723	2.2469	1.16794	0.010245	1.69695	up
neg_2916	Methyl jasmonate	632.519	698.004	629.353	449.044	669.106	644.793	419.134	425.809	350.08	320.124	430.149	435.183	620.47	396.747	0.639429	-0.645143	0.000654515	1.94919	down
neg_2941	Shikimic acid	5.89713e-08	12.2767	12.3203	5.89713e-08	9.59603	4.46613	18.8213	17.8739	39.958	14.2717	14.7214	16.3102	6.44319	20.3261	3.15466	1.65748	0.0169048	1.54671	up
neg_2950	Abscisic acid glucose ester	78.9185	121.364	140.504	35.2698	138.547	82.7463	101.839	132.254	212.303	196.097	152.763	149.304	99.5584	157.427	1.58125	0.661065	0.0346704	1.37276	up
neg_2961	3-[(2-Methyl-3-furanyl)thio]-4-heptanone	5255.44	4763.7	4601.17	3271.67	4880.55	5146.32	4035.31	3861.76	3185.56	2874.75	4063.29	4069.84	4653.14	3681.75	0.79124	-0.337812	0.0248232	1.46638	down
neg_2962	Nabumetone	2237.44	1968.98	1833.91	1393.5	1935.02	2160.71	1666.79	1592.31	1365.66	1272.74	1707.32	1802.91	1921.59	1567.95	0.815967	-0.293418	0.0411469	1.36794	down
neg_2965	Xenognosin A	2312.34	2373.58	2529.23	1779.79	2542.47	2484.86	2295.74	2920.47	3619.89	3566.97	2946.08	2982.49	2337.05	3055.27	1.30732	0.386616	0.0143724	1.57075	up
neg_2969	3-Methoxy-2-(4-methylbenzoyl)-4H-1-benzopyran-4-one	631.29	549.867	553.075	436.094	569.945	602.366	420.381	425.982	422.874	434.049	437.609	461.622	557.106	433.753	0.778582	-0.36108	0.00558882	1.84481	down
neg_2996	Apramycin	5.89713e-08	3.0952	9.35085	5.89713e-08	5.53963	5.89713e-08	17.2217	24.2752	9.87558	17.3586	30.1524	17.0896	2.99761	19.3288	6.44808	2.68887	0.00112843	1.91465	up
neg_3010	Indoxyl	67.162	100.434	134.097	154.058	109.885	74.725	227.651	171.866	231.96	234.091	136.943	119.137	106.727	186.942	1.75159	0.808662	0.0114912	1.60384	up
neg_3046	Byakangelicol	461.872	384.618	384.924	274.794	391.197	428.392	342.806	273.556	238.534	218.805	345.085	346.785	387.633	294.262	0.759125	-0.39759	0.0238732	1.46215	down
neg_3051	Cappariloside B	96.194	229.136	264.204	15.7158	256.368	146.367	614.183	523.051	991.031	939.509	292.439	292.999	167.997	608.869	3.62427	1.85769	0.014746	1.63828	up
neg_3057	ethylglyoxalbis(guanylhydrazone)	116.973	84.5916	76.3477	62.1182	80.9527	115.842	43.2032	44.4318	45.7908	42.4012	53.6872	59.9111	89.4709	48.2376	0.539142	-0.891263	0.0049294	1.83117	down
neg_3062	Portulacaxanthin II	14.7689	47.0788	34.7458	5.89713e-08	42.1569	14.4344	26.4353	65.6225	36.6944	50.157	77.3565	66.0392	25.5308	53.7175	2.10402	1.07315	0.0280613	1.4329	up
neg_3071	6-Hydroxymethylpterin	41.3412	31.525	36.8636	4.62296	37.7148	32.0357	33.1606	45.55	41.9029	50.4041	67.5779	66.7643	30.6839	50.8933	1.65863	0.729996	0.0273318	1.41745	up
neg_3092	p-Hydroxyphenylacetylglycine	12.6079	73.0007	104.065	4.29468	106.395	29.4785	52.2724	168.666	98.0727	121.368	121.534	111.313	54.9737	112.204	2.04105	1.02931	0.0403107	1.35075	up
neg_3093	1-Phenylazo-2,6-dihydroxynaphthalene	25.4663	76.6964	105.977	9.37934	99.2518	54.6132	85.5321	168.543	241.224	236.389	127.319	123.946	61.8973	163.826	2.64673	1.40421	0.00976638	1.63054	up
neg_3105	6,7-Dihydro-4-(hydroxymethyl)-2-(p-hydroxyphenethyl)-7-methyl-5H-2-pyrindinium	418.526	307.394	284.509	309.734	296.771	394.04	262.536	221.349	178.035	200.605	213.333	222.052	335.162	216.318	0.645414	-0.631704	0.0021357	1.86912	down
neg_3109	Ala-Tyr-OH	109.51	100.642	98.2792	37.4094	106.515	76.2749	104.301	132.699	137.934	158.27	167.43	171.578	88.1051	145.369	1.64995	0.72242	0.00384567	1.71622	up
neg_3136	RUBRATOXIN B	381.577	435.359	524.927	19.382	481.096	413.299	443.894	575.356	665.302	698.754	562.109	555.939	375.94	583.559	1.55227	0.634377	0.0392608	1.3859	up
neg_3146	7-Hydroxy-6-methyl-8-ribityl lumazine	29.9942	15.855	49.2431	21.5479	39.1159	24.9214	28.0356	57.5117	82.017	98.3486	71.7849	59.7329	30.1129	66.2385	2.19967	1.13729	0.0123918	1.61392	up
neg_3154	Inosine	5.89713e-08	10.8056	16.0997	5.89713e-08	4.33067	5.89713e-08	4.88985	13.2934	27.7883	38.8479	22.9885	21.5331	5.20599	21.5568	4.14077	2.0499	0.018173	1.53601	up
neg_3160	Cassiaside B	25.5912	65.0655	76.0764	3.68877	39.3941	14.2204	54.7414	99.1239	85.8694	108.73	76.663	91.8178	37.3394	86.1576	2.30742	1.20628	0.00721126	1.65959	up
neg_3162	Glycyl-proline-1-naphthylamide	218.198	183.825	215	5.25174	181.389	203.624	46.9649	107.783	58.6373	92.9218	95.1779	91.4896	167.881	82.1625	0.489409	-1.03089	0.0485816	1.41035	down
neg_3168	o6-Benzyl-8-oxoguanine	47.9249	32.5352	57.2415	7.70709	28.0761	8.35372	136.818	193.81	175.431	174.685	95.7334	82.9435	30.3064	143.237	4.72628	2.24071	0.000946321	1.94469	up
neg_3175	N1-(5-Phospho-alpha-D-ribosyl)-5,6-dimethylbenzimidazole	106.518	163.552	202.556	31.5144	185.709	124.779	130.018	224.413	221.458	219.639	251.747	245.049	135.771	215.388	1.5864	0.665755	0.0311953	1.41056	up
neg_3176	11-dehydro TXB2	177.461	67.4722	82.6728	219.727	65.0651	163.617	319.999	258.634	470.045	438.515	254.447	251.301	129.336	332.157	2.56817	1.36074	0.00249219	1.79415	up
neg_3179	(1S,2S,13R,21S)-22-(Cyclopropylmethyl)-14-oxa-11,22-diazaheptacyclo[13.9.1.01,13.02,21.04,12.05,10.019,25]pentacosa-4(12),5,7,9,15,17,19(25)-heptaene-2,16-diol	7.53224	30.01	17.6998	5.89713e-08	21.473	4.78535	10.0492	21.2069	24.9967	38.5628	38.5079	42.4371	13.5834	29.2934	2.15656	1.10873	0.0473701	1.3216	up
neg_3184	Canesceol	348.868	611.148	584.049	165.698	592.202	399.711	428.689	590.073	811.579	701.959	671.05	729.969	450.279	655.553	1.45588	0.541892	0.0487575	1.31129	up
neg_3206	Carbenicillin	44.2509	30.1904	50.7214	37.2969	52.3624	44.8462	30.0533	41.2119	29.7565	27.3752	38.4534	29.0787	43.278	32.6548	0.754536	-0.406339	0.0304373	1.43443	down
neg_3226	8'-Hydroxyabscisate	168.467	118.492	106.104	163.754	111.935	159.475	171.418	188.326	241.932	219.679	149.28	146.954	138.038	186.265	1.34938	0.432293	0.0351384	1.37881	up
neg_3237	D-Xylitol	52.6441	33.5419	42.123	5.89713e-08	45.4197	45.1107	86.2088	68.7374	52.1306	64.1444	46.6913	52.9043	36.4732	61.8028	1.69447	0.760834	0.027636	1.41273	up
neg_3238	trans,trans-Farnesyl phosphate	56.2399	41.3998	42.4963	23.2942	46.138	60.9974	84.3064	85.6629	136.821	132.708	45.6579	44.0898	45.0943	88.2077	1.95607	0.967961	0.0467675	1.38317	up
neg_3266	(±)-3',4'-Methylenedioxy-5,7-dimethylepicatechin	15774.8	12987.6	12942	12581.5	13343.3	15739.9	13002.7	12937.2	10933	10714.7	11926	12008.4	13894.8	11920.3	0.857897	-0.221124	0.0228847	1.49526	down
neg_3267	2-Hexylthiophene	56.2881	90.304	89.617	10.6637	85.2967	67.6358	15.8314	37.2726	17.1097	21.1003	25.7986	24.8133	66.6342	23.6543	0.354988	-1.49416	0.0171991	1.6397	down
neg_3286	4-Hexenyl acetate	2051	1453.76	1448.36	2078.96	1458.7	2089.13	1620.16	1322.5	1278.77	1178.84	1113.34	1137.56	1763.32	1275.2	0.72318	-0.467572	0.0155465	1.5792	down
neg_3296	Benzo[a]pyrene-7,8-dihydrodiol-9,10-oxide	205.677	199.722	195.101	189.349	193.806	223.496	196.112	149.569	137.45	170.161	187.52	180.204	201.192	170.169	0.845807	-0.2416	0.0192856	1.53144	down
neg_3301	Mycophenolic acid glucuronide	239.549	334.185	397.417	64.684	373.339	321.611	378.307	470.633	484.233	558.156	353.785	336.401	288.464	430.252	1.49153	0.576791	0.0460395	1.31934	up
neg_3306	Psilocin	3270.04	2955.16	2848.9	1607.11	2949.16	3206.99	1962.82	2164.11	1812.71	1712.94	1907.85	1896.17	2806.23	1909.43	0.680428	-0.555486	0.0143318	1.68353	down
neg_3316	100-2	83.0741	82.4654	74.1118	5.56808	81.0133	45.2602	67.1077	138.098	136.385	173.1	174.833	155.398	61.9155	140.82	2.27439	1.18548	0.00365185	1.73786	up
neg_3348	Diaminopimelic acid	22.1999	14.0308	26.0238	4.78801	18.8319	36.7276	30.4716	51.629	47.1986	53.7089	31.2615	25.2462	20.4337	39.9193	1.9536	0.966137	0.0158981	1.51103	up
neg_3350	Edulisin I	1.31352	29.2871	33.9334	5.89713e-08	30.1669	21.5478	50.341	84.8322	198.907	206.397	85.9533	53.6189	19.3748	113.342	5.84995	2.54842	0.021795	1.59834	up
neg_3354	N-Acetylthienamycin	15.5259	27.5445	34.913	2.37118	29.2279	22.5312	18.0238	59.8182	58.6762	48.0619	48.1414	36.0366	22.0189	44.793	2.03429	1.02453	0.0185387	1.5071	up
neg_3355	Avenalumin III	10.215	31.4285	34.466	14.4097	23.2802	48.7915	52.0939	62.5462	45.8299	72.8234	61.5667	50.2389	27.0985	57.5165	2.1225	1.08576	0.002	1.82256	up
neg_3368	Apiumoside	92.1888	173.524	201.506	21.6065	207.198	91.6448	123.816	303.406	324.615	310.656	222.161	225.226	131.278	251.647	1.9169	0.938774	0.0200979	1.47667	up
neg_3369	Aerobactin	128.413	215.692	225.811	7.57276	238.036	146.25	282.872	513.808	494.304	572.907	445.758	426.479	160.296	456.021	2.84487	1.50836	0.0002861	1.95003	up
neg_3371	Secologanate	45.4132	108.852	130.938	4.80899	118.93	48.3812	79.2085	188.64	109.408	147.657	157.163	147.552	76.2205	138.271	1.8141	0.859251	0.0391031	1.36004	up
neg_3415	D-Mannonate	9.54334	5.89713e-08	0.284069	29.3301	54.3098	7.41905	59.435	27.6225	48.7648	30.3293	61.3108	39.1692	16.8144	44.4386	2.64289	1.40212	0.0276657	1.46565	up
neg_3432	3-Keto-b-D-galactose	12.783	17.3045	10.4234	45.0563	3.45382	25.8466	31.0934	18.6723	101.087	73.859	50.1147	40.9406	19.1446	52.6279	2.74897	1.45889	0.0434888	1.38394	up
neg_3466	XANTHOXYLIN	26.0654	59.9727	39.9837	22.8159	34.748	29.8244	179.525	88.5116	287.786	265.311	54.0771	35.1631	35.5683	151.729	4.26584	2.09283	0.0472952	1.42662	up
neg_3472	Fastigilin B	422.657	226.59	210.579	769.711	228.742	439.967	1022.84	943.751	2259.15	2060.11	596.813	570.121	383.041	1242.13	3.24281	1.69725	0.0344388	1.47384	up
neg_3473	10-Acetylpanaxytriol	123.722	165.395	182.194	42.3768	180.558	121.686	101.029	98.6407	64.4895	77.1421	61.7783	65.9881	135.989	78.178	0.574886	-0.798651	0.0440876	1.41789	down
neg_3495	AH 6809	335.304	316.644	315.292	228.428	331.248	307.208	307.948	192.145	112.432	157.715	250.753	257.972	305.687	213.161	0.697317	-0.520113	0.0256324	1.48384	down
neg_3514	Castavinol C3	23.1568	70.7656	53.2866	5.89713e-08	48.2275	33.942	92.4833	61.5965	82.5366	84.4844	96.8002	83.5664	38.2298	83.5779	2.1862	1.12843	0.00473563	1.77849	up
neg_3515	Feruloyl-2-hydroxyputrescine	12.7547	63.3978	100.905	11.1995	101.06	19.6375	58.4788	172.298	81.1293	182.991	117.856	128.481	51.4925	123.539	2.39917	1.26253	0.0222004	1.46463	up
neg_3518	8-Demethylnovobiocic acid	37.8993	180.462	213.83	5.89713e-08	161.332	43.9539	119.076	315.595	165.576	211.411	266.698	279.983	106.246	226.39	2.13081	1.0914	0.0307298	1.40506	up
neg_3533	SN38 glucuronide	116.927	219.874	300.703	12.6918	214.42	153.837	251.35	505.984	403.133	474.94	422.05	394.673	169.742	408.688	2.4077	1.26766	0.00137468	1.82443	up
neg_3542	PI(14:1(9Z)/0:0)	69.0737	121.685	134.738	61.0123	133.665	86.8434	137.523	214.207	369.294	328.429	225	197.42	101.17	245.312	2.42476	1.27784	0.0078341	1.73322	up
neg_3549	4,7-Didehydroneophysalin B	34.6809	189.783	220.683	10.6092	209.631	71.2396	154.808	331.131	295.317	387.747	326.409	302.513	122.771	299.654	2.44075	1.28733	0.00569568	1.68244	up
neg_3561	fumagillin	0.591171	5.89713e-08	5.89713e-08	5.89713e-08	5.89713e-08	5.89713e-08	26.5353	15.2938	5.89713e-08	2.28514	9.94666	11.3756	0.0985286	10.9061	110.689	6.79037	0.0395284	1.48277	up
neg_3581	N-Carbamoylputrescine	3.15992	0.730475	5.89713e-08	5.89713e-08	5.89713e-08	1.96487	2.03728	2.9376	6.19155	5.06266	2.37102	2.84169	0.975877	3.57363	3.66197	1.87262	0.0140788	1.53705	up
neg_3631	fructoselysine	33.5915	2.92399	2.56901	94.8778	5.89713e-08	12.4001	63.2608	62.1848	128.91	113.185	133.513	170.651	24.3937	111.951	4.58932	2.19828	0.00351734	1.73714	up
neg_3639	19-Chloroproansamitocin	39.8752	6.75304	20.499	5.89713e-08	23.4138	17.4647	18.3775	20.8467	52.1301	82.1388	55.249	55.0547	18.001	47.2995	2.62761	1.39375	0.0324998	1.41397	up
neg_3660	Diethyl sulfone	257.742	258.358	262.995	131.438	267.208	253.267	193.09	186.912	135.997	145.51	187.579	172.617	238.501	170.284	0.713976	-0.486053	0.0234537	1.52701	down
neg_3687	Olaquindox	22.8596	60.774	57.3681	5.89713e-08	45.4197	23.3958	106.587	205.321	160.925	192.01	127.833	124.338	34.9695	152.836	4.37054	2.12781	0.000233839	2.00741	up
neg_3688	Medicarpin	21.6885	76.31	88.2395	2.63884	91.9194	16.8905	97.8872	196.834	279.999	267.633	127.286	146.481	49.6145	186.02	3.74931	1.90663	0.00489745	1.74768	up
neg_3691	S-Adenosylmethioninamine	5.89713e-08	15.6125	10.1803	5.89713e-08	5.89713e-08	5.89713e-08	5.89713e-08	14.6167	17.609	30.2932	27.2829	39.6022	4.29879	21.5673	5.01707	2.32684	0.0280871	1.47236	up
neg_3698	7alpha-Hydroxydehydroepiandrosterone	909.295	801.701	763.632	603.458	794.713	897.139	615.54	648.966	521.066	514.559	694.681	707.031	794.99	616.974	0.776078	-0.365726	0.0113555	1.59717	down
neg_3705	13-Dihydrocarminomycin	5.89713e-08	7.05904	6.96773	9.43279	5.27561	8.31257	14.3036	8.5819	17.6487	21.145	28.9705	25.909	6.17462	19.4264	3.14618	1.6536	0.00575219	1.77327	up
neg_3706	Myricatomentoside II	67.0841	239.075	304.589	147.612	286.111	91.1735	1362.93	1417.4	1865.69	1735.74	942.354	919.113	189.274	1373.87	7.25863	2.8597	0.000479875	2.0591	up
neg_3714	S-Adenosylhomocysteine	21.7375	191.636	296.082	5.89713e-08	240.955	67.8624	5.89713e-08	5.89713e-08	5.89713e-08	5.89713e-08	5.89713e-08	5.89713e-08	136.379	5.89713e-08	4.32408e-10	-31.1069	0.0422357	1.47105	down
neg_3731	Pentalen-13-al	292.06	259.486	240.18	567.052	252.559	360.692	614.934	957.742	2354.1	2322.61	858.061	873.764	328.672	1330.2	4.04721	2.01693	0.0260704	1.56791	up
neg_3733	Tetrahydropteridine	249.314	144.684	132.195	350.127	137.945	241.91	446.844	678.649	1727.96	1673.93	630.651	590.26	209.362	958.048	4.57603	2.1941	0.0246848	1.58082	up
neg_3745	(S)-Norcoclaurine	5.89713e-08	11.2919	5.01697	5.89713e-08	11	5.89713e-08	14.27	38.4349	37.4718	44.6845	33.9501	30.4712	4.55147	33.2138	7.29738	2.86738	0.000421167	1.99717	up
neg_3754	2-[(2-Amino-2-oxoethyl)-[(2S)-2-[(2-amino-2-oxoethyl)-(carboxymethyl)amino]propyl]amino]acetic acid	294.255	291.638	274.864	79.8994	310.411	272.192	20.7154	75.3091	70.7761	79.8103	102.645	116.179	253.876	77.5725	0.305552	-1.71051	0.00286514	1.87297	down
neg_3760	N(omega)-Hydroxyarginine	7.84452	5.50767	7.39351	5.89713e-08	16.7786	5.61346	300.156	235.494	256.496	234.587	210.297	196.647	7.18963	238.946	33.2348	5.05462	1.51944e-05	2.20674	up
neg_3761	Ergothioneine	5.89713e-08	5.89713e-08	5.89713e-08	5.89713e-08	5.89713e-08	5.89713e-08	891.474	677.624	980.056	852.105	706.396	730.416	5.89713e-08	806.345	1.36735e+10	33.6707	1.50256e-05	2.21181	up
neg_3767	Doranidazole	4.01609	17.5786	31.3798	5.89713e-08	15.5828	3.86242	22.4674	54.7264	64.4967	77.8657	47.9523	53.2575	12.0699	53.461	4.42927	2.14707	0.0014573	1.85277	up
neg_3768	5,7-Dihydroxy-3',4'-dimethoxy-8-(3-hydroxy-3-methylbutyl)-isoflavone 7-glucoside	146.077	255.266	262.599	89.6145	249.013	164.183	276.775	434.777	511.869	537.587	418.483	400.405	194.459	429.983	2.21118	1.14482	0.000710477	1.89664	up
neg_3774	Histidylaspartic acid	9.6536	37.1188	42.5043	6.16821	31.6618	20.6245	49.5457	108.403	111.975	107.511	108.423	96.913	24.6219	97.1284	3.9448	1.97995	0.000188309	2.01663	up
neg_3785	15-keto-Prostaglandin E2	168.157	73.3484	46.4764	72.5237	69.0009	139.903	241.168	150.216	297.743	266.209	205.032	165.491	94.9016	220.976	2.32848	1.21939	0.0022295	1.78445	up
neg_3790	3-Oxo-7,8-dihydro-alpha-ionol	491.184	362.33	352.531	405.36	376.952	481.664	278.084	304.352	301.957	284.661	280.484	272.566	411.67	287.017	0.697203	-0.52035	0.00344485	1.9035	down
neg_3797	Butylphosphine	69.082	36.7807	76.2251	10.9059	75.4091	68.8959	17.0689	5.89713e-08	17.7781	21.3462	15.3349	19.987	56.2165	15.2525	0.271318	-1.88195	0.0115051	1.71922	down
neg_3825	calphostin C	7.98995	86.9782	78.7085	5.89713e-08	69.2316	12.8016	34.6973	161.427	71.4831	96.8947	124.22	127.343	42.6183	102.678	2.40924	1.26858	0.0346385	1.38433	up
neg_3831	2-pentylfuran	3011.97	2754.05	2657.8	2034.91	2772.77	3002.62	1987.11	1868.59	1543.38	1400.96	1740.19	1796.34	2705.69	1722.76	0.636719	-0.651271	0.000385915	1.98301	down
neg_3834	1,4-Decanolide	2737.42	2349.33	2280.13	1886.6	2361.73	2797.94	2025.13	1777.77	1659.45	1494.78	1636.38	1679.74	2402.19	1712.21	0.712769	-0.488494	0.00231186	1.85128	down
neg_3835	Nonanoic acid	81.5219	81.4545	79.636	43.4817	80.7806	95.7646	48.9627	37.9026	37.6427	37.8045	51.4261	58.5972	77.1065	45.3893	0.588657	-0.764501	0.00491929	1.76643	down
neg_3836	Sebacic acid	2429.28	1830.83	1803.6	1836.77	1892.76	2471.05	1675.81	1421.78	1258.16	1130.88	1264.05	1264.34	2044.05	1335.84	0.653525	-0.613686	0.00143929	1.87888	down
neg_3837	Isoprostane F2alpha-I	147.142	144.689	138.394	118.245	145.148	149.045	167.413	151.614	167.197	162.547	171.107	157.468	140.444	162.891	1.15983	0.213913	0.00325775	1.7803	up
neg_3845	4-O,6-O-Benzylidene-alpha-D-glucopyranose	12.3535	11.408	6.64968	5.66046	12.8686	9.16365	51.021	73.0625	99.8184	106.147	53.1066	49.3614	9.68399	72.0861	7.44384	2.89605	0.00173726	1.98842	up
neg_3857	13-Dihydrodaunorubicin	5.89713e-08	18.9226	12.1347	5.89713e-08	15.8751	2.26955	37.9571	176.211	95.7802	117.048	71.9592	47.9899	8.20034	91.1576	11.1163	3.47461	0.00992394	1.75754	up
neg_3888	Dracorhodin	929.125	386.925	375.473	488.343	341.748	943.58	259.862	285.197	273.695	253.222	278.421	303.743	577.532	275.69	0.477358	-1.06686	0.0470547	1.45076	down
neg_3889	Cerasinone	2202.3	860.035	840.124	1136.09	844.45	2214.28	575.789	689.455	680.606	602.58	618.091	656.299	1349.54	637.137	0.472112	-1.0828	0.0489347	1.4399	down
neg_3925	Methionyl-Glutamine	21.2316	53.8563	54.3467	56.904	35.215	19.9967	139.142	162.652	313.677	303.812	94.7567	87.9576	40.2584	183.666	4.56218	2.18972	0.0169617	1.6551	up
neg_3970	Trioxilin B3	114.601	107.027	84.1903	58.3309	88.9349	108.227	143.8	150.905	147.538	136.195	146.769	149.521	93.5519	145.788	1.55836	0.640033	0.00128415	1.98328	up
neg_3979	Exherin	9.6592	90.2522	96.4511	5.89713e-08	93.0428	22.5371	164.944	186.969	325.713	306.207	167.925	144.598	51.9904	216.059	4.15575	2.05511	0.00223343	1.83103	up
neg_3992	5,7,3',4'-Tetrahydroxyflavanone 7-alpha-L-arabinofuranosyl-(1->6)-glucoside	14.9934	37.4257	28.2841	12.0437	25.7294	25.7468	42.8353	47.5953	43.9689	41.5552	48.7572	45.8262	24.0372	45.0897	1.87583	0.90753	0.00186761	1.94765	up
neg_3995	5,6,7,8-Tetrahydromethanopterin	18.1177	106.829	83.4901	9.2631	66.3089	12.5157	42.1409	126.486	74.8211	106.019	134.132	137.177	49.4207	103.463	2.09351	1.06592	0.0409839	1.35109	up
neg_4009	sn-Glycero-3-phosphocholine	333.351	318.103	209.298	115.401	204.341	306.454	59.811	106.711	31.8254	69.7536	182.588	180.653	247.825	105.224	0.424589	-1.23586	0.00930725	1.62112	down
neg_4011	1D-1-Guanidino-3-amino-1,3-dideoxy-scyllo-inositol	383.088	283.548	291.46	101.079	281.186	410.994	83.3563	145.361	85.5765	98.9242	182.013	188.131	291.892	130.56	0.447289	-1.16072	0.0130019	1.64583	down
neg_4024	N2-Succinyl-L-glutamic acid 5-semialdehyde	408.704	433.824	321.169	639.776	301.101	588.34	1442.29	1037.07	711.899	678.788	622.661	523.013	448.819	835.954	1.86256	0.897291	0.0397375	1.42158	up
neg_4025	(S)-Rutaretin	32.3465	52.1249	43.8569	47.2298	27.2509	28.4634	119.798	74.7272	118.101	104.34	63.5876	36.8792	38.5454	86.2387	2.23733	1.16178	0.0155915	1.6407	up
neg_4035	Ammeline	20.3385	5.89713e-08	5.89713e-08	29.7127	5.89713e-08	0.0483482	10.2981	20.5167	119.285	74.6041	61.5026	60.8506	8.34992	57.8429	6.92736	2.79231	0.025974	1.52794	up
neg_4098	7,12-Dihydroxy-3,11,15,23-tetraoxolanost-8-en-26-oic acid	264.629	347.236	350.606	240.123	324.871	323.064	92.5773	115.288	44.219	64.4368	160.926	191.921	308.422	111.561	0.361717	-1.46707	7.16712e-05	2.03376	down
neg_4126	6,7-Dihydropteridine	486.767	432.401	432.415	219.907	458.332	476.535	306.857	276.963	236.659	272.313	312.303	316.164	417.726	286.876	0.686757	-0.542128	0.0219228	1.58344	down
neg_4130	1-monohexadecanoylglycerol	499.974	445.581	447.681	484.029	425.197	535.413	545.089	506.74	684.349	589.092	489.665	504.443	472.979	553.23	1.16967	0.226102	0.0487292	1.32616	up
neg_4151	Methyl-3-ethyl-butanoate	89.3985	87.3088	80.0092	76.0806	77.7118	91.6417	64.9989	46.3202	70.5091	63.3044	53.906	67.3993	83.6917	61.073	0.729738	-0.45455	0.000806456	1.90557	down
neg_4223	(8R,9S,10R,13S,14S,17S)-2,2,17-Trihydroxy-10,13-dimethyl-6,7,8,9,11,12,14,15,16,17-decahydro-1H-cyclopenta[a]phenanthren-3-one	244.24	266.626	276.822	233.556	247.617	280.537	426.327	393.649	432.912	419.235	348.069	361.087	258.233	396.88	1.53691	0.620028	3.94447e-05	2.10307	up
neg_4225	2-(4-Methyl-3-cyclohexen-1-yl)-2-propanol	2088.89	2028.8	1878.07	1563.78	1870.27	2041.99	1544.59	1442.6	1247.84	1139.46	898.472	935.016	1911.97	1201.33	0.628321	-0.670427	0.000436551	1.94788	down
neg_4226	Citronellate	89.0437	67.8718	54.0361	65.6527	65.5853	83.5723	57.1431	51.0653	38.5146	38.2287	27.6389	32.9784	70.9603	40.9282	0.576776	-0.793918	0.00162357	1.82348	down
neg_4227	trans,trans-2,4-decadienal	4786.2	4436.44	4295.38	3556.47	4263.76	4754.43	3535.7	3352.13	2946.16	2629.75	1988.57	2076.15	4348.78	2754.74	0.633452	-0.658693	0.000773989	1.9138	down
neg_4228	Undecanedioic acid	3411.77	2916.77	2814.82	2512.09	2856.15	3391.04	2501.64	2298.76	2014.21	1788.99	1317.53	1365.95	2983.77	1881.18	0.630471	-0.665498	0.00140141	1.85721	down
neg_4236	all-trans-Retinoyl-beta-glucuronide	72.7021	72.0062	60.3486	13.7266	58.8698	73.9684	38.5556	29.1588	37.4276	19.1142	8.33213	9.07498	58.6036	23.6105	0.402885	-1.31156	0.0120491	1.6203	down
neg_4254	N-Methylmyosmine	101.081	53.859	47.8486	30.4843	51.5326	77.8935	106.682	110.956	119.821	122.53	75.9111	83.4326	60.4499	103.222	1.70757	0.771943	0.00850095	1.6116	up
neg_4256	5-trans PGF2α	66.5656	43.4824	46.7876	49.3807	40.8902	62.2538	93.0089	65.7469	69.1701	78.2523	61.4841	60.2532	51.56	71.3193	1.38323	0.468039	0.0142539	1.53174	up
neg_4275	S-(3-Methyl-2-butenyl) ethanethioate	2442.88	3340.86	2871.65	3573.28	3210.71	2918	1630.29	1635.31	1818.85	1616.87	2680.83	2577.61	3059.56	1993.29	0.651496	-0.618171	0.00243194	1.7589	down
neg_4283	(±)-Enterolactone	187551	228857	215395	229434	209876	196082	120859	119728	130931	119250	159454	161113	211199	135222	0.640261	-0.643268	3.69013e-05	2.04842	down
neg_4287	3-Mercapto-3-methyl-1-butanol	3157.92	2526.86	2278.02	1987.69	2536.96	3453.73	1897.18	1977.6	1251.23	1395.04	1794.36	1770.5	2656.86	1680.98	0.632694	-0.660419	0.0054083	1.74619	down
neg_4339	16-Hydroxypalmitate	2.69235	5.89713e-08	5.89713e-08	45.4804	5.89713e-08	5.89713e-08	422.923	179.722	586.521	536.287	5.89713e-08	5.89713e-08	8.02879	287.575	35.818	5.16261	0.0481219	1.42416	up
neg_4352	PE(14:1(9Z)/20:4(5Z,8Z,11Z,14Z)-OH(20))	25.6953	21.849	21.324	5.89713e-08	5.89713e-08	36.1944	5.89713e-08	5.89713e-08	5.89713e-08	5.89713e-08	5.89713e-08	5.89713e-08	17.5105	5.89713e-08	3.36778e-09	-28.1456	0.0321785	1.55133	down
neg_4422	9alpha-(3-Methylbutanoyloxy)-4S-hydroxy-10(14)-oplopen-3-one	1110.89	693.902	629.974	676.417	638.962	1091.42	980.923	1221.41	1061.46	978.583	1383.66	1283.81	806.927	1151.64	1.42719	0.513178	0.0155043	1.53643	up
neg_4427	N-Palmitoyl Histidine	5.89713e-08	35.2771	34.7209	5.89713e-08	32.274	5.89713e-08	60.1547	15.1143	30.4984	44.6491	119.595	94.3764	17.0453	60.7313	3.56293	1.83306	0.0440353	1.3926	up
neg_4437	(10S)-Juvenile hormone III diol	40.4473	43.9211	56.6728	93.8629	40.6685	34.7882	106.986	79.7795	88.186	69.3878	77.9346	53.2741	51.7268	79.2581	1.53224	0.615646	0.0396006	1.36415	up
neg_4470	Dihydrocapsiate	360.278	283.616	255.502	335.737	253.298	316.182	278.76	171.581	276.773	233.72	223.209	208.949	300.769	232.166	0.771907	-0.373501	0.0189687	1.4957	down
neg_4479	12-oxo-cis-10,15-phytodienoate	2.43823	1.9916	5.89713e-08	6.67339	5.89713e-08	5.31903	54.5126	26.4961	101.568	74.3115	52.4078	62.2671	2.73704	61.9272	22.6256	4.49988	0.0020397	1.97357	up
neg_4484	7-Methyl-2-morpholino-9-(1-(phenylamino)ethyl)-4H-pyrido[1,2-a]pyrimidin-4-one	88.4418	86.535	80.455	48.7353	83.4425	90.398	47.6232	35.5773	66.5949	56.1425	71.4733	64.3837	79.6679	56.9658	0.715041	-0.483903	0.0225489	1.46637	down
neg_4506	D-Octopine	124.593	50.1235	48.717	79.6101	65.0303	131.912	48.4903	63.2935	36.4702	37.0707	16.1412	19.9273	83.3309	36.8989	0.442799	-1.17528	0.0258812	1.50561	down
neg_4507	3-Deaza-2'-deoxyadenosine	186.614	81.2577	79.9729	203.826	73.1029	208.788	85.57	87.4008	64.7479	57.9731	34.5298	41.1673	138.927	61.8981	0.445544	-1.16636	0.0365249	1.46105	down
neg_4533	trans-4-[4-(4-Amino-7,7-dimethyl-7H-pyrimido[4,5-b][1,4]oxazin-6-yl)phenyl]cyclohexaneacetic acid	832.595	861.499	928.618	660.031	942.98	827.366	569.309	566.209	748.969	673.612	795.366	768.395	842.181	686.977	0.815711	-0.29387	0.0240022	1.45315	down
neg_4546	4-Oxoretinol	603.737	918.267	800.04	365.751	939.811	559.3	290.943	431.965	312.406	237.658	345.976	436.183	697.817	342.522	0.490847	-1.02665	0.0103274	1.69799	down
neg_4558	Hepoxilin B3	496.274	317.937	295.912	403.99	324.611	531.743	457.619	539.499	634.335	573.991	511.789	509.486	395.078	537.787	1.36122	0.444897	0.0166604	1.54091	up
neg_4642	octyl alpha-D-glucopyranoside	21.4381	33.8449	30.1941	113.16	31.3869	33.0526	6.86212	2.81887	22.2955	10.3564	5.89713e-08	3.85612	43.8461	7.69817	0.175573	-2.50986	0.0486544	1.38996	down
neg_4710	Iprindole	330.397	264.48	257.134	215.807	295.68	320.038	381.085	473.062	543.665	496.664	643.96	643.123	280.589	530.26	1.88981	0.91824	0.00104176	1.95403	up
neg_4740	PI(12:0/0:0)	10.0655	2.91712	5.58085	24.0395	13.2318	5.89713e-08	9.92398	74.9394	97.92	61.927	34.9827	46.5943	9.3058	54.3812	5.8438	2.54691	0.0147235	1.65276	up
neg_4747	Anhydrocinnzeylanol	80.03	87.4249	83.0063	63.5083	92.5943	78.8055	199.704	207.742	260.22	212.587	242.884	228.359	80.8949	225.249	2.78447	1.4774	2.84946e-06	2.20054	up
neg_5180	DG(2:0/20:3(6,8,11)-OH(5)/0:0)	582.719	751.191	152.383	1307.88	1913.98	221.806	134.029	123.568	124.892	139.383	40.4106	73.9238	821.66	106.035	0.129049	-2.95401	0.0490867	1.40035	down
neg_5201	Hexadecanedioate	192.234	219.095	267.518	305.57	208.754	205.816	644.96	560.597	433.832	369.823	367.194	343.396	233.164	453.3	1.94412	0.959118	0.00552415	1.78955	up
neg_5260	Delta 8,14 -Sterol	5.89713e-08	0.953614	10.5122	5.89713e-08	5.89713e-08	5.89713e-08	143.576	170.888	397.836	349.673	665.365	652.598	1.91097	396.656	207.568	7.69744	0.00784101	1.8179	up
neg_5342	Methyl-[12]-gingerdiol	707.312	833.249	887.484	324.837	725.254	744.734	622.542	664.533	417.599	358.261	279.76	257.454	703.812	433.358	0.61573	-0.69963	0.0308431	1.41832	down
neg_5408	Momordicine III	394.241	57.7768	260.705	5.89713e-08	375.153	5.89713e-08	1841.91	350.142	381.906	328.541	1967.47	1662.39	181.313	1088.73	6.00469	2.58609	0.0401389	1.45917	up
neg_5436	LysoPE(0:0/16:0)	35067.5	29757.2	27366.7	31125.8	28968.8	35210	18765.3	28789.3	25102.8	19772.3	26315.1	30215.2	31249.3	24826.7	0.79447	-0.331935	0.0221935	1.48967	down
neg_547	Clavaminic acid	45.8243	67.3211	84.5074	83.1858	65.9903	48.0026	135.816	105.487	136.557	90.2641	44.474	111.115	65.8053	103.952	1.57969	0.659646	0.0425997	1.36351	up
neg_5487	L-a-Lysophosphatidylserine	855.787	600.208	664.352	1011.59	758.873	853.596	758.957	497.772	489.887	437.39	567.589	617.186	790.734	561.464	0.710054	-0.493999	0.0145682	1.54682	down
neg_562	2-Aminomuconate semialdehyde	23.2546	35.2657	40.6288	40.8496	28.7867	23.5291	16.9445	12.6095	16.3667	9.91048	13.6251	13.3178	32.0524	13.7957	0.43041	-1.21622	0.00179924	1.93359	down
neg_563	4-Mercapto-4-methyl-2-pentanone	278.558	338.799	435.654	363.932	356.216	274.704	268.126	166.926	150.772	122.759	146.452	151.013	341.311	167.675	0.491267	-1.02542	0.000332658	1.94809	down
neg_566	Acetyllysine	57.3791	32.7969	52.4346	32.5956	31.9306	36.173	48.8351	23.0013	17.8367	17.5782	15.2207	12.39	40.5516	22.477	0.554281	-0.85131	0.0306643	1.43302	down
neg_5694	23-Acetoxysoladulcidine	959.605	627.379	687.478	959.613	619.733	1116.33	241.501	430.53	449.393	593.323	794.266	719.89	828.357	538.15	0.64966	-0.622243	0.0358812	1.36943	down
neg_5696	Penitrem D	352.227	156.4	164.483	216.39	192.485	365.427	37.1153	74.0689	145.789	76.6798	87.9989	128.127	241.235	91.6298	0.379836	-1.39655	0.00927796	1.70772	down
neg_570	Fructose 1-phosphate	404.38	385.164	362.876	262.52	377.461	344.302	946.619	484.115	696.727	697.419	943.662	689.834	356.117	743.063	2.08657	1.06113	0.00230503	1.93092	up
neg_576	Xanthosine 5-triphosphate	0.0062854	5.77937	2.72006	5.00229	5.89713e-08	5.89713e-08	0.520981	21.302	5.89713e-08	16.7841	18.165	20.1433	2.25133	12.8192	5.69406	2.50946	0.0461635	1.41723	up
neg_582	GDP-L-fucose	166.718	116.777	127.626	164.177	65.7094	36.4863	125.839	272.28	559.739	525.313	703.465	488.122	112.916	445.793	3.94802	1.98113	0.0104582	1.73458	up
neg_5823	2-nonanone	416.915	443.245	548.971	886.331	463.225	615.435	206.997	239.971	192.253	212.842	441.204	570.002	562.354	310.545	0.552223	-0.856676	0.0257464	1.43158	down
neg_5824	LysoPE(0:0/18:0)	6097.24	2677.94	2513.65	4201.08	2821.82	4161.04	1375.72	1833.39	1695.54	1532.84	2671.92	3010.25	3745.46	2019.94	0.539304	-0.890828	0.026778	1.4969	down
neg_5835	3-hydroxyropivacaine	949.049	958.126	1202.71	1459.37	1632.82	1043.35	735.575	984.383	972.714	617.527	1001.67	1032.86	1207.57	890.789	0.737671	-0.438951	0.0461155	1.33194	down
neg_5912	PE(20:0/18:1(12Z)-2OH(9,10))	1488.11	1053.75	382.173	2623.05	1367.88	558.272	3857.83	3718.93	4056.64	5236.9	2527.01	3572.61	1245.54	3828.32	3.07362	1.61994	0.000338781	1.93909	up
neg_5961	PE(P-16:0/22:6(4Z,7Z,10Z,13Z,16Z,19Z))	13778.7	8820.51	5267.42	10437.2	6285.77	15761.3	7935.8	3982.86	4973.97	3100.95	6412	5064.41	10058.5	5245	0.52145	-0.939398	0.0350546	1.4398	down
neg_5979	Costunolide	1645.08	1541.82	1613.93	2512.68	1756.44	1910.89	1424.33	1467.71	1592.1	1226.6	1407.93	1432.88	1830.14	1425.26	0.778771	-0.360729	0.0386791	1.43001	down
neg_602	5-Fluorocyclohexadiene-cis,cis-1,2-diol-1-carboxylate	192.927	227.287	154.475	209.498	170.61	134.003	407.245	388.866	209.523	214.613	311.857	232.609	181.466	294.119	1.62079	0.696697	0.0251027	1.53446	up
neg_608	Uridine monophosphate (UMP)	1091.84	1082.82	785.117	3442.27	983.317	909.317	3429.14	3296.1	2207.04	1831.54	2692.05	2508.08	1382.45	2660.66	1.9246	0.94456	0.0292246	1.45577	up
neg_609	3-Methylthiopropyl-desulfoglucosinolate	574.093	592.279	530.694	1721.02	520.232	187.1	570.766	1618.37	1378.23	1271.76	1656.65	1482.55	687.57	1329.72	1.93394	0.951544	0.0405257	1.3674	up
neg_6096	PE(18:1(11Z)/16:1(9Z))	42016.7	34222.9	19999.9	37674.6	21170.6	53654.7	27478.7	17266.7	18810.4	14229	22625.1	18821.8	34789.9	19872	0.571199	-0.807934	0.0348357	1.45087	down
neg_6099	N-Arachidonoyl Aspartic acid	7586.4	350.831	20789.3	2513.85	15666.8	13052.1	1042.15	63.6473	2055.52	426.784	53.369	22.0235	9993.23	610.582	0.0610996	-4.03269	0.0333458	1.54519	down
neg_611	Adenosine 3'-monophosphate	995.753	963.9	814.197	1939.51	846.802	404.342	1281.71	2166.49	1834.12	1651.29	2356.14	1992.32	994.084	1880.35	1.89154	0.919558	0.0074438	1.66532	up
neg_6110	Iso-Olomoucine	3126.45	2517.75	3995.01	2036.7	4379.79	4174.74	2720.35	2068.22	1930.8	1388.07	2363.78	2332.89	3371.74	2134.02	0.632913	-0.659921	0.0241914	1.52016	down
neg_6120	1,5-Dibutyl methyl hydroxycitrate	223227	308748	242736	216360	226203	196905	296208	301662	398809	291900	314548	287315	235697	315074	1.33678	0.418758	0.00685261	1.65858	up
neg_622	UDP-N-acetyl-3-(1-carboxyvinyl)-D-glucosamine	18.7977	33.9736	7.2667	26.3121	20.2569	7.78805	30.9665	134.736	70.1917	73.8877	166.137	124.889	19.0659	100.135	5.25204	2.39288	0.0098858	1.76165	up
neg_6384	Dextromoramide	512.514	1000.62	842.411	377.589	769.405	566.238	834.353	976.191	969.39	695.078	1541.95	1319.38	678.13	1056.06	1.55731	0.639053	0.0419688	1.36228	up
neg_641	UDP-2-acetamido-4-dehydro-2,6-dideoxyglucose	875.178	527.625	483.731	403.129	542.014	375.404	532.325	1013.1	953.668	909.41	1417.77	1359.96	534.514	1031.04	1.92893	0.9478	0.011652	1.61917	up
neg_668	Adenine	1628.15	919.733	811.865	669.555	808.797	1373.91	2364.15	1419.77	2296.18	2200.99	2966.02	2239.16	1035.34	2247.71	2.171	1.11836	0.000903569	1.88183	up
neg_672	cAMP	1268.05	971.801	867.938	921.574	865.691	1111.36	2596.6	1761.88	1986.11	1921.94	2815.86	1994.43	1001.07	2179.47	2.17714	1.12243	0.000533519	2.02929	up
neg_680	Cyclic GMP-AMP	148.148	117.005	93.0243	130.88	73.2214	52.1668	104.565	183.924	268.709	277.223	646.217	439.966	102.408	320.101	3.12575	1.6442	0.040557	1.47413	up
neg_682	Guanine	1594.75	979.751	943.774	1107.32	967.768	1175.86	1945.64	1265.9	2395.99	2242.39	3043.71	2072.81	1128.2	2161.07	1.9155	0.937722	0.00561978	1.77711	up
neg_685	3',5'-Cyclic guanosine monophosphate	1266.56	656.861	575.739	616.186	546.176	958.929	1138.96	720.098	1390.43	1256.35	1655.63	1209.88	770.075	1228.56	1.59537	0.673895	0.023503	1.4553	up
neg_723	Xanthine	4146.24	5358.4	5914.02	5748.83	5412.98	4524.01	3366.08	2982.65	1533.2	1455.95	2764.76	2677.81	5184.08	2463.41	0.475187	-1.07343	9.15473e-05	2.01105	down
neg_725	2-(2-Thienyl)furan	745.116	713.808	550.668	608.904	597.333	467.349	821.899	1197.29	802.204	763.871	1001.7	854.753	613.863	906.952	1.47745	0.563109	0.0054921	1.72052	up
neg_76	chelidonate	4852.83	2633.06	2638.93	3725.41	2440.27	4135.47	2269.04	2087.19	2660.92	2572.6	1992.96	2144.82	3404.33	2287.92	0.672063	-0.573331	0.0381627	1.47265	down
neg_812	[(2R,5R)-5-(2-Amino-6-oxo-1H-purin-9-yl)-3,4-dihydroxyoxolan-2-yl]methyl [(2R,5R)-5-(4-amino-2-oxopyrimidin-1-yl)-3,4-dihydroxyoxolan-2-yl]methyl hydrogen phosphate	244.971	249.743	258.083	121.534	277.34	105.495	188.389	410.376	375.206	328.782	578.051	589.532	209.528	411.723	1.965	0.974533	0.021978	1.5236	up
neg_821	104086-76-2	22.4221	45.7183	33.5802	34.0198	54.3327	13.7718	71.4677	88.377	63.4595	47.8825	78.4685	105.151	33.9741	75.8011	2.23114	1.15778	0.00240727	1.79448	up
neg_828	UDP-2,3-dideoxy-2-acetamido-3-acetamidino-alpha-D-mannuronic acid	4.19143	13.7102	10.469	4.18485	7.97972	5.89713e-08	8.79302	49.599	45.5253	32.7821	71.1382	83.4843	6.75587	48.5536	7.18688	2.84537	0.011551	1.72779	up
neg_829	3-acetyl pyridine adenine dinucleotide	35.167	27.293	16.985	78.7385	12.6056	5.89713e-08	37.2324	70.3513	86.941	59.1578	71.5188	65.4265	28.4648	65.1046	2.28719	1.19358	0.022557	1.50241	up
neg_830	5'-Phosphoribosyl-N-formylglycineamide	1.51989	7.03397	4.35534	5.68685	0.665201	1.40802	5.89713e-08	13.2699	25.5964	18.6221	31.7716	32.4586	3.44488	20.2864	5.88886	2.55799	0.0201009	1.62089	up
neg_855	Acetyl-CoA	64.7382	66.1388	67.9186	26.2012	48.6084	16.3883	17.1989	106.866	140.022	152.213	181.748	191.193	48.3322	131.54	2.72158	1.44445	0.0223788	1.55492	up
neg_861	Tricin 7-[feruloyl-(->2)-glucuronyl-(1->2)-glucuronide]	25.629	60.2508	54.9359	25.979	43.552	3.48021	26.001	117.633	79.3529	98.4461	162.448	197.13	35.6378	113.502	3.18487	1.67123	0.0241873	1.54236	up
neg_862	5-Carboxy-2-pentenoyl-CoA	112.725	46.4145	44.6845	40.4454	19.7778	18.4421	6.17136	137.301	186.886	165.688	311.537	385.573	47.0816	198.859	4.22372	2.07852	0.0383088	1.45501	up
neg_896	Cyclic AMP	2.79773	5.89713e-08	5.89713e-08	5.021	5.42989	5.89713e-08	5.89713e-08	8.92862	11.6872	15.3024	17.4795	25.2762	2.20811	13.1123	5.93828	2.57004	0.0244926	1.55165	up
neg_912	Alanyltryptophan	73.7601	85.7016	62.0178	54.5783	89.8375	61.8445	42.0069	62.7422	27.9682	36.5228	46.7819	49.9992	71.29	44.3369	0.621923	-0.685192	0.00546645	1.67424	down
neg_946	Succinic acid	6.68584	108.775	244.527	109.048	124.484	36.6904	223.472	237.864	104.59	184.537	342.142	192.139	105.035	214.124	2.0386	1.02758	0.0406717	1.35471	up
neg_949	1,2-Ethanedisulfonic acid	5.89713e-08	0.952487	24.7486	2.45744	3.75797	5.89713e-08	20.9976	27.2411	6.98458	18.1248	56.6521	17.7222	5.31941	24.6204	4.62841	2.21052	0.0422922	1.37893	up
neg_953	3-Amino-4-sulfanylbutane-1-sulfonic acid	38.5745	65.9516	66.7964	70.0047	47.7055	29.0075	36.8448	33.8124	18.8706	18.3277	22.5126	19.6716	53.0067	25.0066	0.471763	-1.08387	0.0081376	1.69131	down
neg_957	dCMP	24.3921	37.003	28.4667	5.89713e-08	26.9977	8.06541	34.0417	77.4802	44.0114	33.6331	52.9878	70.771	20.8208	52.1542	2.50491	1.32476	0.00877679	1.62114	up
neg_970	6-Demethylgriseofulvin	5.89713e-08	2.7279	5.89713e-08	5.89713e-08	5.89713e-08	5.89713e-08	29.9919	5.001	7.14177	6.362	50.433	27.0938	0.45465	21.0039	46.198	5.52976	0.0391152	1.5037	up
neg_973	GDP-mannose	195.271	208.924	166.438	20.5841	190.34	178.478	248.362	350.438	234.379	181.309	356.856	382.749	160.006	292.349	1.82711	0.869566	0.0132905	1.5524	up
neg_978	Biotinyl-5'-AMP	9.60914	11.0617	9.29453	5.89713e-08	9.56498	6.62035	53.2639	55.5449	49.3118	66.8963	137.538	111.501	7.69178	79.0093	10.2719	3.36063	0.00486148	1.8837	up
neg_979	Homoanserine	5.89713e-08	5.89713e-08	4.40219	5.89713e-08	5.89713e-08	2.05547	8.76256	27.0165	8.66983	13.8801	8.43894	12.7172	1.07628	13.2475	12.3087	3.6216	0.0076306	1.76419	up
neg_989	5-Phosphoribosylamine	101.649	182.422	183.536	184.979	122.1	71.074	122.596	85.386	84.3553	64.0604	105.471	67.7694	140.96	88.2731	0.626227	-0.675241	0.0494065	1.34103	down
neg_998	Glutaric acid	3.74228	2.70642	2.10636	1.46216	5.89713e-08	5.89713e-08	14.1788	2.29572	21.06	24.0367	3.1648	5.12734	1.66954	11.6439	6.97432	2.80205	0.0494803	1.40418	up
pos_1002	Petunidin 3-O-(coumaroylglucoside)	1258.38	1059.05	1022.74	785.945	914.555	1221.86	1164.12	1101.18	1305.33	1351.68	1882.29	1810.36	1043.75	1435.83	1.37564	0.460101	0.0353978	1.4128	up
pos_1005	27-O-Demethylrifamycin SV	708.195	672.65	645.363	732.969	874.04	759.564	774.522	1030.29	1148.25	1138.8	681.28	919.138	732.13	948.713	1.29583	0.373872	0.0400059	1.40323	up
pos_1011	dTMP	5.78441	23.1927	9.82566	3.07412	7.90581	7.23543	20.9874	69.059	29.4332	28.5406	75.3887	59.9506	9.50303	47.2266	4.96964	2.31314	0.00983722	1.73434	up
pos_1036	UDP-N-acetylmuramoyl-L-alanyl-D-glutamate	160.354	195.43	179.878	39.2957	169.043	168.254	229.865	271.538	255.765	308.085	380.326	433.95	152.042	313.255	2.06031	1.04286	0.00275906	1.77644	up
pos_1038	3-Hydroxy-5-oxohexanoyl-CoA	151.459	244.402	136.15	26.4995	144.74	144.448	225.35	336.07	257.343	280.757	701.727	726.154	141.283	421.233	2.98149	1.57603	0.0294163	1.51846	up
pos_1040	6-Methylsalicylyl-CoA	181.654	226.762	171.027	34.4537	201.476	187.797	204.561	288.981	221.299	242.878	385.492	522.644	167.195	310.976	1.85996	0.895272	0.0366197	1.39993	up
pos_1041	Coenzyme F420-3	110.137	146.992	103.122	46.2226	132.254	149.293	133.922	156.424	144.526	157.723	190.046	248.893	114.67	171.922	1.49928	0.584269	0.034002	1.38273	up
pos_1047	(3S)-Citryl-CoA	5.86725	20.0517	11.8148	4.01905	10.5649	0.574482	18.6683	73.3001	34.3493	34.9555	81.3464	62.1737	8.81538	50.7989	5.76253	2.5267	0.00803771	1.77263	up
pos_1060	GMP-lysine	2095.29	1685.02	2148.36	1631.01	1956.85	2448.55	2226.07	3269.03	2555.17	3059	2497.8	2559.47	1994.18	2694.42	1.35114	0.434182	0.00662023	1.6478	up
pos_1078	piperidino	436.023	501.05	580.678	752.606	423.729	423.309	439.071	340.258	343.576	386.612	346.972	280.764	519.566	356.209	0.685589	-0.544584	0.0257954	1.5053	down
pos_1136	cis-1,2-Dihydrobenzene-1,2-diol	26.0958	24.0173	27.9635	0.428206	21.0566	28.3285	6.37166	6.71478	4.82422	7.59572	7.73006	7.23549	21.315	6.74532	0.316459	-1.65991	0.0195905	1.656	down
pos_1140	S-(2,5-Dimethyl-3-furanyl) 2-furancarbothioate	5.89713e-08	14.9872	4.34475	5.89713e-08	1.81732	1.54902	7.05715	17.3218	21.1703	21.7221	54.4685	37.0465	3.78305	26.4644	6.99552	2.80643	0.0195631	1.60556	up
pos_1147	2-Hepteneoylglycine	590.839	830.124	836.106	320.969	812.039	591.746	195.032	302.005	304.817	310.802	486.868	488.487	663.637	348.002	0.524386	-0.9313	0.0110179	1.62674	down
pos_1156	L-Nicotianine	159.526	130.442	161.981	106.652	160.56	147.57	174.222	168.571	186.827	191.312	193.643	191.873	144.455	184.408	1.27658	0.352279	0.00490374	1.75297	up
pos_1159	Thymine	2216.13	4063.36	4072.19	1983.95	3569.76	2139.86	1309.64	1680.69	901.991	893.727	1529.69	1519.86	3007.54	1305.93	0.434219	-1.20351	0.00720962	1.75777	down
pos_1161	D-Fructuronate	14.1833	45.0311	40.0631	1.24721	28.187	13.4173	3.13499	11.2488	5.89713e-08	1.02611	6.12914	7.84089	23.6882	4.89665	0.206713	-2.2743	0.0416221	1.44083	down
pos_1167	Pyrocatechol sulfate	184.643	29.957	10.3019	116.055	12.7006	187.708	177.371	170.95	364.586	281.486	136.531	144.661	90.2276	212.598	2.35624	1.23648	0.0358473	1.36111	up
pos_1173	2-Nitronaphthalene	153.153	182.398	159.192	145.095	150.349	162.884	170.705	192.427	232.292	227.159	243.51	258.626	158.845	220.786	1.38995	0.475028	0.00428098	1.81561	up
pos_1176	Val Pro	1173.29	1135.16	1019.48	1145.46	1098.56	1220.98	1247.59	1616.67	1666.15	1711.82	2002.54	2147.34	1132.16	1732.02	1.52984	0.613379	0.00490724	1.85367	up
pos_1181	epsilon-Caprolactam	24.2282	99.2849	170.292	24.1512	96.7986	34.5193	91.9802	554.339	427.783	621.197	441.966	229.674	74.8791	394.49	5.26836	2.39735	0.00978039	1.72941	up
pos_1187	N-Acetyl-N6,N6,O-tridemethylpuromycin-5'-phosphate	29.2636	41.8103	47.8133	5.62056	33.4182	25.9733	89.649	100.962	133.126	151.749	291.062	265.061	30.6499	171.935	5.60964	2.48791	0.00931225	1.77207	up
pos_1190	6-Amino-6-deoxyfutalosine	5.89713e-08	5.89713e-08	5.89713e-08	5.89713e-08	5.89713e-08	5.89713e-08	4.34778	0.633841	0.605811	0.0910854	5.30427	5.8128	5.89713e-08	2.79926	4.74683e+07	25.5005	0.0478445	1.43898	up
pos_1195	2-Methyl-3-n-amyl-dihydropyrrole	5.89713e-08	82.5212	274.315	5.89713e-08	76.61	1.82808	224.912	832.31	280.844	377.997	838.481	492.558	72.5457	507.85	7.00042	2.80744	0.00891773	1.71444	up
pos_1221	6-(2-Methoxyvinyl)benzo[1,3]dioxole-5-carboxylic acid	478.072	24.7488	2.79464	278.669	21.1299	367.757	404.098	286.325	374.273	409.774	593.876	558.028	195.529	437.729	2.2387	1.16266	0.037162	1.39466	up
pos_1227	Indoleacetaldehyde	611.788	459.057	449.39	404.438	376.333	630.932	281.828	387.333	372.151	370.675	340.533	348.303	488.656	350.137	0.71653	-0.4809	0.0234792	1.56404	down
pos_1228	Asp Arg Cys Thr	8.3987	1.94907	44.2311	5.89713e-08	14.5463	30.1223	24.2946	122.587	54.5056	101.516	70.7283	69.008	16.5412	73.7733	4.45996	2.15703	0.00784115	1.68571	up
pos_1268	(1R,6R)-6-Hydroxy-2-succinylcyclohexa-2,4-diene-1-carboxylate	108.864	10.7939	6.82645	51.6565	6.98193	111.68	108.299	81.6653	87.5739	80.2639	149.498	151.147	49.4671	109.741	2.21847	1.14956	0.0369802	1.3793	up
pos_1274	1-Pyrrolidinecarboxaldehyde	2.62184	2.97181	6.43028	3.29008	6.09788	2.17618	4.97191	6.15151	8.59554	6.30799	11.0481	10.1276	3.93135	7.86711	2.00112	1.00081	0.0110713	1.59318	up
pos_1279	C20915	53.1145	67.4533	66.4218	63.9989	89.0384	53.5207	64.7086	94.975	91.1095	73.3847	81.9954	84.5418	65.5913	81.7858	1.2469	0.318347	0.0448993	1.33568	up
pos_1289	Tyr Arg Leu	13.8068	128.303	67.4422	12.2241	130.778	18.4383	108.446	467.779	250.809	199.589	150.95	243.841	61.8321	236.902	3.83138	1.93786	0.0171404	1.57977	up
pos_1295	TDP-rhamnose	2.35915	1.41937	5.89713e-08	5.89713e-08	0.284424	0.0789498	31.3853	32.2451	41.5572	20.8858	34.9283	76.6759	0.690315	39.6129	57.3838	5.84257	0.00433337	1.88495	up
pos_1330	5-Methylhex-4-enoyl-CoA	9.97387	32.5676	20.4617	5.89713e-08	19.361	6.06327	63.9821	168.729	45.4039	45.6807	82.432	109.758	14.7379	85.9975	5.83512	2.54476	0.0129983	1.68672	up
pos_1342	5-(1-Pyrrolidinylmethyl)-2-furanmethanol	2032.26	3374.14	3393.89	1435.53	3202.63	1984.25	2777.83	3846.4	3670.19	3725.69	4418.1	4463.13	2570.45	3816.89	1.48491	0.570375	0.0173692	1.52584	up
pos_1351	7,8-Dihydro-2'-deoxyguanosine	879.521	1035.11	1073.11	594.224	973.224	887.143	618.914	635.335	714.655	760.724	782.097	796.307	907.056	718.005	0.791578	-0.337197	0.0435814	1.39451	down
pos_1425	Astaxanthin	75245.5	74478.1	75802.8	78610.7	77322.6	82801.3	76380.3	65698.9	68551.1	64461.1	69551.5	71382.8	77376.8	69337.6	0.896103	-0.158263	0.00452167	1.7207	down
pos_1557	Ala Lys Thr Lys	2815.72	2749.96	3331.94	2928.23	3070.59	2750.88	3994.68	3943	3015.27	3072.42	3549.19	3180.64	2941.22	3459.2	1.17611	0.234025	0.0344281	1.42027	up
pos_1560	Vulpecholate	1009.86	1119.26	1080.79	1578.75	1223.95	995.487	2023.51	1370.84	1164.17	1264.03	1708.93	1647.3	1168.02	1529.8	1.30974	0.389278	0.0493439	1.33496	up
pos_1696	DG(13:0/22:6(5Z,7Z,10Z,13Z,16Z,19Z)-OH(4)/0:0)	17195.4	15648.4	16550.2	13542.3	15054.2	17366.6	27631.9	19825.6	23853.4	23738	19074.8	21672.7	15892.8	22632.7	1.42408	0.510034	0.00197678	1.86485	up
pos_1980	Stearic acid-propyl ester	12461.2	7724.43	17188.9	8925.12	9865.54	11433.8	7419.96	5793.08	5753.16	5816.8	5103.53	5395.77	11266.5	5880.38	0.521936	-0.938056	0.0101265	1.76811	down
pos_2	Nitrosylsulfuric acid	2253.69	1944.52	1895.51	2090.38	1854.2	2118.14	1947.79	1816.26	1873.86	1562.32	1910.95	1812.16	2026.07	1820.56	0.898564	-0.154307	0.0347205	1.38362	down
pos_2062	3-Hydroxyechinenone	1930.73	1614.57	1772	2277.55	1654.04	1951.06	1573.87	1522.04	1560.13	1606.42	1658.8	1657	1866.66	1596.38	0.855206	-0.225656	0.0414932	1.44745	down
pos_2487	Streptomycin 6-phosphate	25.2125	34.9648	61.0124	7.92459	36.9818	20.9433	127.747	154.913	122.439	153.953	109.957	62.4936	31.1732	121.917	3.91095	1.96752	0.000516519	1.97352	up
pos_2491	Benzoylsuccinyl-CoA	2.14652	196.791	330.93	5.89713e-08	148.585	36.3594	171.935	233.068	261.057	386.261	506.689	689.029	119.135	374.673	3.14494	1.65303	0.026645	1.44463	up
pos_2513	1-[[(2S,3S,4S,5R)-3,4-Dihydroxy-5-(hydroxymethyl)-2-[(2R,3R,4S,5S,6R)-3,4,5-trihydroxy-6-(hydroxymethyl)oxan-2-yl]oxyoxolan-2-yl]methoxy]propan-2-one	1.30008	5.89713e-08	35.2834	5.89713e-08	5.89713e-08	5.89713e-08	5.89713e-08	71.4449	26.5416	38.5031	45.9397	72.6061	6.09725	42.5059	6.97133	2.80143	0.0225902	1.49384	up
pos_2552	Feprazone	33.3023	89.2188	96.3573	16.406	35.0538	19.7314	179.801	191.533	157.798	224.194	149.315	95.4482	48.3449	166.348	3.44086	1.78277	0.000498035	1.91996	up
pos_2587	Bilirubin diglucuronide	11.7497	1.539	85.6296	2.18138	17.5476	40.8508	202.562	180.854	86.759	220.168	265.457	96.0911	26.583	175.315	6.59501	2.72138	0.00225217	1.87497	up
pos_2659	α-CYANO-3-HYDROXYCINNAMIC ACID	370.682	323.412	292.096	195.384	323.035	320.408	345.931	449.428	388.633	401.089	439.696	442.03	304.17	411.135	1.35166	0.434734	0.00533246	1.69963	up
pos_2661	beta-Skytanthine	5.89713e-08	2.05908	5.83891	5.89713e-08	5.89713e-08	5.89713e-08	19.803	91.9675	24.009	36.4534	78.5572	41.1206	1.31633	48.6518	36.9601	5.2079	0.011254	1.75737	up
pos_2678	4-(2-Aminophenyl)-2,4-dioxobutanoic acid	15.0313	12.4602	14.0437	5.88056	9.30507	10.1706	13.9741	23.2392	21.0837	24.2018	22.3323	25.4404	11.1486	21.7119	1.94751	0.961629	0.000703447	1.87676	up
pos_2680	Blue pigment	0.0251609	1.1207e-06	0.15861	5.89713e-08	0.218007	5.89713e-08	29.7625	31.4904	31.39	36.3744	13.1673	14.5548	0.0669633	26.1232	390.113	8.60775	0.00125276	2.02402	up
pos_2683	2-Hydroxycyclohexan-1-one	1.75963	1.96817	3.29265	0.721496	2.60901	2.8701	7.29103	6.61208	10.0793	7.72098	6.55451	6.79792	2.20351	7.50929	3.40788	1.76887	2.37267e-05	2.08878	up
pos_2694	Tetracenomycin F1 methylester	1.33972	1.47504	3.22182	1.64657	2.3178	0.550094	141.15	143.578	158.079	149.334	70.1027	72.2468	1.75851	122.415	69.6131	6.12129	0.000721964	2.06636	up
pos_2705	4-Amino-2-methyl-5-phosphomethylpyrimidine	5.89713e-08	5.89713e-08	5.89713e-08	0.146139	0.263149	0.00913989	22.6695	14.9424	13.696	3.37209	1.71717	3.61909	0.0697381	10.0027	143.432	7.16423	0.0337709	1.516	up
pos_2711	cis-Hexenal	224.431	219.224	185.968	450.588	198.21	200.597	2392.59	2378.55	2636.72	2710.39	1616.85	1732.3	246.503	2244.57	9.10563	3.18676	8.42127e-05	2.15299	up
pos_2734	N-Acetylisatin	762.027	722.965	685.26	495.928	667.524	732.9	765.974	1018.28	983.543	993.274	1103.03	1147.16	677.767	1001.88	1.4782	0.563842	0.000864591	1.88444	up
pos_2759	Aminocaproic acid	91.382	96.5889	94.0833	109.901	71.1827	80.3072	80.144	59.4411	64.9875	70.6327	67.1821	64.4126	90.5741	67.8	0.748558	-0.417813	0.00692934	1.70579	down
pos_2762	Bialaphos	3280.51	3833.38	3665.91	2484.18	4120.98	3239.02	3931.19	4051.73	4412.69	4700.19	3897.92	3749.6	3437.33	4123.89	1.19973	0.262716	0.0367015	1.39183	up
pos_2805	(1R)-N-Acetyl-L-cysteinyl-(2R)-hydroxy-1,2-dihydronaphthalene	831.823	964.417	863.42	834.691	1455.55	728.539	1345.27	1090.92	1357.79	1140.23	1277.37	1238.83	946.407	1241.73	1.31205	0.391824	0.0388878	1.43531	up
pos_2870	N-Acetyl-DL-serine	25.1779	7.39531	6.21216	21.1244	2.80701	34.073	17.3405	61.7971	70.5043	102.529	26.6409	37.8994	16.1316	52.7852	3.27216	1.71024	0.0360151	1.43342	up
pos_2919	CMP-3-deoxy-D-manno-octulosonate	8.01223	19.2192	10.9195	5.88277	17.0559	9.2082	4.21028	7.45108	3.06238	2.24654	6.62221	3.15344	11.7163	4.45766	0.380466	-1.39416	0.018179	1.56212	down
pos_2991	3-Hexenal	4.91816	2.19562	2.19045	5.89713e-08	3.43578	4.5986	8.48922	9.07045	21.5944	21.328	18.5021	20.4864	2.88977	16.5784	5.73694	2.52028	0.00207622	1.92596	up
pos_3042	3-Hydroxyisovalerate	5.89713e-08	4.22459	1.28022	5.89713e-08	4.19777	5.89713e-08	19.8993	9.85431	15.6743	18.0238	13.87	14.0321	1.6171	15.2256	9.41541	3.23502	3.55165e-05	2.10684	up
pos_3043	Nicotinic acid	5.89713e-08	0.114112	0.595921	0.0725983	5.89713e-08	5.89713e-08	28.3199	10.5255	24.3262	27.8304	26.2017	25.8644	0.130438	23.8447	182.804	7.51415	0.000329895	2.11957	up
pos_3044	Pimelate	91.8908	96.7895	109.626	52.3257	98.6971	86.7848	131.528	111.527	146.49	160.382	114.306	100.781	89.3524	127.502	1.42696	0.512946	0.0114974	1.56858	up
pos_3055	Asn Ala Ala	823.244	1123.48	1013.72	686.315	1107.64	802.227	939.672	1150.01	1183.35	1199.62	1189.42	1218.01	926.105	1146.68	1.23817	0.308215	0.031981	1.43544	up
pos_3058	Validamycin A	2559.74	3874.27	3592.22	2381.25	3768.03	2607.01	3306.72	4263.07	4629.43	4882.46	4319.63	4222.55	3130.42	4270.64	1.36424	0.448098	0.00989871	1.61334	up
pos_3072	N-Acetyl-glutamine	249.212	219.358	207.102	158.815	200.409	244.949	120.955	134.632	144.1	157.626	161.628	181.835	213.307	150.129	0.703816	-0.506729	0.00389409	1.7646	down
pos_3085	FAPy-adenine	138.039	135.06	116.933	96.9399	139.844	169.681	93.1286	95.2173	107.324	110.011	92.938	114.475	132.749	102.182	0.769738	-0.37756	0.0265278	1.51629	down
pos_3086	3-Methylbutyl 2-furanbutanoate	2018.7	1659.61	1553.09	1651.53	1512.35	2108.43	2487.84	2184.21	2983.81	3045.58	2385.79	2364.39	1750.62	2575.27	1.47106	0.556859	0.00120117	1.85836	up
pos_3096	xi-7-Octen-2-ol	35.8016	27.3222	28.509	21.8619	30.045	31.3796	34.6455	33.5608	47.9266	43.1644	42.4901	40.0675	29.1532	40.3092	1.38267	0.467453	0.00352305	1.72741	up
pos_3099	Isoleucyl-Histidine	2281.83	2020.23	1972.9	2140.6	1920.84	2232.03	2717.17	2989.19	3643.41	3649.14	2948.83	2935.97	2094.74	3147.29	1.50247	0.587337	0.000738645	1.99549	up
pos_3140	L-Leucine	180.675	205.805	211.141	146.087	185.688	173.259	213.792	230.618	262.506	265.387	264.454	272.746	183.776	251.584	1.36897	0.453093	0.000556206	1.89663	up
pos_3142	Eremopetasidione	1424.6	1607.48	1595.53	1350.28	1537.24	1450	1442.73	1635.52	1797.69	1828.04	1875.42	1843.82	1494.19	1737.2	1.16264	0.217406	0.0154302	1.56544	up
pos_3170	Isolariciresinol 9'-O-alpha-L-arabinofuranoside	447.83	638.512	623.214	723.271	625.97	417.351	3590.17	3768.97	6109.77	5851.49	2278.88	2315.1	579.358	3985.73	6.87956	2.78232	0.00401915	1.9001	up
pos_3186	Hydroxyphenylacetylglycine	459.481	582.059	556.087	385.723	531.49	498.332	685.505	637.379	798.742	839.912	659.114	637.383	502.195	709.672	1.41314	0.498905	0.00128128	1.8422	up
pos_3189	Tilsuprost	389.512	401.427	367.716	411.546	419.117	438.148	553.779	611.055	834.887	865.85	699.107	713.895	404.578	713.096	1.76257	0.817679	0.00131737	2.00202	up
pos_3196	epsilon-Rhodomycin T	1853.84	2745.06	2497.67	1337.58	2798.28	1848.47	2983.92	3805.27	4779.97	4945.86	3190.98	3139.88	2180.15	3807.65	1.74651	0.804473	0.00432408	1.73351	up
pos_3200	Leucylphenylalanine	536.652	809.337	869.809	846.387	826.904	572.474	744.104	1032.34	978.039	1069.82	1039.76	961.007	743.594	970.846	1.30561	0.384728	0.0156431	1.54654	up
pos_3258	Glutaral (Glutaraldehyde)	0.799701	11.4192	13.1232	5.89713e-08	11.9709	5.89713e-08	15.0189	28.3308	26.6995	17.9536	24.1155	28.6153	6.21883	23.4556	3.77171	1.91522	0.000697508	1.88646	up
pos_3260	L-Homophenylalanine	400.545	933.225	871.919	327.063	884.792	405.121	779.919	1390.33	1263.79	1232.48	1376.69	1620.69	637.111	1277.32	2.00486	1.0035	0.00287028	1.75472	up
pos_3264	Daunorubicin	5568.77	8336.95	7757.83	6341.45	8152.17	5604.68	6424.75	8244.87	9315.88	9699.07	9096.6	9100.15	6960.31	8646.89	1.24231	0.313029	0.0392736	1.36394	up
pos_3271	PA(14:0/22:6(4Z,7Z,10Z,13E,15E,19Z)-OH(17))	0.370061	19.6749	11.3039	0.311036	36.3682	13.4652	23.515	29.1811	33.5735	46.7431	53.0686	9.49943	13.5822	32.5968	2.39996	1.26301	0.049545	1.33567	up
pos_3275	5,7-Dihydroxy-2-(4-methoxyphenyl)-8-(3-methylbutyl)-4-oxo-4H-chromen-3-YL 6-deoxy-alpha-L-mannopyranoside	585.616	684.282	660.201	897.411	691.95	548.761	4143.04	3993.53	6595.29	6713.28	2126.23	2151.84	678.037	4287.2	6.32296	2.6606	0.00721894	1.8193	up
pos_3316	Tambulin 3,5-diacetate	2823.55	2947.39	3063.9	3058.73	3224.39	2786.19	2769.26	2551.24	2623.33	2891.22	2654.3	2666.5	2984.02	2692.64	0.902352	-0.148238	0.00658706	1.66394	down
pos_3318	Malvidin 3-O-glucoside	1907.14	2391.6	2255.45	1541.04	2405.85	1933.53	2382.51	2985.15	3032.21	3100.21	3017.11	3116.07	2072.44	2938.88	1.41808	0.503936	0.000756716	1.88835	up
pos_3321	(2S)-5,7-Dimethoxy-3',4'-methylenedioxyflavanone	684.489	731.317	710.982	574.517	731.381	705.749	746.593	833.242	931.638	969.133	992.978	1018.76	689.739	915.391	1.32715	0.408336	0.00185388	1.85616	up
pos_3328	2,4,6-Triaminotoluene	2758.06	3576.85	3466.57	2219.44	3350.49	2825.75	2030.16	2196.75	2453.9	2559.21	2608.6	2594.79	3032.86	2407.23	0.793717	-0.333303	0.03213	1.45093	down
pos_3333	Succinylaminoimidazole carboxamide	6364.01	7299.22	7171.4	5333.11	6735.91	6483.47	3875.39	4177.38	4337.1	4577.92	4778.34	4846.07	6564.52	4432.03	0.67515	-0.566721	0.000229623	2.03023	down
pos_3340	p-Acetaminobenzaldehyde	11380.9	5376.93	5392.76	2683.7	5130.22	11263.8	3566.33	3849.87	2391.18	2416.86	2432.42	2481.7	6871.39	2856.39	0.415694	-1.26641	0.0404752	1.47863	down
pos_3344	Xanthoxic acid	206.08	152.916	167.404	172.52	156.631	195.511	976.376	854.102	1445.34	1504.33	338.373	363.155	175.177	913.614	5.21537	2.38277	0.0157544	1.68266	up
pos_3346	Glycyrrhyzin	21.8485	21.2738	19.5133	5.89713e-08	9.56373	4.44373	68.8484	94.0678	31.5062	69.186	47.3793	31.063	12.7738	57.0085	4.46291	2.15799	0.00563275	1.77862	up
pos_3353	Tropine	5.89713e-08	5.89713e-08	3.85401	5.89713e-08	5.89713e-08	5.89713e-08	132.502	79.2248	151.847	242.948	84.6751	37.2242	0.642334	121.404	189.004	7.56227	0.00935316	1.78587	up
pos_3355	Doxorubicin	7344.34	11556	10809.4	5394.88	11375.8	7415.84	8640.88	11861.9	13467.9	13844.5	12974.2	13102.9	8982.7	12315.4	1.37101	0.455239	0.0317821	1.41079	up
pos_3367	1-nitro-2-phenylethane	1973.52	2276.66	2272.04	514.365	1929	1934.22	1357.96	800.822	801.396	835.012	1045.46	1040.22	1816.64	980.146	0.539539	-0.8902	0.0250274	1.54974	down
pos_3372	N-Deschlorobenzoyl indomethacin	341.407	407.985	396.803	220.862	411.772	319.938	354.374	486.402	460.438	482.285	490.211	461.729	349.795	455.907	1.30336	0.382231	0.0177447	1.52294	up
pos_3386	Ala Tyr Asp Lys	1925.6	1859.3	1775.33	1735.67	1793.2	2112.65	9135.43	9358.64	19115.5	18897.3	3949.66	3972.98	1866.96	10738.3	5.75174	2.524	0.0244533	1.59292	up
pos_3402	TRIPHENYLMETHANE	649.802	517.632	523.641	590.916	462.406	626.487	767.952	599.246	684.965	690.653	707.098	711.84	561.814	693.626	1.23462	0.304065	0.0057666	1.67672	up
pos_3405	Cytidine	656.519	654.089	684.892	610.063	682.348	656.016	674.526	688.022	855.951	832.274	709.06	744.765	657.321	750.766	1.14216	0.191766	0.0290522	1.48939	up
pos_3432	Cystophorene	160.477	187.413	184.166	137.039	192.755	168.645	241.34	241.331	297.342	327.113	313.857	321.949	171.749	290.489	1.69135	0.758179	0.000228633	2.02987	up
pos_3433	Riesling acetal	1262.19	1322.13	1307.97	1299.3	1179.85	1303.28	2367.46	2488.62	2832.94	2819.61	2745.44	2903.08	1279.12	2692.86	2.10524	1.07399	7.72858e-06	2.20812	up
pos_3441	Sorbic acid	12.3653	13.985	13.3023	10.0297	11.0852	13.9959	15.7189	15.6387	21.1333	21.5958	19.1802	20.0142	12.4606	18.8802	1.51519	0.599502	0.000814207	1.91171	up
pos_3453	4-Hexanolide	18.2792	16.2425	16.0552	16.9307	17.4192	17.5569	23.2273	25.7025	30.7936	27.0835	24.8497	26.6193	17.0806	26.3793	1.5444	0.627046	0.000140715	2.10553	up
pos_3467	2-Amino-5-epi-valiolone	172.626	219.651	223.761	144.359	224.018	200.023	133.512	152.554	166.602	165.724	137.761	143.293	197.407	149.908	0.759385	-0.397097	0.0142243	1.62366	down
pos_3470	5-Ribosylparomamine	1302.96	1842.67	1736.02	921.362	1808.71	1311.21	2393.07	2826.7	3134.94	3381.34	2271.84	2213.25	1487.15	2703.52	1.81792	0.862286	0.000785481	1.88987	up
pos_3491	Kanamycin X	3006.7	4006.06	3928.86	2624.63	4105.94	3091.28	3431.35	4045.14	4839.1	4971.2	4159.53	4323.45	3460.58	4294.96	1.24111	0.311632	0.0361103	1.37129	up
pos_3512	6-Hydroxy-1H-indole-3-acetamide	692.506	719.225	695.312	427.994	693.454	725.108	675.886	768.379	768.128	779.028	887.076	910.191	658.933	798.115	1.21122	0.276463	0.040258	1.34952	up
pos_3545	2-Propylsuccinic acid	68.2279	87.939	78.9309	46.4046	96.1579	79.5036	89.091	102.421	106.451	111.492	88.6104	96.924	76.194	99.1648	1.30148	0.380152	0.0222294	1.50991	up
pos_3554	6-Aminonicotinamide	1247.8	1213.86	1159.13	906.19	1194.58	1208.58	30111.4	29352.6	64869.1	64751.9	1330.1	1389.52	1155.02	31967.4	27.6768	4.79061	0.0451665	1.44252	up
pos_3556	2,6-Dimethyl-4-hydroxybenzaldehyde	990.582	1200.21	1196.12	748.598	1197.56	1025.9	7697.75	7773.16	16479.8	16396.5	1222.96	1257.51	1059.83	8471.28	7.99308	2.99875	0.0447823	1.44444	up
pos_3558	beta-Phellandrene	562.369	744.385	749.129	464.749	662.966	589.409	401.84	422.163	507.529	507.969	454.994	456.332	628.835	458.471	0.729081	-0.45585	0.0113785	1.67478	down
pos_3559	4,4alpha,5,6-Tetrahydro-7-methyl-2(3H)-naphthalenone	51.8545	80.5757	63.9074	36.8252	62.7433	52.0188	20.5768	24.6601	41.3897	52.7652	36.557	24.8065	57.9875	33.4592	0.577008	-0.793338	0.0112404	1.57363	down
pos_3563	Dictagymnin	255.281	378.674	367.942	233.863	348.693	282.046	171.524	183.858	225.532	245.441	190.371	197.455	311.083	202.363	0.650513	-0.620351	0.00580059	1.75384	down
pos_3564	5-Thymidylic acid	5.89713e-08	0.0751064	0.101613	1.03908	0.745655	0.0451012	124.298	128.15	210.614	221.71	0.710855	0.592898	0.334426	114.346	341.918	8.4175	0.0344913	1.51158	up
pos_3574	2,4-Hexadien-1-ol	15.011	15.0694	14.6485	9.03958	14.3555	17.6327	24.0845	27.244	41.128	39.1517	13.5001	14.8578	14.2928	26.661	1.86535	0.899445	0.0484474	1.39309	up
pos_3578	Benzene oxide	25.6624	35.0489	33.9372	22.4558	28.9778	28.3676	109.69	112.04	218.265	222.325	32.8078	34.2849	29.075	121.569	4.18122	2.06392	0.0427709	1.45525	up
pos_3628	(±)-Ibuprofen	644.908	817.899	726.72	414.871	672.488	602.236	355.048	335.865	382.7	378.434	413.749	458.1	646.52	387.316	0.599078	-0.739184	0.00427504	1.84054	down
pos_3667	7-Hydroxy-2-methylisoflavone	935.176	1340.76	1283.4	1364.95	1190.64	898.386	699.973	812.24	772.688	822.99	1116.88	1168.52	1168.89	898.882	0.769008	-0.37893	0.0411806	1.32591	down
pos_3690	4-n-Hexylphenol	192.487	320.794	283.377	121.5	267.974	199.315	28.1658	35.0573	25.4385	24.5086	33.8833	41.7872	230.908	31.4735	0.136303	-2.87511	0.0010776	2.03514	down
pos_3696	3-Hydroxytetradecanedioic acid	87.3986	29.7681	24.1	52.555	19.777	90.2936	88.3439	88.5523	139.844	131.268	73.7982	80.0962	50.6487	100.317	1.98064	0.98597	0.0166803	1.50457	up
pos_3705	Trp Trp Val	188.982	274.45	248.568	113.566	261.295	203.881	305.632	292.643	354.278	375.793	328.987	276.297	215.124	322.272	1.49808	0.583111	0.00543704	1.71975	up
pos_3784	Dihydroresveratrol 4'-glucuronide	154.002	126.747	132.226	90.0827	126.621	63.4193	101.295	157.988	228.936	229.223	187.468	213.392	115.516	186.384	1.61348	0.690179	0.0180572	1.51421	up
pos_3791	LEVULINIC ACID, 3-BENZYLIDENYL-	822.54	682.403	702.711	645.621	666.306	792.437	833.987	1216.38	1214.75	1238.66	737.339	773.573	718.67	1002.45	1.39487	0.480126	0.0348833	1.45907	up
pos_3793	6-hydroxy-7E,9E-Octadecadiene-11,13,15,17-tetraynoic acid	8696.07	6390.37	6512.97	6594.07	6115.48	8526.54	9409.69	14827.3	13555.1	13994.1	7115.61	7396.96	7139.25	11049.8	1.54775	0.630174	0.0396514	1.42093	up
pos_3808	cyclogutamate	71.3269	75.7098	55.8459	69.7619	106.153	39.4601	87.8565	156.297	192.936	169.285	106.456	125.03	69.7095	139.643	2.00322	1.00232	0.00590352	1.7215	up
pos_3820	Novobiocin	30.6276	45.4133	40.965	35.4354	48.8192	17.0855	32.0454	41.811	60.377	73.0232	68.8626	73.0706	36.391	58.1983	1.59925	0.677394	0.0315113	1.42666	up
pos_3829	9,10-EOT	5.13774	0.955592	2.07313	0.84111	0.100707	2.03734	34.5589	23.8977	39.2323	44.1567	22.5395	27.3006	1.8576	31.9476	17.1983	4.10419	0.000291271	2.09761	up
pos_3839	12-Deoxyaklanonic acid	140.118	150.522	176.35	119.126	144.988	142.209	110.419	142.594	97.4574	101.105	129.708	137.09	145.552	119.729	0.822583	-0.281766	0.0394091	1.36694	down
pos_3848	2-Succinyl-5-enolpyruvyl-6-hydroxy-3-cyclohexene-1-carboxylate	961.968	965.201	966.567	659.65	948.527	954.029	741.245	765.951	709.301	676.911	803.456	843.771	909.323	756.772	0.832237	-0.264934	0.0280481	1.48466	down
pos_3858	Myristoleic acid	111.229	64.2067	71.7587	33.3715	50.2195	115.116	24.3976	52.5644	53.1535	43.4054	24.272	17.0585	74.317	35.8085	0.481835	-1.05339	0.0352141	1.44811	down
pos_3921	5-amino-1-(5-phospho-D-ribosyl)imidazole-4-carboxylate	178.68	191.309	170.227	116.77	179.173	177.481	124.043	126.422	123.451	93.2127	178.984	150.179	168.94	132.715	0.785576	-0.348177	0.0475306	1.30252	down
pos_3934	(E,E)-2,4-Hexadienal	35.3837	27.2234	29.2571	27.6639	28.1133	29.9001	23.2996	27.3701	23.728	23.1044	25.878	25.1937	29.5903	24.7623	0.836839	-0.256978	0.00921436	1.67732	down
pos_3936	6-Methyl-3,5-heptadien-2-one	693.615	654.157	670.203	600.329	627.425	684.597	508.689	495.625	513.842	496.166	523.964	542.019	655.054	513.384	0.783728	-0.351576	3.99242e-05	2.12983	down
pos_3942	Dovitinib	2167.43	2248.04	2261.45	1968.96	2258.82	2250.17	1896.78	1927.09	2111.12	2088.81	2012.8	2078.25	2192.48	2019.14	0.920941	-0.11882	0.0164905	1.53476	down
pos_3976	Eddha	456.481	525.638	552.883	350.931	563.852	484.393	806.224	625.054	1340.34	1359.93	786.461	804.086	489.03	953.683	1.95015	0.963587	0.0140793	1.67046	up
pos_3992	1-Phenyl-2-pentanol	725.104	622.792	662.115	957.378	595.45	738.191	933.73	795.658	1114.78	1129.33	874.608	890.824	716.838	956.487	1.33431	0.416098	0.0109434	1.58145	up
pos_3996	D-Sedoheptulose 7-phosphate	202.324	226.647	224.612	150.128	204.91	201.322	136.633	126.566	104.227	92.5828	140.074	132.147	201.657	122.038	0.605176	-0.724574	0.000270387	1.98098	down
pos_4022	3,7-Dimethyl-2E,6-octadienyl acetate	346.442	195.464	177.135	686.391	179.643	358.925	791.296	715.595	860.843	854.137	360.212	395.436	324	662.92	2.04605	1.03284	0.020275	1.48243	up
pos_4032	Benzo[a]pyrene-cis-4,5-dihydrodiol	333.84	407.749	379.036	362.978	398.538	325.423	395.281	413.743	481.371	498.192	402.256	439.414	367.927	438.376	1.19148	0.25275	0.0107264	1.59863	up
pos_4049	(R)-2,3-Dihydroxy-3-methylbutanoate	121.061	113.756	101.795	179.731	177.282	118.639	168.418	137.371	191.3	169.596	220.015	204.388	135.377	181.848	1.34327	0.425748	0.0305855	1.43026	up
pos_4073	Norbicycloekasantalal	83.7471	92.5983	102.789	87.2623	100.153	76.1252	108.666	113.355	171.28	147.813	93.1835	103.722	90.4457	123.003	1.35996	0.443569	0.0446723	1.39371	up
pos_4086	4-Ethyl-2-methoxyphenol	410.417	387.024	423.012	601.28	356.481	451.262	944.364	955.37	2174.85	2065.28	717.722	705.652	438.246	1260.54	2.87633	1.52423	0.0303338	1.53577	up
pos_4143	D,L-cyclohexanephosphinothricin	421.677	720.874	753.906	390.258	738.837	356.848	633.171	696.313	827.088	833.549	903.272	897.393	563.733	798.464	1.41639	0.502215	0.0319121	1.43466	up
pos_4157	E-Linalool oxide	1004.28	1081.13	1032.93	781.951	1091.9	909.564	997.756	997.635	1231.57	1212.79	1139.33	1193.22	983.627	1128.72	1.14751	0.198502	0.0497874	1.29589	up
pos_4163	5'-amino-5'-deoxyadenosine	1140.11	993.422	1059.36	1579.16	927.909	1232.29	1501	1122.26	1705.42	1723.67	1395.05	1425.33	1155.37	1478.79	1.27992	0.356057	0.0341628	1.3825	up
pos_4166	2'-Deoxyadenosine	77.3149	138.393	146.406	22.9135	109.619	94.8934	39.9989	39.8595	27.7286	30.5572	76.7276	60.3545	98.2566	45.8711	0.46685	-1.09897	0.0356642	1.43941	down
pos_4167	Biotin sulfone	30.5302	28.0939	36.3751	28.0029	23.5558	46.9564	62.7216	55.886	58.5743	62.6576	49.4062	65.3543	32.2524	59.1	1.83242	0.873752	0.00011884	2.00954	up
pos_4172	Perindoprilat glucuronide	254.761	391.057	358.044	188.172	334.97	244.264	329.509	361.795	450.725	443.379	406.04	419.213	295.211	401.777	1.36098	0.444646	0.0204987	1.51187	up
pos_4178	5-Hydroxyferulic acid methyl ester	5.89713e-08	0.000562472	5.89713e-08	6.8576	0.0815261	5.89713e-08	6.21518	2.81421	20.948	13.4894	31.7764	47.2075	1.15661	20.4085	17.645	4.14119	0.0369881	1.48641	up
pos_4182	5'-Oxoaverantin	481.249	334.096	218.961	887.123	296.866	408.185	709.525	905.562	1406.7	1209.17	1678.45	2046.14	437.747	1325.92	3.02897	1.59883	0.00510217	1.76597	up
pos_4184	Dihydrofolic acid	107.29	235.008	263.082	69.71	287.091	155.727	229.197	288.158	411.469	384.452	362.396	405.733	186.318	346.901	1.86187	0.896756	0.00679153	1.65616	up
pos_4189	Daumone	922.974	1164.71	1216.63	355.84	1006.27	993.173	858.228	462.179	530.593	574.861	518.504	543.929	943.266	581.382	0.61635	-0.698178	0.0346976	1.44765	down
pos_4192	3-buten-2-one 1-(2,3,6-trimethyl phenyl)	140.824	141.584	152.876	118.779	133.221	155.839	110.646	111.418	123.887	116.395	116.183	141.294	140.521	119.971	0.853758	-0.228102	0.0180182	1.53059	down
pos_4193	L-Menthyl (R,S)-3-hydroxybutyrate	916.457	952.963	957.382	660.39	924.213	944.005	969.07	1115.52	1230.35	1234.17	1102.92	1158.6	892.568	1135.11	1.27173	0.346792	0.00296041	1.74435	up
pos_4198	(3Z)-Phytochromobilin	279.423	342.372	317.044	148.174	428.246	228.626	692.623	833.518	982.922	945.471	728.633	765.079	290.647	824.708	2.83748	1.50461	8.30784e-06	2.11217	up
pos_4199	(E)-3-(2-(1H-Tetrazol-5-YL)vinyl)-6-fluoro-1H-indole	6.67865	45.8368	37.8706	5.82626	42.4257	23.1424	124.235	106.381	119.845	117.026	28.9202	39.3652	26.9634	89.2954	3.31172	1.72758	0.0148226	1.61444	up
pos_4212	(-)-trans-Carveol glucoside	594.466	653.84	600.004	447.555	540.123	585.049	379.62	392.806	463.35	436.213	465.596	490.797	570.173	438.064	0.7683	-0.380259	0.00409245	1.75799	down
pos_4213	6,7-Dimethoxy-3',4'-methylenedioxyflavanone	1351.93	1561.02	1612.62	1147.87	1581.91	1272.55	1578.29	1998.71	1621.31	1713.06	2159.6	2391.43	1421.32	1910.4	1.3441	0.426644	0.0131975	1.59093	up
pos_4223	5,6,7,8-tetrahydrofolyl-L-glutamic acid	895.886	1846.11	1718.02	563.479	1623.83	981.66	1714.79	2009.97	2778.86	2717.32	3100.57	3446.15	1271.5	2627.94	2.06681	1.0474	0.00293526	1.76293	up
pos_4227	PC(14:0/0:0)	435.525	407.331	392.353	407.563	376.275	426.841	1255.46	1522.96	1046.84	1061.81	335.101	361.624	407.648	930.63	2.28293	1.19088	0.0452084	1.43932	up
pos_4233	(-)-Medicarpin	353.391	380.226	367.346	276.396	341.551	371.023	374.681	450.902	414.329	404.459	418.49	447.333	348.322	418.366	1.20109	0.264342	0.00520194	1.68889	up
pos_4239	ethyl-4-hydroxymethyl- 3(2H)-Furanone	444.352	351.893	368.025	565.98	343.764	418.349	664.606	965.257	2109.79	2104.58	827.837	877.885	415.394	1258.33	3.02924	1.59895	0.0263164	1.56869	up
pos_4242	2-Methoxynaphthalene	108.949	45.2555	29.1415	231.052	23.0171	89.7177	436.198	852.533	3060.03	3093.58	745.747	896.46	87.8556	1514.09	17.2339	4.10717	0.0352823	1.50604	up
pos_4244	Honokiol	1469.42	1057.28	984.112	2552.77	933.494	1422.56	3949.17	6910.13	17723.3	17959.7	5844.86	6357.62	1403.27	9790.79	6.97711	2.80263	0.0223997	1.60888	up
pos_4270	Valerenolic acid	2422.35	2607.09	2637.59	1856.58	2431.68	2506.21	2452.37	2862.19	2753.68	2706.83	2957.95	3107.78	2410.25	2806.8	1.16453	0.219744	0.0244936	1.44307	up
pos_4274	Glutamine glutamate aspartate	519.828	873.46	925.768	261.25	832.766	637.588	567.052	1058.37	1112.53	1160.06	1116.16	1152.47	675.11	1027.77	1.52238	0.60633	0.0303535	1.4032	up
pos_4275	1,2-Dihydroxy-8-methylnaphthalene	5.89713e-08	19.9104	7.96936	0.00407634	7.83011	5.89713e-08	5.87236	21.103	32.7251	37.2789	16.374	44.3482	5.95232	26.2836	4.41569	2.14264	0.0166006	1.55709	up
pos_4279	1,4-Undecadiene	307.862	291.174	286.8	272.277	281.129	315.256	352.302	334.562	369.705	383.444	331.105	317.239	292.416	348.06	1.19029	0.25131	0.00156877	1.84514	up
pos_4287	N-Eicosapentaenoyl Tryptophan	741.391	884.636	804.869	661.751	810.807	812.449	738.596	1014.13	1351.48	1598.64	1153.69	1124.29	785.984	1163.47	1.48027	0.565862	0.0240401	1.56819	up
pos_4290	Dapdiamide B	622.888	727.161	673.92	461.002	656.053	645.233	382.815	461.543	425.295	423.147	393.898	471.574	631.043	426.379	0.675673	-0.565602	0.00164343	1.92895	down
pos_4300	Niazicin	74.3606	127.654	124.332	62.4	91.0379	53.6036	22.4975	66.6514	39.9189	56.116	68.2394	53.7608	88.8979	51.1973	0.575911	-0.796081	0.033552	1.4202	down
pos_4317	exo-2-Methyl-3-methylenebicyclo[2.2.1]heptan-2-ol	529.297	708.256	727.336	378.516	667.318	538.93	367.304	414.582	368.124	378.402	485.963	488.192	591.609	417.095	0.705018	-0.504269	0.0227861	1.53549	down
pos_4319	(S)-Oleuropeic acid	1338.3	1538.57	1533.95	1259.62	1457	1393.2	1202.51	1198.2	1206.69	1236.36	1272.97	1314.69	1420.11	1238.57	0.872167	-0.197323	0.00829382	1.71326	down
pos_4321	Anthragallol	552.769	635.91	662.69	482.253	622.282	530.682	465.116	499.31	436.194	440.412	544.394	559.704	581.098	490.855	0.844703	-0.243484	0.0317993	1.40958	down
pos_4322	5'-S-Methyl-5'-thioinosine	1478.39	1868.54	1841.28	1173.9	1857.37	1485.32	1226.89	1250.99	1222.2	1238.75	1457.76	1492.96	1617.47	1314.92	0.812953	-0.298757	0.0491666	1.35574	down
pos_4326	2-Methyl-2-cyclopenten-1-one	67.2538	72.2549	74.9976	45.899	70.8716	61.1125	43.4373	49.3844	53.5103	48.7997	52.4254	56.456	65.3982	50.6688	0.774774	-0.368153	0.0179732	1.59322	down
pos_4363	Neopterin	1342.05	1073.72	1087.44	834.071	994.609	1326.29	693.579	875.179	915.151	944.484	953.399	999.297	1109.7	896.848	0.808192	-0.30723	0.0489402	1.35662	down
pos_4365	3'-Amino-3'-deoxy-AMP	154.523	61.152	69.4624	77.9682	44.2673	160.339	16.852	25.8343	23.0041	26.1621	9.07249	17.0293	94.6186	19.659	0.207771	-2.26693	0.0139661	1.71866	down
pos_4367	8-Methylthiooctanaldoxime	145.318	151.679	232.624	100.378	136.147	177.119	256.42	283.762	259.536	341.608	262.406	244.196	157.211	274.655	1.74705	0.804918	0.000574068	1.89818	up
pos_4368	N-Acetyl-D-phenylalanine	551.593	501.15	520.138	331.325	599.768	630.234	600.483	1331.88	1227.32	1177.61	2003.31	2043.38	522.368	1397.33	2.67499	1.41953	0.0105707	1.74271	up
pos_4370	SAICAR	13.8751	5.38148	7.82815	6.97861	93.2048	20.8445	142.877	71.4489	248.829	195.497	343.241	338.517	24.6854	223.402	9.04993	3.17791	0.00519713	1.82143	up
pos_4371	5-Methoxyindole	1289.41	1260.02	1290.09	854.705	1215.52	1320.45	1119.77	2644.08	2155.16	2102.2	3449.63	3523.65	1205.03	2499.08	2.07387	1.05232	0.0169218	1.65487	up
pos_4383	beta-Rhodomycin	8678.71	8707	8763.86	7909.1	8518.33	8490.76	7069.25	7056.66	7612.64	8101.88	7607.79	8170.27	8511.29	7603.08	0.893293	-0.162794	0.00408301	1.75847	down
pos_4385	A-12(13)-EpODE	131.267	81.3455	72.4863	51.4431	85.5419	130.488	139.883	123.274	169.907	165.858	104.82	115.352	92.0953	136.516	1.48233	0.567867	0.0275702	1.41173	up
pos_4409	(1S,2S,4S,5S)-2,4-Thujanediol 4-O-beta-D-Glucopyranoside	930.698	882.389	896.54	785.434	835.67	948.372	904.032	990.532	1106.58	1124.83	987.571	1001.51	879.85	1019.18	1.15835	0.212072	0.00861209	1.61924	up
pos_4481	Isopenicillin N	44.6649	102.213	90.145	24.7388	73.4659	84.5374	63.8467	148.949	117.239	118.595	177.248	190.347	69.9609	136.037	1.94448	0.959382	0.017225	1.54093	up
pos_4511	Curcolone	490.863	532.275	494.145	365.319	471.959	487.398	493.735	560.298	600.448	601.142	541.521	555.984	473.66	558.855	1.17987	0.238622	0.0148748	1.54289	up
pos_4525	(2R,3R)-3-Methylglutamyl-5-semialdehyde-N6-lysine	5.89713e-08	5.89713e-08	19.9011	5.89713e-08	5.14061	10.3395	56.986	21.0603	47.6406	48.2749	16.2675	27.7478	5.89688	36.3295	6.16081	2.62312	0.00487697	1.75423	up
pos_4529	4-Cholesten-7alpha,12alpha-diol-3-one	2.96964	6.59283	6.96673	1.71831	3.99591	5.27892	22.8107	4.82494	16.8822	14.6456	5.60185	13.5105	4.58706	13.0459	2.84408	1.50796	0.0282762	1.50755	up
pos_4540	Liqcoumarin	272.271	304.833	296.34	122.884	253.504	267.424	1815.23	1527.45	1752.55	1501.35	6251.03	6929.11	252.876	3296.12	13.0345	3.70427	0.0334619	1.52999	up
pos_4554	Avermectin B1a aglycone	129.631	143.181	118.579	39.1574	120.813	135.922	18.1575	23.9576	33.9938	32.2648	57.29	14.9824	114.547	30.1077	0.262841	-1.92774	0.00179959	1.90701	down
pos_4563	Tyr-ile-gly-ser-arg	476.451	614.709	636.79	303.138	559.702	496.735	250.647	243.393	292.334	292.244	356.157	382.927	514.587	302.95	0.588725	-0.764334	0.00596635	1.75254	down
pos_4602	3'-O-Aminopropyl-25-hydroxyvitamin D3	1930.52	985.208	863.369	822.542	909.44	1794.78	3990.38	6406.75	3568.02	3101.14	1691.56	2147.19	1217.64	3484.17	2.86141	1.51673	0.0194608	1.5863	up
pos_4620	4-Hydroxyphenylacetylglutamic acid	34.1201	173.667	184.613	7.72633	164.263	26.788	43.8683	197.548	266.689	267.413	281.325	261.221	98.5295	219.677	2.22956	1.15676	0.0373718	1.36696	up
pos_4637	Coriandrone B	18.8946	37.7432	48.4063	7.42323	58.6248	14.4452	0.28474	3.14709	8.79446	0.775331	16.8309	18.768	30.9229	8.1001	0.261945	-1.93266	0.0407958	1.41173	down
pos_4646	Demethylphylloquinol	5.89713e-08	0.207508	5.89713e-08	5.89713e-08	5.89713e-08	5.89713e-08	45.064	76.0253	30.9273	21.9173	4.2486	4.8995	0.0345847	30.5137	882.289	9.78511	0.0406289	1.47007	up
pos_4656	Quercetin 3-O-glucoside	5.89713e-08	1.78797	5.89713e-08	5.89713e-08	93.1584	5.89713e-08	62.8017	91.9536	211.847	164.195	167.289	102.599	15.8244	133.448	8.43303	3.07605	0.00231459	1.81825	up
pos_4658	Hexaminolevulinate	166.273	135.754	132.266	129.759	114.272	130.669	145.54	148.512	153.877	172.082	150.983	162.446	134.832	155.574	1.15383	0.206432	0.0330788	1.39756	up
pos_4663	Cytochalasin B	352.929	368.768	309.526	134.194	324.609	283.097	411.137	408.748	443.589	380.148	410.886	429.875	295.521	414.064	1.40113	0.486594	0.0174884	1.62307	up
pos_4664	Baccatin III	13.7603	75.2335	59.4202	1.30796	53.71	21.4817	50.9389	80.3302	106.51	106.903	107.441	131.957	37.4856	97.3468	2.59691	1.3768	0.00472646	1.6985	up
pos_4674	Limonene-1,2-epoxide	421.749	542.354	554.772	304.774	529.329	417.635	312.486	348.952	315.853	317.394	273.583	265.485	461.769	305.626	0.661858	-0.595406	0.00981376	1.72341	down
pos_4675	Hercynine	958.43	1186.82	1223.67	752.446	1155.18	970.538	784.176	840.197	824.159	827.62	686.737	733.43	1041.18	782.72	0.751762	-0.411653	0.0154178	1.64169	down
pos_4676	1,2,3,4-Tetramethoxy-5-(2-propenyl)benzene	1019.67	1142.03	1147.49	808.602	1128.94	1019.38	774.968	799.134	703.413	766.962	636.643	616.642	1044.35	716.294	0.685873	-0.543986	0.000668743	1.94392	down
pos_4678	cephalexin	573.252	644.178	661.197	450.721	632.999	562.01	424.922	460.93	433.862	399.445	350.363	359.676	587.393	404.866	0.68926	-0.53688	0.00109521	1.91552	down
pos_4680	Cyclohex-2-enone	34.297	33.8403	34.9894	26.9105	35.5495	31.5969	23.4265	28.4403	24.8335	26.3104	21.9972	20.2227	32.8639	24.2051	0.736525	-0.441193	0.000690764	1.89538	down
pos_4689	O-Methylsterigmatocystin	56.8874	149.018	135.816	3.60955	130.463	54.9198	209.498	401.806	606.705	599.414	652.24	700.902	88.4522	528.428	5.97416	2.57874	0.00152175	1.95615	up
pos_4718	4,5-Dihydro-4-hydroxy-5-S-glutathionyl-benzo[a]pyrene	0.0680224	6.24801	0.491409	1.93596	0.793665	3.16158	26.2032	43.9152	33.4681	59.3272	15.2667	40.6617	2.11644	36.4737	17.2335	4.10714	0.00242802	1.94238	up
pos_4721	2,5-Octadien-1-ol	95.6402	87.7633	83.6188	78.9902	91.5338	101.118	111.488	115.036	152.302	148.205	96.7475	106.232	89.7773	121.669	1.35523	0.438533	0.017683	1.59428	up
pos_4767	Kemptide	76.0992	65.4924	92.317	3.5958	38.5771	83.6597	13.3598	18.8384	21.1278	18.3116	2.59561	5.89713e-08	59.9568	12.3722	0.206352	-2.27682	0.0159186	1.66975	down
pos_4772	8,11,14-Eicosatetraynoic acid	52.5664	49.2048	48.562	30.9356	35.6737	39.3689	47.9464	41.2117	74.056	71.2622	70.1689	73.0028	42.7185	62.9413	1.4734	0.559145	0.0181918	1.52583	up
pos_4774	Cyclo(D-trp-D-asp-pro-D-val-leu)	401.299	477.995	420.613	156.397	415.813	361.457	117.143	156.851	269.725	205.2	242.895	261.394	372.262	208.868	0.561078	-0.833727	0.0146086	1.59113	down
pos_4777	7-Deoxyloganetin	10186.7	6394.3	6900.91	10313.9	6285.29	9636.35	6917.26	7124.98	6141.76	6477.41	5115.46	5134.03	8286.24	6151.82	0.742413	-0.429706	0.0447198	1.39097	down
pos_4815	N-Acetyl-3-methylhistidine	443.95	351.93	356.087	451.742	348.495	439.662	434.056	463.519	522.152	517.905	451.971	450.335	398.644	473.323	1.18733	0.247723	0.0176186	1.51312	up
pos_4817	Annosquamosin B	82.408	19.0256	13.1021	21.2797	122.996	225.694	1357.2	954.604	678.461	963.581	71.504	50.4091	80.751	679.294	8.4122	3.07248	0.0380187	1.47553	up
pos_4819	(-)-threo-Iso(homo)2-citrate	18.5411	28.2072	16.5241	6.95745	30.2275	12.6147	4.92212	5.90556	11.5788	2.99676	9.8098	11.8042	18.8453	7.83622	0.415817	-1.26598	0.0288619	1.47667	down
pos_4826	Formylmethanofuran	7.99955	89.7402	83.0665	5.89713e-08	144.807	4.39396	67.4688	118.147	237.044	164.205	167.516	214.003	55.0012	161.397	2.93444	1.55308	0.0127785	1.56039	up
pos_4846	PA(12:0/6 keto-PGF1alpha)	68.5402	54.9938	88.1406	26.6136	72.3105	52.0556	188.753	221.636	133.019	152.509	56.6746	51.9842	60.4424	134.096	2.21858	1.14963	0.0467289	1.38513	up
pos_4848	(Diphenylmethoxy)acetic acid	90.2823	68.5503	60.5613	56.7994	69.0079	89.7961	77.8314	92.3561	96.9213	107.158	80.3832	82.0582	72.4995	89.4514	1.23382	0.303132	0.0483474	1.29984	up
pos_4854	(3E,5E)-1,3,5-octatriene	59.9739	60.2254	59.9599	45.4047	59.4691	60.1497	76.6353	64.1031	79.0019	75.0435	56.9477	63.277	57.5305	69.1681	1.20229	0.265781	0.0266753	1.43427	up
pos_4863	7-Hydroxyphenprocoumon	89.5395	74.2877	98.0917	45.1404	83.8151	79.9923	17.0029	64.1568	44.0745	44.8486	51.4359	47.5692	78.4778	44.848	0.571473	-0.807242	0.00657218	1.67696	down
pos_4876	Avermectin B2b aglycone	102.898	107.803	90.3562	20.6125	91.0271	79.5363	330.643	124.156	232.144	224.011	157.467	192.298	82.039	210.12	2.56122	1.35683	0.00534778	1.76117	up
pos_4887	PA(18:0/20:5(5Z,8Z,11Z,14Z,16E)-OH(18R))	59.3483	42.0493	88.1629	41.0057	51.5326	39.6008	71.5031	15.9255	17.31	23.5694	13.4291	16.8337	53.6166	26.4285	0.492916	-1.02059	0.0455495	1.34855	down
pos_4895	Icosadienoic acid	703.194	236.625	151.158	206.05	178.382	567.172	114.075	27.1889	124.483	111.421	54.4841	72.6234	340.43	84.046	0.246882	-2.01811	0.0432478	1.4619	down
pos_4898	Hexanoyllysine	148.5	193.119	183.153	69.8836	173.817	136.113	319.684	296.255	214.681	194.676	177.942	192.293	150.764	232.589	1.54273	0.625487	0.0249229	1.44528	up
pos_4905	2-(2-Nitroimidazol-1-yl)-n-(3,3,3-trifluoropropyl)acetamide	105.396	54.8468	61.4148	73.3398	45.6095	87.0318	43.8467	65.9891	40.4601	36.3716	31.2506	26.3489	71.2732	40.7112	0.571199	-0.807934	0.0198321	1.5326	down
pos_4906	(±)17-HETE	1494.45	1722.61	1738.72	1315.96	1630.28	1383.84	1660.73	1669.86	1885.76	1902.93	1916.33	1999.64	1547.64	1839.21	1.18839	0.249012	0.0108493	1.5882	up
pos_4913	Norecasantalol	2156.83	1264.92	1271.39	1550.19	1203.22	2173.65	1121.54	1560.68	964.639	947.246	610.679	595.974	1603.37	966.793	0.602976	-0.729827	0.0230546	1.47982	down
pos_4915	Talaromycin A	13381.4	8167.77	8481.03	9987.61	7694.66	13671.6	7175.1	9674.97	6396.72	6264.57	4453.5	4421.41	10230.7	6397.71	0.625346	-0.677274	0.0190528	1.52134	down
pos_4920	Oroxylin A	907.132	554.068	574.183	683.491	567.286	861.735	521.525	723.386	509.339	466.08	342.872	368.097	691.316	488.55	0.706696	-0.500839	0.0386403	1.37568	down
pos_4923	Gibberellin A8-catabolite	842.171	608.484	627.031	663.105	639.212	812.24	488.377	670.973	522.143	485.537	445.005	460.618	698.707	512.109	0.732938	-0.448238	0.00611711	1.68778	down
pos_4924	Loxoribine	127.164	136.251	97.1204	117.137	83.6376	140.962	40.4602	72.6001	16.1178	27.1713	42.4552	40.6083	117.046	39.9022	0.340911	-1.55253	8.95032e-05	2.01697	down
pos_4925	His His Val Leu	1714.77	1534.66	1520.95	940.816	1468.86	1775.49	992.031	1156.49	1162.51	1176.79	1123.44	1150.71	1492.59	1126.99	0.755059	-0.405338	0.0281613	1.55348	down
pos_4926	PA(20:5(5Z,8Z,11Z,14Z,17Z)/5-iso PGF2VI)	156.637	61.7666	64.5594	49.3207	60.7384	163.028	26.982	92.4437	23.6882	10.9165	5.89713e-08	5.89713e-08	92.6749	25.6717	0.277008	-1.852	0.0288497	1.45379	down
pos_4930	2E,4Z-Heptadienal	124	74.054	78.4162	77.6356	70.4652	119.137	68.7446	90.4333	60.969	56.5011	36.2904	40.1739	90.618	58.852	0.649452	-0.622705	0.0329211	1.41461	down
pos_4931	3,8-DIMETHOXYFLAVONE	56.494	62.1543	78.5363	36.0612	65.6864	74.8839	15.066	43.444	29.1326	29.4121	30.5244	38.4487	62.3027	31.0046	0.497645	-1.00681	0.00244008	1.82195	down
pos_4936	3-Ethylfuran	97.6161	61.6861	63.2275	73.7775	63.025	99.5321	53.1583	82.2161	55.8593	54.7028	32.0768	36.9231	76.4774	52.4894	0.686339	-0.543007	0.0404959	1.36222	down
pos_4942	2-Arachidonoylglycerol	1275.19	1036.95	1087.43	985.887	872.599	1232.1	3308.53	2776.58	4079.16	3888.41	2121.14	2275.19	1081.69	3074.84	2.84262	1.50722	0.00164677	1.9753	up
pos_4943	3,11,12-Trihydroxy-1(10)-spirovetiven-2-one	617.741	591.701	555.373	591.721	553.948	566.741	393.211	360.481	450.272	453.333	452.27	511.946	579.537	436.919	0.75391	-0.407536	0.0005285	1.99304	down
pos_4947	3''-Hydroxy-geranylhydroquinone	23.2262	28.108	29.9844	9.52961	22.3307	23.3515	19.5876	68.6197	76.9139	60.8658	95.9904	103.249	22.7551	70.8711	3.11452	1.63901	0.00984043	1.73841	up
pos_4969	Methyl 2-(10-heptadecenyl)-6-hydroxybenzoate	734.95	694.604	644.202	525.647	666.413	686.173	896.252	742.748	903.893	927.77	692.892	744.394	658.665	817.992	1.24189	0.312542	0.0123191	1.57051	up
pos_4978	Nymphayol	42.2635	7.97066	5.89713e-08	5.89713e-08	5.89713e-08	35.5705	6265.33	11229.2	3342.46	3228.62	12220.9	10369.1	14.3008	7775.93	543.742	9.08678	0.00522864	1.8788	up
pos_4999	3-trans-p-Coumaroylrotundic acid	42.5535	70.2298	57.0165	17.4395	40.5932	32.6608	12.0441	5.77962	12.7085	24.2776	22.3853	20.3106	43.4155	16.251	0.374312	-1.41769	0.0135612	1.64088	down
pos_50	Ser Val Gly His	68.6024	36.8901	14.4749	77.5653	130.498	60.417	283.461	223.624	203.543	146.882	75.8722	65.456	64.7412	166.473	2.57136	1.36253	0.0339219	1.44268	up
pos_500	Choline	2985.23	4108.41	4031.62	3540.57	3877.32	2842.46	4555.03	4681.41	4087.25	4181.41	4364.47	4484.47	3564.27	4392.34	1.23233	0.301384	0.0114299	1.66925	up
pos_5003	Gly Ile Ile Phe	905.873	1058.91	595.503	570.08	866.927	850.259	4394.6	3507.62	2780.42	2006.62	781.756	930.976	807.925	2400.33	2.97099	1.57094	0.0414683	1.45709	up
pos_5004	DG(10:0/PGF2alpha/0:0)	155.94	205.573	190.665	15.722	184.653	135.9	81.9604	43.6445	68.0297	53.6872	61.5258	76.2589	148.076	64.1844	0.433457	-1.20604	0.0309545	1.53029	down
pos_502	Pyrrole-2-carboxylate	643.235	497.018	554.847	681.777	423.572	527.973	483.829	334.764	332.102	345.383	387.093	366.928	554.737	375.016	0.676025	-0.564851	0.00394038	1.76972	down
pos_5030	Methoprene acid	381.658	379.971	389.678	208.501	357.668	366.2	247.081	208.487	217.271	214.796	268.076	277.727	347.279	238.906	0.687937	-0.539651	0.0100048	1.69175	down
pos_5041	[6]-Shogaol	295.591	314.58	205.414	189.773	210.345	252.99	151.392	194.816	131.593	99.706	146.252	153.788	244.782	146.258	0.597503	-0.742981	0.00369313	1.76873	down
pos_505	1-Benzothiepin	150.714	32.889	19.6682	64.6384	120.505	142.576	47.0349	70.873	19.8451	17.9511	7.87233	3.89271	88.4982	27.9115	0.315391	-1.66479	0.0495466	1.35738	down
pos_5070	PA(15:1(9Z)/17:2(9Z,12Z))	118.912	182.056	210.98	28.8846	149.061	101.455	385.257	38.8704	378.977	272.702	304.975	366.706	131.891	291.248	2.20824	1.1429	0.0311067	1.44588	up
pos_5088	Gly His Arg Arg	1705.41	1746.12	1742.7	509.309	1617.31	1580.34	2431.47	2298.46	2871.07	2835.68	2722.74	2634.04	1483.53	2632.24	1.77431	0.827258	0.00108807	1.92612	up
pos_5089	stearic acid	123.865	122.081	118.302	140.809	115.708	113.352	158.342	120.786	246.515	215.818	166.001	160.873	122.353	178.056	1.45527	0.541283	0.0286288	1.53762	up
pos_5129	[8]-Gingerdione	117.999	104.323	103.782	116.962	104.152	116.634	124.854	135.843	182.393	170.067	179.08	188.543	110.642	163.463	1.47741	0.563066	0.00374846	1.86927	up
pos_5132	4,8-Dihydroxyquinoline	164.757	133.854	132.222	134.141	111.437	172.302	111.887	113.24	70.0446	55.9858	56.5104	46.7394	141.452	75.7346	0.535409	-0.901288	0.00174397	1.8273	down
pos_5139	7,8 Dihydrokawain	307.956	266.564	251.431	325.658	258.891	291.609	231.316	235.555	270.963	254.715	231.035	245.92	283.685	244.918	0.863344	-0.211993	0.0229973	1.50778	down
pos_5190	10-Deoxymethynolide	45.3357	47.1224	38.2225	72.4465	42.2772	35.1462	86.9581	47.1286	74.0836	56.856	66.2876	60.5667	46.7584	65.3134	1.39683	0.482154	0.0402787	1.36087	up
pos_5193	(±)α-CMBHC	23.6268	61.2888	71.0384	46.5391	22.9818	35.1829	66.0987	70.4397	102.432	82.6772	113.355	111.22	43.443	91.0371	2.09555	1.06733	0.00229181	1.77946	up
pos_5214	5-HETE	102.139	88.2089	61.9776	59.1117	46.1356	62.783	104.599	88.5853	132.719	128.473	88.8957	94.172	70.0593	106.241	1.51644	0.600687	0.0115673	1.56274	up
pos_5218	1-Naphthylamine	96.8647	64.4439	53.7362	62.2277	66.4564	97.7166	73.4403	107.378	139.506	136.927	98.9395	108.766	73.5743	110.826	1.50632	0.591024	0.0160368	1.52326	up
pos_5223	1,2,3,4,5,6-Hexahydro-6,11-dimethyl-2,6-methano-3-benzazocin-8-ol	63.9773	18.79	30.1723	72.3816	13.4744	49.109	85.8997	85.4199	109.479	100.714	50.4587	53.6432	41.3175	80.9357	1.95887	0.970024	0.0177857	1.49031	up
pos_5250	Hydrocinnamic acid	89.1006	69.2351	60.2986	93.5005	86.0054	74.9739	65.9963	59.6398	65.5704	67.7471	51.5237	54.7707	78.8524	60.8747	0.772008	-0.373312	0.0171258	1.55874	down
pos_5261	Chenodeoxycholyllysine	50.9187	50.016	70.2304	2.48961	62.3573	73.9675	5.89713e-08	20.3661	8.80564	0.662006	5.26006	20.348	51.6633	9.24029	0.178856	-2.48313	0.00866817	1.74313	down
pos_5293	Octadec-11-en-9-ynoic acid	118.227	69.6595	71.8537	122.453	60.7518	84.4013	138.956	116.948	168.505	166.697	125.378	116.426	87.8911	138.818	1.57944	0.659411	0.00560503	1.67127	up
pos_5299	Buddledin A	2842.58	2431.8	2135.75	5895.47	2395.85	2714.48	7334.96	4388.07	5967.11	4022.07	5138.42	3177.2	3069.32	5004.64	1.63054	0.705347	0.0431703	1.34708	up
pos_5306	(R)-ar-Turmerone	204.34	163.583	151.095	189.638	140.411	198.064	194.047	200.033	257.199	242.579	226.753	201.608	174.522	220.37	1.26271	0.336518	0.0126084	1.55976	up
pos_5307	Confertifoline	729.393	585.524	554.881	723.083	583.609	714.566	675.752	788.771	857.527	792.631	864.483	723.526	648.509	783.782	1.20859	0.273324	0.0133569	1.56152	up
pos_5322	Cannabidiol	3201.43	3787.09	3790.04	3381.2	3582.77	3145.28	5848.24	3967.05	6026.17	5696.28	4372.23	4285.77	3481.3	5032.62	1.44562	0.531685	0.00767363	1.75883	up
pos_5382	25-hydroxy-3-deoxy-2-oxavitamin D3 / 25-hydroxy-3-deoxy-2-oxacholecalciferol	176.362	359.552	481.799	68.778	265.923	188.434	323.348	361.961	449.906	480.647	876.058	876.275	256.808	561.366	2.18594	1.12825	0.0328848	1.4212	up
pos_5392	Sphinganine 1-phosphate	73.8023	67.9415	46.8556	89.3291	65.3753	70.8024	105.969	94.7836	95.4879	93.0069	81.3907	70.6071	69.0177	90.2075	1.30702	0.38628	0.0187941	1.51198	up
pos_5402	4alpha-Methylzymosterol-4-carboxylate	20.2137	1.37648	0.0855507	3.3996	1.00127	4.51086	81.7018	82.0051	116.96	120.229	74.9483	89.6468	5.09791	94.2484	18.4877	4.20849	2.68256e-05	2.15109	up
pos_5403	actinonin	20.6317	20.4611	20.5279	8.57844	12.1792	28.0693	43.9078	46.0791	45.2743	64.7814	87.0168	89.5523	18.4079	62.7686	3.40987	1.76971	0.00271987	1.8913	up
pos_5421	Sialorphin	5.1487	0.029935	1.84307	5.89713e-08	5.89713e-08	3.09098	407.3	129.087	278.031	409.281	7.3579	7.51237	1.68545	206.428	122.477	6.93636	0.0424998	1.46015	up
pos_5435	PE(14:0/0:0)	414.841	431.477	464.61	379.671	464.48	351.729	682.278	767.583	890.722	869.165	1280.76	1274.34	417.801	960.808	2.29968	1.20143	0.00314743	1.91987	up
pos_5463	alpha-Linolenic acid	653.91	1068.12	1095.2	1402.87	986.624	609.857	2544.59	1180.49	1476.11	1346.89	1379.38	1372.42	969.43	1549.98	1.59886	0.677042	0.0389079	1.39009	up
pos_5467	Estradiol-17beta 3-glucuronide	92.5206	132.237	133.297	147.073	114.587	75.9601	137.249	129.611	138.098	131.249	179.916	184.297	115.946	150.07	1.29431	0.372183	0.0473692	1.32369	up
pos_547	D-Fructose	16188.6	13358.7	13015.8	21776.1	11564.1	15309.3	16340	7768.18	7069.11	6443.92	5424.49	6021.34	15202.1	8177.84	0.537941	-0.894479	0.0104491	1.5912	down
pos_5480	3,4-Dihydroxy-2-methoxy-4-methyl-3-[2-methyl-3-(3-methyl-but-2-enyl)-oxiranyl]-cyclohexanone	103.667	96.8887	75.8875	110.6	67.4242	96.0463	45.2039	43.8665	87.2763	95.6666	61.8282	67.7916	91.7524	66.9388	0.72956	-0.454902	0.0498537	1.3041	down
pos_5490	Pregnanediol	121.353	161.616	162.245	166.152	166.24	118.12	62.0329	101.85	78.0451	92.9608	141.256	164.038	149.288	106.697	0.714709	-0.484573	0.0487943	1.32128	down
pos_5501	Pentadecanol	262.189	160.721	178.136	262.258	177.592	259.324	157.728	162.692	126.538	160.174	82.4827	84.7769	216.703	129.065	0.595586	-0.747619	0.00668781	1.67455	down
pos_5507	PC(18:0/0:0)	18.3545	29.9058	17.0807	5.89713e-08	15.75	10.6696	71.9357	82.2362	33.2016	35.231	16.2511	25.36	15.2934	44.0359	2.8794	1.52577	0.0458466	1.3824	up
pos_5556	Sambutoxin	535.377	331.706	280.352	329.19	373.234	522.757	1714.61	884.352	1474.88	1584.35	491.709	463.309	395.436	1102.2	2.78731	1.47887	0.0265833	1.55304	up
pos_5634	taxa-4(20),11-dien-5alpha-ol	81.42	108.65	108.555	90.6723	95.4405	113.595	87.7949	55.6291	101.305	81.1296	61.2012	64.784	99.7221	75.3073	0.755172	-0.405123	0.022096	1.48289	down
pos_5671	Emindole SB	77.4654	123.855	104.843	39.3702	98.4226	72.5415	138.078	187.189	108.777	116.897	129.41	135.084	86.0831	135.906	1.57878	0.658806	0.0128901	1.5557	up
pos_5699	DIHYDROFISSINOLIDE	728.484	549.308	615.487	378.756	470.935	680.865	1212.95	685.92	1000.8	906.146	637.956	601.415	570.639	840.864	1.47355	0.559293	0.0435385	1.34991	up
pos_5723	5,8,11-Eicosatrienoic acid	590.942	323.97	310.376	503.975	261.524	526.52	753.315	719.731	751.902	695.933	708.607	712.024	419.551	723.585	1.72467	0.786316	0.00256072	1.93274	up
pos_5725	LysoPE(15:0/0:0)	2198.01	3129.33	2813.42	4049.28	2449.24	1597.37	1237.72	1848.09	1617.03	1436.69	1714.66	2061.89	2706.11	1652.68	0.610722	-0.711411	0.0266119	1.51064	down
pos_5741	N-Linoleoyl Isoleucine	139.352	248.039	319.364	95.3633	168.72	152.952	832.369	840.112	966.118	980.975	1069.86	1025.7	187.299	952.523	5.08559	2.34641	5.62814e-08	2.20333	up
pos_5749	3-Dehydroecdysone	917.719	1106.77	1042.08	1185.5	982.916	715.624	577.647	767.479	643.045	597.225	700.06	839.556	991.768	687.502	0.693209	-0.528639	0.00447504	1.73806	down
pos_5754	Macrocin	44.2557	26.3863	22.8405	38.5922	27.8263	27.84	16.6042	18.4437	18.594	21.4108	27.5515	26.5677	31.2902	21.5287	0.688033	-0.539451	0.0357104	1.40985	down
pos_5769	(3beta,22E,24R)-23-Methylergosta-5,7,22-trien-3-ol	303.651	260.45	326.529	153.983	316.408	260.767	878.327	995.761	1368.61	1307.14	2145.99	2155.4	270.298	1475.21	5.45771	2.44829	0.00298846	1.93691	up
pos_578	D-Xylose	4601.36	6052.09	5558.61	6987.57	3449.3	4216.05	4450.55	3467.03	2863.33	2841.46	3615.17	4281.69	5144.16	3586.54	0.697205	-0.520344	0.0330156	1.42834	down
pos_5845	all-trans-13,14-Dihydroretinol	76.7593	58.6813	67.6574	43.635	64.624	52.0504	52.4056	51.8885	31.6536	36.9147	41.3724	46.0384	60.5679	43.3789	0.716202	-0.481562	0.016913	1.55359	down
pos_5932	2-Oxoglutarate	43.9786	38.5354	41.8118	55.5067	39.5154	46.0616	37.0055	37.6258	35.2092	36.6012	38.4244	37.9695	44.2349	37.1392	0.839591	-0.252242	0.0368993	1.47927	down
pos_5951	3-{[(2E)-4-Amino-4-oxobut-2-enoyl]amino}-L-alanine	79.6473	64.0528	66.9706	71.848	65.2945	71.0275	62.1301	54.5804	49.7072	49.4486	51.9406	53.6184	69.8068	53.5709	0.767417	-0.381918	0.000353991	1.95523	down
pos_5957	alpha-Tocopherol	12.9518	3.49274	7.02201	1.45464	6.62654	7.18963	45.3186	53.48	54.2176	65.6824	101.475	129.514	6.45622	74.9479	11.6086	3.53713	0.00377874	1.90311	up
pos_5986	Hexadecanoylcarnitine	0.370448	2.46124	1.46532	0.00715348	5.29203	0.0864343	10.9708	5.32972	3.75009	2.85647	12.2009	14.2807	1.61377	8.23144	5.10075	2.35071	0.0186234	1.58196	up
pos_5997	7,8-Dihydropteroic acid	30.2412	19.4114	39.4846	55.4632	23.1784	31.9182	15.2997	10.2852	4.5739	16.7568	27.4296	19.7504	33.2828	15.6826	0.471192	-1.08561	0.0208391	1.50722	down
pos_6005	S-Acetyldihydrolipoamide	12.3386	11.4262	9.79426	8.90332	11.1761	14.4518	10.7715	7.15634	5.52584	5.68069	11.3614	6.31204	11.3484	7.80129	0.687436	-0.540703	0.0248763	1.43879	down
pos_6008	Glycidyl oleate	638.796	934.874	946.707	554.516	784.047	679.253	608.626	824.284	390.335	384.191	447.16	566.574	756.366	536.862	0.709791	-0.494533	0.0435435	1.33782	down
pos_6031	Geranyl hexanoate	29.4005	82.1102	75.2918	88.2009	72.2511	29.56	45.6195	28.1953	29.4552	20.7093	27.4411	25.7435	62.8024	29.5273	0.470162	-1.08877	0.0258495	1.51782	down
pos_6074	Misonidazole	328.136	274.936	287.028	307.591	281.773	316.348	240.257	279.389	227.849	236.222	257.416	274.545	299.302	252.613	0.844007	-0.244673	0.00341233	1.74762	down
pos_6158	N-Stearoyl Lysine	1213.53	1127.12	974.346	20.5104	738.577	907.509	1506.02	1732.98	952.478	1435.76	1519.5	878.374	830.267	1337.52	1.61095	0.687912	0.0487077	1.30665	up
pos_6339	6,8a-Seco-6,8a-deoxy-5-oxoavermectin ''2a'' aglycone	1232.03	1044.96	1117.45	1280.92	1066.38	1141.37	1104.23	1016.6	956.655	985.605	1070.93	1072.55	1147.19	1034.43	0.901708	-0.149268	0.0339336	1.41658	down
pos_6365	Tetrahydrocortisone	404.87	379.946	370.37	482.728	340.066	398.581	370.224	330.364	320.335	351.983	339.22	355.283	396.094	344.568	0.869916	-0.201052	0.0475426	1.376	down
pos_6408	Megalomicin C2	212.852	181.665	232.122	173.031	162.552	255.553	669.196	636.955	264.732	289.406	324.984	373.131	202.962	426.401	2.10089	1.071	0.0277228	1.53808	up
pos_6432	Tilmicosin	1147.91	920.2	1140.34	1230.11	1124.29	1161.24	1107.62	1011.98	907.018	982.336	901.651	923.813	1120.68	972.403	0.867689	-0.204749	0.0213979	1.49774	down
pos_6451	Mesoporphyrin IX	5.89713e-08	2.5375	5.89713e-08	7.02453	4.74094	3.11676	7.59983	7.37419	2.85742	7.74255	20.636	17.3687	2.90329	10.5964	3.64981	1.86782	0.0398382	1.44089	up
pos_6479	PA(14:1(9Z)/16:0)	10879	9490.62	10109.6	11181.3	11594.5	9673.62	9297.04	8093.89	7139.43	7517.28	8304.93	9360.62	10488.1	8285.53	0.789993	-0.340088	0.00151237	1.82195	down
pos_6525	Heptanoic acid	636.467	927.247	848.217	616.141	780.301	514.587	713.275	922.919	1406.69	1022.19	933.923	1078.7	720.493	1012.95	1.40591	0.491507	0.0303176	1.41944	up
pos_6534	Polyoxyethylene (600) monoricinoleate	206.791	368.627	446.728	89.8599	332.909	183.273	337.799	800.391	369.55	371.394	665.413	665.115	271.365	534.944	1.97131	0.979155	0.0250861	1.45965	up
pos_6581	Cholic acid	2490.48	1470.55	2625.88	2160.53	2291.9	2516.47	1964.09	1762.87	1959.21	1824.61	1544.68	1557.11	2259.3	1768.76	0.78288	-0.353137	0.0354593	1.46771	down
pos_6595	N3-methylcytosine	9.03432	30.791	40.0699	1.66235	23.8659	10.813	27.8166	53.0829	36.6303	36.8218	94.359	89.8438	19.3727	56.4257	2.91263	1.54232	0.0248202	1.49913	up
pos_6670	Margaroylglycine	81.6785	86.4145	125.053	37.0002	96.4135	84.1854	24.8601	79.9511	18.4054	28.7462	25.9629	31.3298	85.1242	34.8759	0.409706	-1.28734	0.00739013	1.66606	down
pos_668	2-Hydroxyvalerate	219.492	185.643	203.635	317.479	167.901	220.101	345.926	273.471	374.27	383.469	239.57	210.108	219.042	304.469	1.39001	0.475091	0.0451471	1.33382	up
pos_6691	Narbomycin	2421.46	2210	2285.05	2589.64	2000.61	2096.47	2036.49	1886.52	1980.09	1987.63	2152.09	2136.89	2267.2	2029.95	0.895355	-0.159469	0.0440045	1.38234	down
pos_6843	PI(20:1(11Z)/6 keto-PGF1alpha)	1976.29	886.027	2738.03	843.786	2000.53	2290.2	905.499	1002.8	1227.2	947.495	848.654	878.796	1789.14	968.408	0.541269	-0.885582	0.0466043	1.4581	down
pos_686	D-Ribulose 5-phosphate	58.6908	30.4626	30.9138	13.5398	22.2642	51.3625	88.9855	73.1237	77.3428	89.4802	136.062	98.6887	34.539	93.9471	2.72003	1.44362	0.000555905	1.92048	up
pos_689	D-Arabinose 5-phosphate	221.915	297.199	225.444	581.891	219.621	218.627	482.65	585.006	463.932	454.132	679.087	629.48	294.116	549.048	1.86677	0.900546	0.00599675	1.71345	up
pos_6922	Ziziphin	9118.85	10652.1	10436.8	8958.01	9266.74	8307.73	10950.4	10206.6	10573.8	10308.9	10732.7	10238.3	9456.71	10501.8	1.11051	0.151226	0.0360101	1.45999	up
pos_693	4-(beta-D-Ribofuranosyl)phenol 5'-phosphate	47.636	54.4857	65.735	78.2773	49.6915	59.4159	16.4354	7.18023	36.1434	26.5097	22.5351	24.7907	59.2069	22.2657	0.376067	-1.41094	0.000142633	1.99407	down
pos_695	2',3'-Cyclic UMP	1042.72	912.778	828.863	676.898	843.391	974.834	1817.88	1288.01	1925.91	2009.17	3487.86	2395.25	879.913	2154.01	2.44798	1.29159	0.00804129	1.80312	up
pos_6955	MG(0:0/18:1(9Z)/0:0)	522.597	480.405	471.274	473.494	441.253	462.076	474.596	444.091	439.361	446.717	418.357	426.42	475.183	441.59	0.929306	-0.105775	0.0348006	1.41111	down
pos_697	N2-Galacturonyl-L-lysine	175.797	199.917	189.681	273.521	282.493	155.836	323.251	257.361	295.972	288.412	257.348	260.93	212.874	280.546	1.31789	0.398234	0.0247485	1.51245	up
pos_7044	N,N,N-trimethyl-sphingosine	40.7584	34.1262	37.9094	2.6977	55.9475	20.3725	22.8559	524.856	191.333	122.032	188.001	273.67	31.9686	220.458	6.89608	2.78578	0.0425429	1.45141	up
pos_705	Neobetanin	329.309	391.911	338.246	165.201	384.32	289.095	424.47	515.326	566.121	557.46	573.448	593.306	316.347	538.355	1.70179	0.76705	0.000483466	1.93071	up
pos_7085	3beta-Hydroxy-4beta,14alpha-dimethyl-9beta,19-cyclo-5alpha-ergost-24(24(1))-en-4alpha-carboxylate	4317.24	4533.53	4571.26	4302.64	4364.9	4070.37	4360.8	3972.08	4095.94	3865.37	4162.28	4266.46	4359.99	4120.49	0.945068	-0.0815102	0.0461268	1.32165	down
pos_711	Phosphoribosyl-ATP	5.89713e-08	8.1167	5.89713e-08	5.89713e-08	4.44144	5.42101	19.667	12.2239	14.6436	7.46155	49.5994	26.0463	2.99653	21.607	7.21067	2.85013	0.028677	1.55856	up
pos_714	Metaphosphoric acid	34.134	62.052	62.818	86.489	65.5637	22.3731	102.985	129.903	63.7569	66.0152	112.077	121.894	55.5716	99.4386	1.78938	0.839457	0.0154976	1.54229	up
pos_717	5'-Benzoylphosphoadenosine	6.51849	3.2942	2.02809	4.27569	5.89713e-08	5.21428	39.4985	16.2199	59.3402	69.4194	137.428	109.589	3.55512	71.9159	20.2288	4.33834	0.0133842	1.73023	up
pos_7205	Culinariside	7326.14	3129.39	7935.22	2970.13	5822.63	8858.87	2923.6	2784.88	3343.26	2714.43	1774.39	2576.97	6007.06	2686.25	0.447183	-1.16106	0.0215731	1.63205	down
pos_7279	Farnesoic acid	1045.22	990.747	965.981	1179.35	983.079	1026.63	1022.58	877.083	940.82	927.372	963.16	939.101	1031.83	945.02	0.915864	-0.126795	0.047238	1.32354	down
pos_732	Guanosine monophosphate	663.57	909.913	730.1	1393.48	742.58	557.236	1076.01	1102.44	1062.08	1066.23	1664.15	1425.58	832.813	1232.75	1.48022	0.565814	0.031775	1.42429	up
pos_7342	PIP(PGE1/16:0)	453.87	557.224	545.609	421.88	521.405	498.109	673.378	629.623	640.357	622.09	585.773	514.585	499.683	610.968	1.22271	0.290083	0.00513348	1.69082	up
pos_738	dihydro-UDP-N-acetylmuramate	130.566	164.158	111.882	125.934	119.736	109.264	320.128	289.926	220.122	262.521	476.362	345.43	126.924	319.082	2.51397	1.32997	0.0026549	1.94021	up
pos_7400	Paromamine	68.1984	194.931	180.895	85.5582	149.511	59.0593	247.645	199.233	196.327	178.807	172.781	163.734	123.025	193.088	1.5695	0.650302	0.0351531	1.42772	up
pos_7406	(-)-Carvone	130.16	193.656	168.085	154.12	146.094	164.982	189.12	192.974	171.707	169.668	192.082	182.362	159.516	182.985	1.14713	0.198026	0.0466949	1.38429	up
pos_7417	2-Methoxy-estradiol-17beta 3-glucuronide	5.89713e-08	229.744	200.332	47.8402	181.791	28.7626	355.983	281.029	177.52	175.582	324.341	232.512	114.745	257.828	2.24696	1.16798	0.020212	1.50879	up
pos_7434	PA(16:1(9Z)/16:1(9Z))	2271.28	3063.63	3511.95	910.75	3691.2	1915.02	4500.96	4375.58	8557.55	4584.26	5016.86	3688.32	2560.64	5120.59	1.99973	0.999808	0.014551	1.56988	up
pos_744	Phosphoribosyl formamidocarboxamide	10.6145	22.9199	10.9516	46.9127	5.97028	4.01035	50.4263	38.0494	18.392	26.5292	62.0558	65.6568	16.8966	43.5183	2.57557	1.36489	0.0267653	1.4488	up
pos_7448	L-Ala-D-Glu-meso-A2pm	135.343	447.338	327.189	49.9567	280.229	135.805	625.025	466.552	456.694	351.445	377.159	283.617	229.31	426.749	1.86101	0.896087	0.0298508	1.42124	up
pos_7455	3-Decaprenyl-4,5-dihydroxybenzoate	129707	79684.4	329443	66366.7	166581	176794	40750	36606.9	62835.6	38893.1	35983.8	41164	158096	42705.6	0.270125	-1.8883	0.0307506	1.56904	down
pos_757	Morroniside	616.412	254.423	216.806	294.58	1023.21	623.332	2676.55	1925.67	1686.07	1346.94	542.395	385.989	504.793	1427.27	2.82743	1.49949	0.0477011	1.37941	up
pos_760	GDP-D-glycero-alpha-D-manno-heptose	1215.95	1050.66	923.612	611.207	905.439	1076.2	1153.6	1255.25	1451.43	1589.04	2818.86	2598.14	963.846	1811.05	1.87898	0.909953	0.0326049	1.49641	up
pos_779	Uridine 5'-monophosphate	31.529	50.4891	25.8185	140.472	23.1426	48.2209	183.894	183.018	144.179	136.991	269.392	217.765	53.2787	189.206	3.55126	1.82833	0.00052542	1.92521	up
pos_780	pyridine 3-aldehyde adenine dinucleotide	43.0683	58.1266	36.7406	71.6971	22.9535	21.0936	86.0801	47.0254	81.3664	101.228	235.991	164.803	42.28	119.416	2.8244	1.49795	0.0400272	1.4616	up
pos_782	3-(4-hydroxyphenyl)-3-hydroxy-propionyl-CoA	2.48771	8.55704	3.57712	5.89713e-08	13.0656	5.89713e-08	17.395	50.4177	18.8183	15.7652	47.7043	61.6996	4.61458	35.3	7.64967	2.9354	0.0126844	1.69382	up
pos_790	2',3'-Cyclic adenosine monophosphate	6838.85	6296.27	5665.58	3607.13	4904.46	6150.19	10830.2	7168.49	14516.5	14792.5	22852.7	16047.4	5577.08	14368	2.57625	1.36527	0.00870823	1.77615	up
pos_795	dTDP	24.1774	22.0117	26.9932	0.175352	9.46683	10.1281	25.8424	33.8666	65.1754	39.9609	80.4	72.7742	15.4921	53.0033	3.42131	1.77455	0.0077391	1.70658	up
pos_798	Adenosine diphosphate ribose	234.287	150.533	128.665	96.822	115.609	205.593	180.927	211.977	259.483	254.537	551.198	503.717	155.251	326.973	2.10609	1.07457	0.0450074	1.40534	up
pos_812	Cyclic GMP	536.775	446.868	419.794	557.057	312.447	512.47	711.116	425.585	1013.67	1041.75	1628.46	1090.62	464.235	985.2	2.1222	1.08556	0.0242291	1.58723	up
pos_813	Molybdopterin precursor Z	1936.79	1587.12	1413.53	1456.29	1258.5	1831.01	3526.72	1889.66	4132.94	4297.85	6058.12	4021.38	1580.54	3987.78	2.52305	1.33517	0.00648693	1.82968	up
pos_825	Hypoxanthine	383.369	325.683	278.197	263.712	231.546	315.739	135.113	157.195	133.545	118.658	168.6	212.378	299.708	154.248	0.514662	-0.958303	0.000408465	1.97542	down
pos_844	GDP-4-acetamido-4,6-dideoxy-alpha-D-mannose	51.3325	32.3835	30.4547	109.022	31.0282	23.8245	159.141	145.132	122.658	119.737	267.47	208.791	46.3409	170.488	3.67899	1.87931	0.00180056	1.8731	up
pos_863	Cytidylyl-(5'-3')-5'-inosinic acid homopolymer	291.208	276.41	163.325	413.054	188.962	200.339	1025.3	626.028	718.327	845.27	1561.99	1164.3	255.55	990.202	3.87479	1.95412	0.00261482	1.92749	up
pos_871	N1-Methyl-4-pyridone-5-carboxamide	41.8345	35.695	27.1151	61.7723	17.4956	6.99705	71.373	31.6498	97.3731	66.0426	115.239	122.52	31.8183	84.0329	2.64103	1.4011	0.0118487	1.62125	up
pos_876	2-Propenoic acid, 3-(3,4-dihydroxyphenyl)-, 2-phenylethyl ester	620.198	740.819	643.51	585.164	579.147	565.118	733.944	804.73	661.939	723.38	828.347	785.72	622.326	756.343	1.21535	0.281371	0.00430369	1.71879	up
pos_903	3-dehydro-shikimate	3946.4	4566.92	5654.89	6051.28	4674.4	4669.55	4123.08	2850.8	2569.47	2636.73	3766.69	3309.25	4927.24	3209.34	0.651345	-0.618506	0.00201139	1.79268	down
pos_911	3alpha,4,5,7alpha-Tetrahydro-5-hydroxy-1H-isoindole-1,3(2H)-dione	1231.69	1141.29	1299.96	1305.63	922.299	1229.67	992.774	792.665	850.089	895.889	852.849	748.177	1188.42	855.407	0.719782	-0.474367	0.00114949	1.90195	down
pos_914	cis-2-Carboxycyclohexyl-acetic acid	2461.26	2412.35	2642.4	3038.84	2170.93	2671.15	2562.21	1998.55	1983.5	2099.76	1897.73	1660.84	2566.15	2033.76	0.792534	-0.335456	0.0109617	1.58113	down
pos_940	N-Acetyl-D-muramoate	3070.09	2718.55	2971.14	3230.65	2541.53	3154.24	2218.19	1802.53	1807.71	1943.92	2100.78	1844.69	2947.7	1952.97	0.662541	-0.593919	4.0993e-05	2.08567	down
pos_960	Urolithin C 3-glucuronide	330.057	295.524	304.13	179.101	261.013	260.124	356.58	414.345	523.56	536.217	825.679	853.339	271.658	584.953	2.15327	1.10653	0.0131274	1.68677	up
pos_970	Phlorizin	339.459	369.42	342.622	379.405	375.895	318.734	461.114	480.183	419.458	423.395	397.247	346.282	354.256	421.28	1.1892	0.249988	0.0165138	1.58588	up
pos_973	Cadabicine	510.014	421.298	396.467	470.898	614.073	536.125	838.625	810.454	779.722	747.848	474.171	436.77	491.479	681.265	1.38615	0.471086	0.0488957	1.35607	up
pos_979	N-acetylmuramate(beta-methyl)-L-alanyl-D-glutamate	2280.76	1889.81	1829.99	2530.28	2410.7	2266.97	3181.17	3186.66	3536.49	3604.87	2234.92	2077.99	2201.42	2970.35	1.34929	0.432198	0.0344784	1.44387	up
pos_988	dTDP-L-olivose	542.573	547.168	508.334	259.986	522.621	520.082	558.243	642.641	771.036	806.184	1058.18	1024.9	483.461	810.198	1.67583	0.744876	0.00845946	1.6737	up
pos_990	Decarbamoylnovobiocin	1010.07	1120.7	989.09	1146.89	1084.26	1083	1120.59	1220.82	1409.73	1390.28	1096.29	1136.54	1072.34	1229.04	1.14613	0.196776	0.0400809	1.41464	up
pos_991	Peonidin 3-O-(coumaroylglucoside)	598.131	518.559	507.885	265.412	540.192	555.111	705.872	735.89	862.918	949.131	1122	1241.71	497.548	936.254	1.88173	0.912063	0.00237741	1.82806	up

## Sheet: ConLac_vs_ResLac.diff_final
				Table S5 Differential metabolites
#ID	name	CON6-Lac	CON2-Lac	CON3-Lac	CON1-Lac	CON4-Lac	CON5-Lac	Res5-Lac	Res6-Lac	Res3-Lac	Res4-Lac	Res1-Lac	Res2-Lac	ConLac_Mean	ResLac_Mean	Fold_change	log2FC	Pvalue	VIP	regulated
neg_1014	gamma-L-Glutamyl-L-propargylglycine	35.5499	66.116	113.062	31.1802	43.1426	115.708	163.448	188.323	132.015	121.804	248.593	116.013	67.4596	161.699	2.39698	1.26122	0.00514029	1.37867	up
neg_1048	2-Acetolactate	13.048	10.514	15.6537	10.9702	10.3918	13.9359	25.7213	22.6006	24.2671	26.3246	20.5674	31.442	12.4189	25.1538	2.02544	1.01824	8.92075e-05	1.68876	up
neg_1055	N1-methyladenine	4.54704	4.45012	17.948	4.32562	8.96377	8.50682	30.3455	29.2995	26.6322	41.8641	32.0142	44.1666	8.12356	34.0537	4.19197	2.06763	5.04091e-05	1.65192	up
neg_1057	N-(L-Arginino)succinate	5.89713e-08	5.89713e-08	13.0384	5.89713e-08	5.89713e-08	5.89713e-08	73.1297	16.7954	61.6265	83.7311	2.91861	73.7182	2.17306	51.9866	23.9232	4.58034	0.0146075	1.39141	up
neg_1069	8-Hydroxy-3,9-dimethoxypterocarpan	666.539	627.16	705.371	780.946	907.165	646.955	451.482	235.045	406.388	574.944	248.824	301.779	722.356	369.744	0.511858	-0.966184	0.000537285	1.56248	down
neg_1078	L-Rhamnose	56.9829	65.3012	120.399	79.3287	60.2707	68.9061	130.683	80.2716	117.764	116.548	85.3789	117.637	75.1981	108.047	1.43683	0.522893	0.0271599	1.15835	up
neg_1079	DL-Difluoromethylornithine	33.1014	38.2596	67.8448	36.6509	37.503	44.6647	73.2074	43.0603	69.8921	66.6067	57.9534	58.5042	43.0041	61.5374	1.43097	0.516989	0.0224787	1.19701	up
neg_1096	L-Adrenaline	5.89713e-08	5.89713e-08	1.06551	5.89713e-08	5.89713e-08	5.89713e-08	3.13047	5.89713e-08	2.54489	0.444759	1.05724	3.59651	0.177586	1.79564	10.1114	3.33791	0.0448386	1.22322	up
neg_1097	alpha-Ribazole	5.89713e-08	8.17928	3.38536	11.793	5.89713e-08	10.328	18.6574	16.0359	16.3152	7.74727	14.432	23.3002	5.61428	16.0813	2.86436	1.51821	0.00558321	1.40962	up
neg_1099	4-Methoxy-2,2'-bipyrrole-5-carbaldehyde	1.48593	0.863792	6.22901	0.918786	5.89713e-08	16.6889	33.5674	5.44394	29.9301	12.1344	9.27197	24.8588	4.3644	19.2011	4.39948	2.13733	0.0273913	1.2903	up
neg_1105	gabaculine	5.89713e-08	5.89713e-08	5.89713e-08	5.89713e-08	5.89713e-08	5.89713e-08	9.26565	0.95566	8.52706	13.1698	1.11019	15.0351	5.89713e-08	8.01058	1.35839e+08	27.0173	0.0211266	1.34021	up
neg_1113	D-erythro-L-galacto-Nonulose	44.6789	33.8762	40.5443	42.7872	50.5642	33.9609	19.3475	20.2374	14.4879	27.3934	27.7778	25.8398	41.0686	22.514	0.548203	-0.867217	0.000328693	1.61645	down
neg_1114	Rosmarinate	1988.43	1605.62	1596.08	2074.43	2655.4	1059.92	615.977	903.596	578.478	948.478	911.513	863.86	1829.98	803.65	0.439158	-1.18719	0.00452183	1.51291	down
neg_1126	S-Methyl-L-methionine	33.851	37.3207	71.7471	37.6527	29.4061	59.7856	97.0634	60.6912	88.163	97.9677	65.2766	107.945	44.9605	86.1845	1.91689	0.938769	0.00272978	1.43751	up
neg_1127	γ-D-Glutamylglycine	18.9747	18.5798	42.7407	23.4144	30.6192	36.1889	57.4013	40.3509	53.783	53.0729	46.3888	59.2263	28.4196	51.7039	1.8193	0.863386	0.00107063	1.5457	up
neg_1131	2-Deoxy-scyllo-inosamine	50.4594	46.7312	40.4228	56.5067	5.89713e-08	71.4369	96.0035	54.4283	101.67	98.4292	49.9254	109.669	44.2595	85.0209	1.92096	0.94183	0.0181866	1.24447	up
neg_1260	4,4-Dimethyl-5a-cholesta-8,24-dien-3-b-ol	288.888	188.831	137.523	309.924	387.617	243.051	80.3144	142.446	95.1342	94.8068	70.7798	154.769	259.306	106.375	0.41023	-1.28549	0.00684962	1.39527	down
neg_1337	17-O-Acetylajmaline	3803.88	3130.66	511.838	6940.57	3737.32	1617.88	630.397	1170.16	668.532	637.459	733.323	1114.73	3290.36	825.768	0.250966	-1.99444	0.0407195	1.18929	down
neg_1338	Inosinic acid	8989.11	7771.68	2390.29	13427.2	8290.82	4507.85	2581.63	3620.39	2655.06	2541.91	2820.18	3418.66	7562.83	2939.64	0.388695	-1.36329	0.031131	1.24162	down
neg_1339	Pyridoxaminium(1+)	280805	236619	48934.9	504208	259165	130320	65399.1	100162	66455.7	54463.2	67335.1	100146	243342	75660.2	0.310921	-1.68538	0.0452996	1.16428	down
neg_1374	6-Hydroxytryprostatin B	204.107	208.561	9.53871	387.471	129.893	92.6223	8.32809	5.89713e-08	5.89713e-08	5.89713e-08	9.22809	60.4133	172.032	12.9949	0.0755377	-3.72666	0.0287932	1.25562	down
neg_1445	Lanosterin	103.591	142.63	164.131	136.672	55.2411	66.8887	5.76646	51.4818	43.5006	69.8322	88.6585	51.6504	111.526	51.815	0.464602	-1.10593	0.0212997	1.33637	down
neg_1470	21-hydroxy-heneicosanoic acid	999.225	708.917	248.183	1508.98	736.172	674.349	244.651	400.327	266.008	130.49	271.392	250.063	812.637	260.488	0.320547	-1.64139	0.0222269	1.28289	down
neg_1790	Barbiturate	142.449	139.056	130.247	206.8	158.12	128.76	102.28	129.129	80.0416	109.328	145.778	118.049	150.905	114.101	0.756111	-0.40333	0.0368053	1.15855	down
neg_1805	Argininosuccinic acid	2.68932	0.919225	42.6239	12.7219	4.82038	22.3198	74.9452	38.9438	62.4369	60.5948	44.6361	60.6416	14.3491	57.0331	3.97469	1.99084	0.000547411	1.57175	up
neg_1855	Mefloquine	162.958	380.647	131.549	432.553	124.16	191.902	92.7955	97.4093	82.4129	81.7653	66.7782	85.2763	237.295	84.4062	0.355702	-1.49126	0.0384298	1.23703	down
neg_1856	indole-3-acetate	107.475	101.99	368.024	122.484	163.538	217.824	313.449	329.808	271.263	247.009	345.444	276.993	180.222	297.328	1.64978	0.722274	0.0363321	1.15616	up
neg_1857	3,7-Dimethyl-1-propargylxanthine	0.618689	1.62615	30.3502	1.68413	10.4156	6.90537	17.8564	20.6526	19.9133	13.3041	30.4675	24.1104	8.60002	21.0507	2.44775	1.29146	0.0454316	1.08292	up
neg_1874	cis-trans-Nepetalactol	60.7566	74.747	102.892	83.4053	49.3503	116.92	117.132	141.547	93.4961	116.862	146.219	105.397	81.3451	120.109	1.47653	0.562215	0.0161849	1.20329	up
neg_1876	isopropyl beta-D-galactopyranoside	16.3625	12.8734	23.7145	19.2013	41.5269	33.0394	48.845	33.1173	55.1785	24.3408	39.7313	45.8271	24.453	41.1734	1.68377	0.751699	0.0255216	1.28773	up
neg_1894	N2-Succinyl-L-ornithine	28.1209	10.5259	40.6625	22.3297	47.1882	20.0828	54.7935	38.3429	60.6013	55.7761	35.5651	43.7327	28.1517	48.1353	1.70985	0.773874	0.0180266	1.2692	up
neg_1895	Dyspropterin	5.89713e-08	5.89713e-08	1.39607	5.89713e-08	5.89713e-08	1.21015	31.7834	1.1177	40.0214	37.8538	5.89713e-08	18.5329	0.434371	21.5515	49.6155	5.63272	0.0341894	1.27456	up
neg_1900	Matairesinol	158.273	133.339	248.297	156.445	184.649	187.723	267.56	260.851	272.913	271.916	225.171	242.129	178.121	256.757	1.44147	0.527545	0.00310725	1.48199	up
neg_1904	3-Octylthio-1,1,1-trifluoro-2-propanone	31.7568	12.4602	65.6642	23.1734	53.3034	26.241	87.1761	57.1622	84.2266	73.0286	54.9566	60.125	35.4332	69.4458	1.95991	0.970788	0.00791132	1.37556	up
neg_1905	(1R,10aS)-1,4,10,10a-Tetrahydrophenazine-1-carboxylate	5.89713e-08	5.89713e-08	5.53571	5.89713e-08	4.37304	0.738457	12.7955	2.75576	10.3584	9.59152	1.64392	6.18415	1.77453	7.22153	4.06954	2.02487	0.0312032	1.21609	up
neg_1914	Oxoadipic acid	7228.1	6167.96	6098.92	10354	7414.73	6762.38	5346.78	6617.69	5199.11	5122.2	6164.14	4924.43	7337.69	5562.39	0.758058	-0.39962	0.0395223	1.15646	down
neg_1925	Aminoimidazole ribotide	17.4333	33.7027	199.857	54.4799	43.5672	165.858	199.847	195.279	149.716	129.527	245.897	218.227	85.8164	189.749	2.2111	1.14477	0.0206693	1.23184	up
neg_1926	5'-methylthiotubercidin	8.06253	9.13617	141.27	5.25163	23.4743	88.0505	300.155	175.088	263.523	136.311	170.866	112.513	45.8742	193.076	4.20881	2.07341	0.00336217	1.47756	up
neg_1932	dCDP	70.1542	45.0037	14.7532	79.3597	45.7257	47.9142	20.9367	22.1609	10.5649	24.8813	27.3108	14.7205	50.4851	20.0959	0.398055	-1.32896	0.0203355	1.2928	down
neg_1934	Tetranorbiotin	737.407	511.513	290.392	840.628	557.731	353.156	203.285	345.256	188.508	286.494	294.659	234.501	548.471	258.784	0.471828	-1.08367	0.019455	1.32058	down
neg_1937	Deoxyuridine triphosphate	829.812	459.948	110.601	836.165	497.987	210.031	41.0241	164.479	51.5129	101.88	159.703	97.4569	490.757	102.676	0.20922	-2.25691	0.0250767	1.28529	down
neg_1939	4-Nitrophenyl phosphate	911.632	720.62	338.847	1090.44	655.412	492.212	249.42	424.489	253.355	364.543	376.636	322.027	701.528	331.745	0.472889	-1.08043	0.019914	1.323	down
neg_1941	UDP-N-acetyl-2-amino-2-deoxy-D-glucuronate	222.921	122.209	46.9091	240.017	165.625	100.173	36.4807	91.6313	24.4349	65.0116	77.2795	51.0636	149.642	57.6503	0.385254	-1.37612	0.0275448	1.23906	down
neg_1942	PhosphoribosylformiminoAICAR-phosphate	220.416	90.6074	47.7142	206.771	153.685	78.1367	50.146	83.4166	15.9634	42.4569	88.8518	20.2774	132.888	50.1854	0.37765	-1.40488	0.0363232	1.15978	down
neg_1945	5-Fluorodeoxyuridine monophosphate	1408.93	1036.5	531.104	1789.23	1115.55	783.606	432.738	664.501	392.759	538.747	633.199	423.412	1110.82	514.226	0.462925	-1.11115	0.0209603	1.30596	down
neg_1947	GDP-D-mannuronate	1113.77	865.578	428.781	1464.66	892.068	678.03	393.822	634.431	360.687	488.443	553.11	407.726	907.147	473.037	0.521455	-0.939384	0.0296276	1.23947	down
neg_1955	L-Glutamine	65.842	70.3847	121.723	84.3064	76.4389	118.855	203.357	186.36	179.621	171.313	157.598	126.292	89.5916	170.757	1.90594	0.930506	0.000271422	1.60844	up
neg_1960	Dopamine quinone	154.661	153.147	246.37	163.837	232.303	163.84	304.433	263.948	313.36	299.148	257.79	271.494	185.693	285.029	1.53495	0.618188	0.00104524	1.57163	up
neg_1964	3-mercaptohexan-1-ol	30.5839	22.3586	24.0751	24.9403	23.5689	38.462	8.44518	12.4156	12.0747	7.75963	14.2964	13.522	27.3315	11.4189	0.417795	-1.25913	0.000720338	1.59762	down
neg_1975	5'-ethylthioadenosine	246.33	197.016	838.93	292.932	409.538	588.009	882.208	876.932	832.578	753.142	982.83	801.352	428.793	854.84	1.9936	0.995375	0.00658719	1.44428	up
neg_1976	Strigol	1.70014	5.89713e-08	22.8545	3.70924	21.7489	6.73565	62.7946	28.3104	63.5001	19.6947	21.2991	14.5183	9.45806	35.0195	3.70261	1.88854	0.0374889	1.24341	up
neg_1986	3-Methylthymine	5.89713e-08	5.89713e-08	48.8387	5.89713e-08	4.84957	8.92959	97.2551	50.2377	78.8951	71.9725	58.6086	55.6942	10.4363	68.7772	6.59018	2.72032	0.000269273	1.60727	up
neg_1987	Allantoin	15.6677	13.3695	62.3966	18.6162	23.6369	15.4358	70.8759	37.1391	69.6764	45.2698	36.129	47.3484	24.8538	51.0731	2.05494	1.0391	0.0253912	1.20092	up
neg_1989	CDP-Choline	1.04541	5.89713e-08	56.7573	2.67967	2.71121	16.1559	112.056	110.795	78.8513	57.987	126.065	60.4236	13.2249	91.0297	6.8832	2.78308	0.000493755	1.57531	up
neg_1994	methyl 4-mercaptobutyrimidate	15.0741	11.7193	27.5649	16.0908	34.7951	46.8121	127.677	81.3514	128.195	92.1382	78.46	73.4167	25.3427	96.8731	3.82252	1.93453	0.000297528	1.69752	up
neg_1995	3-(5-Methyl-2-furyl)prop-2-enal	266.813	272.88	488.642	388.597	364.448	359.624	663.299	557.815	661.66	466.505	533.361	364.289	356.834	541.155	1.51655	0.600789	0.0109962	1.34504	up
neg_1998	N-Cyclopropylammelide	19.359	2.53603	70.7021	23.5236	27.7832	14.5152	96.7453	60.5365	86.3058	80.3962	69.9704	66.7663	26.4032	76.7867	2.90824	1.54014	0.00182242	1.51502	up
neg_2000	3-METHYLORSELLINIC ACID	48.4728	45.7526	4672.54	46.9249	381.258	417.583	16632	9253.75	16516.9	4792.5	8553.7	3125.53	935.421	9812.41	10.4898	3.39092	0.0109892	1.44928	up
neg_2003	Mesoxalic acid	5.89713e-08	5.89713e-08	108.212	5.89713e-08	6.42397	17.455	175.487	161.598	152.752	90.9713	172.566	86.6763	22.0152	140.009	6.35964	2.66895	0.000621828	1.55316	up
neg_2007	GDP-4-dehydro-3,6-dideoxy-alpha-D-mannose	5.89713e-08	5.89713e-08	232.121	5.89713e-08	2.53815	5.89713e-08	629.442	496.292	551.439	275.78	490.05	178.179	39.1099	436.864	11.1701	3.48158	0.00124099	1.57803	up
neg_2012	(4R)-7-Hydroxy-4-isopropenyl-7-methyl-2-oxo-oxepanone	13.3431	5.38583	18.0073	3.52825	23.6667	1.79101	54.0169	32.951	38.9432	26.6457	35.6307	30.2606	10.9537	36.408	3.32381	1.73284	0.000757623	1.59271	up
neg_2014	6,7-Dimethyl-8-(D-ribityl)lumazine	6.49633	1.85892	25.2558	2.84665	21.0254	13.6701	55.5465	33.2268	47.147	30.5155	26.2975	24.8448	11.8589	36.263	3.05788	1.61253	0.00384183	1.47379	up
neg_2017	Canavanine	7.27171	8.26312	18.2396	10.227	13.1325	21.0048	30.1259	34.2471	32.2773	24.5408	26.4595	18.4977	13.0231	27.6914	2.12633	1.08836	0.00116727	1.52865	up
neg_2018	5-Amino-4-imidazolecarboxyamide	3.3229	5.73252	29.9842	4.85335	14.7155	20.2518	49.4304	43.0425	53.7116	93.3547	29.9268	44.9124	13.1434	52.3964	3.98652	1.99513	0.00484188	1.40387	up
neg_2025	L-Methionine	48.797	55.5157	118.293	59.762	66.5504	87.802	182.384	109.934	170.378	127.257	125.04	106.856	72.7867	136.975	1.88186	0.912163	0.00356896	1.46002	up
neg_2026	5,6-Dihydro-5'-azacytidine	41.7205	14.7723	48.7792	36.2162	39.8242	26.5967	96.1805	67.3442	101.401	113.002	74.8787	80.0718	34.6515	88.813	2.56303	1.35785	0.000159598	1.64446	up
neg_2030	Methionyl-Aspartate	11.3472	9.04385	31.2547	7.17325	9.28033	9.53392	70.5976	50.4286	65.0075	44.4522	42.1876	37.3336	12.9389	51.6678	3.99323	1.99755	0.000250442	1.651	up
neg_2032	CAY10602	5.12198	9.37553	81.3272	9.87434	26.1392	11.247	104.84	53.5127	89.9564	71.8607	85.3454	33.862	23.8475	73.2296	3.07074	1.61859	0.0113249	1.29329	up
neg_2039	(E)-10-Oxo-8-decenoic acid	38.042	66.8302	100.608	72.2179	59.2096	67.1395	187.868	135.998	180.119	202.286	125.86	192.424	67.3411	170.759	2.53573	1.3424	0.000115232	1.6607	up
neg_2046	4-Amino-1-[(2R,5R)-5-(aminomethyl)-3,4-dihydroxyoxolan-2-yl]pyrimidin-2-one	0.857763	3.1461	17.0405	3.24166	4.45014	7.52496	59.2042	24.7272	52.6457	38.4431	17.6579	32.6063	6.04352	37.5474	6.21284	2.63525	0.00352729	1.55563	up
neg_2050	Traumatin	4.77295	8.73893	11.3684	0.621877	11.9664	2.867	178.591	126.201	179.865	54.9789	103.592	114.446	6.7226	126.279	18.7842	4.23145	0.00158096	1.70323	up
neg_2051	7-Methylguanosine	12.0003	21.3202	41.917	9.56334	21.6163	26.8571	33.259	26.6561	51.9151	66.3808	36.742	60.1138	22.2124	45.8445	2.06392	1.04539	0.0163908	1.2077	up
neg_2058	L-3-Oxoalanine	4.83347	2.20745	3.32075	1.64647	5.89713e-08	7.64596	13.9578	5.06114	6.92575	17.9474	7.95031	13.446	3.27568	10.8814	3.32187	1.732	0.0116363	1.31714	up
neg_2066	4-Acetyl-2-methylpyridine	28.6714	38.6511	55.773	44.4402	13.1889	56.7456	164.353	73.0817	164.193	136.599	70.8948	160.325	39.5784	128.241	3.24019	1.69608	0.00337653	1.54626	up
neg_2069	Methionine methyl ester	2156.93	2160.9	2643.76	2722.9	1946.24	2532.68	9445.56	4229.61	9320.83	7704.39	3988.19	9935.08	2360.57	7437.28	3.15063	1.65564	0.00547094	1.56069	up
neg_2071	S-Ethyl 2-acetylaminoethanethioate	211.62	212.356	323.696	249.233	225.129	257.943	873.56	446.4	876.28	755.894	450.714	894.372	246.663	716.203	2.90357	1.53783	0.00255272	1.61646	up
neg_2078	Flavin mononucleotide	289.514	341.782	284.551	279.994	173.508	297.5	97.1053	137.175	117.91	195.313	121.984	152.673	277.808	137.027	0.493241	-1.01963	0.000669893	1.6415	down
neg_2079	myxothiazol	155.753	146.563	193.516	148.497	152.109	133.223	185.951	199.929	203.143	255.172	186.532	247.283	154.943	213.002	1.37471	0.459124	0.00398722	1.36031	up
neg_2084	PA(14:0/0:0)	5.89713e-08	2.1163	7.17141	5.89713e-08	2.08995	0.993323	6.201	6.34418	9.02628	4.3575	2.46497	6.87968	2.06183	5.87894	2.85132	1.51163	0.0237412	1.19318	up
neg_2086	3-(2,4-Dimethyl-5-(2-oxo-1,2-dihydroindol-3-ylidenemethyl)-1H-pyrrol-3-yl)propionic acid	888.354	726.381	1131.37	925.539	1217.65	902.567	652.154	549.464	611.737	954.149	595.326	653.118	965.31	669.325	0.693378	-0.528286	0.0108411	1.33373	down
neg_2090	Pyridoxamine	14.8171	24.8963	31.068	6.69736	31.424	6.57088	46.4849	30.3665	43.2951	41.2055	26.7125	32.3941	19.2456	36.7431	1.90917	0.932943	0.0135352	1.29603	up
neg_2108	Creatine	24.7189	36.9354	40.6114	28.4658	32.5404	22.9436	69.5417	59.3091	51.8476	63.6587	54.0009	61.128	31.0359	59.9143	1.93048	0.948961	2.21758e-05	1.68159	up
neg_2125	Phenylalanylhistidine	7.89208	8.99107	21.5251	5.65456	12.2022	10.9547	38.0543	12.142	18.6178	33.5655	25.0959	24.4754	11.2033	25.3252	2.26051	1.17665	0.0134907	1.29627	up
neg_2130	4-hydroxyhexan-3-one	114.503	100.403	116.494	117.08	114.194	102.116	67.1244	93.1144	58.3061	104.818	93.6109	86.2682	110.798	83.8737	0.756996	-0.401643	0.0115099	1.45072	down
neg_2134	2,3,4,5-Tetrahydroxy-6-(1,2,3,4-tetrahydroxybutyl)oxane-2-carbaldehyde	1897.92	1622.44	1916.49	1996.59	2242.37	1790.89	1038.68	1007.58	990.311	1303.73	946.637	910.649	1911.11	1032.93	0.540486	-0.887671	1.45635e-05	1.73797	down
neg_2135	Desmethyl Fluvoxamine	39.5176	35.5437	67.5102	33.8245	29.8527	51.4653	79.3945	70.2767	64.6415	81.8938	67.8094	62.7724	42.9523	71.1314	1.65605	0.727749	0.00286188	1.44454	up
neg_2141	Serylhydroxyproline	23.1014	10.8776	81.0665	9.4514	52.7415	28.5232	119.683	75.4586	104.29	86.4604	78.7197	52.137	34.2936	86.1248	2.5114	1.32849	0.00609273	1.38855	up
neg_2143	ethyl-2-methylacetoacetate	5.2759	7.44383	11.728	6.98465	9.47097	16.4255	18.692	14.3116	13.0071	30.8469	9.04036	24.2939	9.55481	18.3653	1.9221	0.942683	0.0457818	1.07858	up
neg_2155	4-Allyl-2-methoxyphenol	0.717315	0.0244673	0.268444	5.89713e-08	0.559476	2.83058	4.70154	0.0658527	3.63566	5.12589	1.87511	4.63292	0.733381	3.3395	4.55356	2.187	0.0229532	1.27115	up
neg_2158	2-Furoate	5.89713e-08	5.89713e-08	1.60485	5.89713e-08	5.89713e-08	1.45518	4.91703	9.53519	5.41243	9.27383	3.11858	11.2607	0.510005	7.25297	14.2213	3.82999	0.00295653	1.52292	up
neg_2165	7-Deoxyloganetic alcohol	35.3501	26.9781	44.2997	21.604	49.4122	24.7086	21.0619	20.6486	19.6833	24.3745	19.2501	12.5277	33.7254	19.591	0.580897	-0.783646	0.0262532	1.25855	down
neg_2168	DIHYDRO-β-TUBAIC ACID	4.69999	8.63566	9.61924	2.90706	5.30838	7.80367	22.1599	30.7603	24.0594	14.4255	21.8759	16.3138	6.49567	21.5991	3.32516	1.73342	0.000697193	1.63028	up
neg_2179	Trachelanthamidine	77.4712	73.6094	93.6475	91.4414	96.3049	79.7292	102.018	122.937	111.483	114.535	109.485	119.13	85.3673	113.265	1.32679	0.407944	0.000266184	1.58346	up
neg_2180	Senkyunolide	216.349	182.069	248.522	259.888	255.733	214.363	317.738	290.037	317.635	304.839	263.113	331.426	229.487	304.132	1.32526	0.406281	0.000973344	1.55224	up
neg_2182	D-Alanyl-D-serine	5.89713e-08	5.89713e-08	14.2252	5.89713e-08	5.89713e-08	5.89713e-08	20.5205	13.6392	15.1202	24.0832	9.67679	25.8514	2.37086	18.1486	7.65483	2.93637	0.00117995	1.47463	up
neg_2188	Cuscohygrine	800.545	843.418	1319.79	1073.28	1440.27	871.072	1494.35	1859.49	1421.36	2396.05	1734.89	1169.86	1058.06	1679.33	1.58718	0.666465	0.0156378	1.20348	up
neg_2192	4-Methylthiobutanaldoxime	13.9111	55.4692	13.0813	65.7185	23.0675	31.0468	12.4577	4.26971	5.87758	8.81826	7.39561	2.33985	33.7158	6.85979	0.203459	-2.29719	0.030257	1.26137	down
neg_2195	Delpazolid	64.6179	74.6772	151.411	79.1902	86.5306	97.7022	341.29	252.249	331.897	368.642	226.002	326.568	92.3548	307.775	3.33252	1.73661	3.9028e-05	1.72106	up
neg_2202	N(pros)-methyl-L-histidine	5.89713e-08	5.68119	62.865	5.28716	98.5577	50.4576	99.0446	91.0478	81.8513	86.6658	134.963	23.7363	37.1414	86.2181	2.32134	1.21496	0.0498094	1.07947	up
neg_2222	Isocoformycin	202.939	200.259	194.929	210.749	192.735	192.664	112.848	132.009	118.723	186.151	143.386	123.671	199.046	136.131	0.68392	-0.548101	0.00167793	1.67149	down
neg_2226	4-methylumbelliferone	100.22	86.7571	100.811	92.2196	96.5727	97.4701	64.7298	56.883	59.1331	89.2151	51.8211	61.3031	95.675	63.8475	0.667338	-0.583511	0.00111616	1.63179	down
neg_2232	Ralfinamide	7.71325	12.5313	55.0989	18.122	28.9217	30.0781	47.0016	38.3905	29.0819	70.1478	40.46	51.3413	25.4109	46.0705	1.81302	0.858397	0.0456607	1.01237	up
neg_2244	3''-Oxoribostamycin	156.067	147.865	135.953	115.944	189.093	112.231	66.8493	70.807	74.713	97.8137	76.6002	49.3346	142.859	72.6863	0.508798	-0.974834	0.000805366	1.59063	down
neg_2247	Deisopropylhydroxyatrazine	5.89713e-08	2.72912	0.729926	5.89713e-08	5.89713e-08	1.52592	6.97958	8.95765	3.80055	21.5557	7.12012	4.35168	0.830827	8.79422	10.5849	3.40393	0.0300793	1.17528	up
neg_2248	5-(delta-Carboxybutyl)homocysteine	5.89713e-08	5.89713e-08	2.85794	2.65366	5.89713e-08	1.50198	20.3635	1.94693	14.7784	17.1754	1.77584	9.11737	1.16893	10.8596	9.29019	3.21571	0.0290885	1.29577	up
neg_2260	2-n-Propyl-4-pentenoic acid	3.41584	8.85705	8.98121	7.04269	5.77022	7.25116	20.016	17.5915	4.48129	24.0409	16.8139	18.7935	6.88636	16.9562	2.46228	1.3	0.0120585	1.31729	up
neg_2264	Threoninyl-Isoleucine	935.229	902.835	1007.46	1056.08	1201.3	857.499	1168.82	1029.87	1144.43	1367	1044.56	1197.67	993.4	1158.73	1.16642	0.222093	0.0427221	1.07734	up
neg_2266	Pterostilbene	2243.23	2010.48	2397.4	2404.01	2857.17	1865.93	1828.63	2119.24	1798.12	1732.5	2086.31	1749.14	2296.37	1885.65	0.821145	-0.28429	0.0346247	1.17026	down
neg_2269	5-NITRO-2-PHENYLPROPYLAMINOBENZOIC ACID [NPPB]	2750.98	2374.79	2775.94	3088.35	3615.16	2101.04	1488.25	2011.56	1419.43	1946.78	2011.54	1444.12	2784.38	1720.28	0.617833	-0.694711	0.00284212	1.50864	down
neg_2278	Glycoprotein-phospho-D-mannose	488.302	420.267	474.426	516.691	696.386	386.775	221.874	314.855	233.471	329.38	306.23	261.455	497.141	277.877	0.558951	-0.839206	0.00288542	1.53055	down
neg_2281	GHB-Gluc	555.516	462.529	557.733	546.415	822.246	415.748	253.149	401.718	240.453	412.859	395.77	276.884	560.031	330.139	0.589501	-0.762435	0.00855876	1.38818	down
neg_2286	Deacetylisoipecoside	34.0752	59.1991	148.05	18.3034	76.2031	59.3541	165.033	103.874	128.199	149.655	135.889	130.226	65.8641	135.479	2.05695	1.04051	0.0109771	1.33633	up
neg_2295	N-Hydroxynorcocaine	5.89713e-08	5.89713e-08	7.88068	5.89713e-08	2.4512	3.82558	89.233	11.4444	65.0814	39.7174	14.4766	51.7242	2.35958	45.2795	19.1897	4.26226	0.0168776	1.4385	up
neg_2303	N-3-Hydroxyoctanoyl-L-homoserine lactone	28.1275	29.0239	31.3191	39.4786	19.9566	32.7177	6.8546	11.0349	1.59999	22.9326	22.4935	11.8152	30.1039	12.7885	0.424811	-1.23511	0.00298013	1.52283	down
neg_2309	3-(2-Azetidinylmethoxy)-2-fluoropyridine	242.742	211.793	271.939	212.727	243.996	203.316	164.297	204.561	140.938	207.454	165.276	153.98	231.086	172.751	0.747564	-0.419731	0.00363393	1.48749	down
neg_2312	Thonzylamine	327.691	377.878	1050.19	401.317	665.951	385.889	4589.48	2814.62	4545.28	2978.97	2643.33	2911.17	534.819	3413.81	6.38311	2.67426	0.000306427	1.74021	up
neg_2314	(-)-trans-Isopiperitenol	33.2908	31.0786	68.6487	24.4705	25.7349	31.733	134.363	105.681	137.437	97.1381	108.618	196.202	35.8261	129.906	3.62603	1.85839	0.000684776	1.63442	up
neg_2325	(N(omega)-L-arginino)succinic acid	24.2367	14.2718	40.006	7.46689	26.5816	23.766	69.9579	50.7912	45.634	50.2372	44.0576	37.561	22.7215	49.7065	2.18764	1.12938	0.00178187	1.49348	up
neg_2328	Hericenone B	24.77	28.7527	86.4436	14.4226	42.2733	53.0559	128.984	83.737	106.43	93.0908	84.0366	49.2835	41.6197	90.927	2.18471	1.12744	0.00856036	1.34266	up
neg_2335	4-Hydroxybenzaldehyde	420.852	390.501	183.884	512.605	302.145	167.838	118.715	134.054	127.948	177.525	112.439	82.2438	329.638	125.487	0.380682	-1.39334	0.0136999	1.39334	down
neg_2338	4-Fluorocyclohexane-1-carboxylic acid	154.709	161.284	187.676	202.139	204.243	154.905	319.887	223.419	295.492	257.499	218.371	234.225	177.492	258.149	1.45442	0.540447	0.0032758	1.52151	up
neg_2367	4,4'-Thiobis-2-butanone	363.818	327.35	322.5	366.938	481.543	274.987	204.901	216.046	192.874	263.947	253.641	175.873	356.189	217.88	0.611698	-0.709108	0.00305839	1.49809	down
neg_2368	(+/-)-3-[(2-methyl-3-furyl)thio]-2-butanone	346.244	301.645	284.003	324.245	430.597	237.854	167.209	212.891	131.099	185.731	182.547	116.626	320.764	166.017	0.517567	-0.950182	0.00103089	1.569	down
neg_2369	2,6-Dihydroxy-N-methylmyosmine	1837.46	1624.22	1536.97	1724.6	2278.24	1342.31	829.395	1104.29	765.496	1086.31	1080.96	617.411	1723.97	913.977	0.530159	-0.915502	0.000651343	1.58769	down
neg_2370	Zingerone	3620.3	2948.52	2999.06	3575.26	4349.28	2483.08	1454.65	1871.64	1380.06	1905.15	1830.48	1064.35	3329.25	1584.39	0.475899	-1.07127	0.000526972	1.6257	down
neg_2371	2-(5'-methylthio)pentylmalate	31.5367	27.1639	32.2063	33.1158	37.4279	26.6104	17.9252	3.58689	2.75194	29.7242	22.2867	9.26276	31.3435	14.2563	0.454839	-1.13657	0.0100914	1.42824	down
neg_2372	N1-(alpha-D-ribosyl)-5,6-dimethyl-benzimidazole	5622.2	4937.84	5327.67	5682.29	7182.02	4658.22	3530.26	3651.76	3528.55	3982.92	3602.67	3072.71	5568.37	3561.48	0.63959	-0.64478	0.0017838	1.57753	down
neg_2384	2-(2-Aminoethoxymethyl)-4-(2-chlorophenyl)-6-methyl-1,4-dihydropyridine-3,5-dicarboxylic acid O3-ethyl ester O5-methyl ester;benzenesulfonic acid	10.7627	20.0437	21.8677	9.47153	21.1212	5.57332	45.3996	39.8003	37.2002	39.9179	26.241	30.6871	14.8067	36.541	2.46787	1.30327	0.000307633	1.58965	up
neg_2386	4',7-Di-O-methylcatechin	26.0055	40.1061	85.2348	22.5	56.2488	46.5816	87.2371	62.5061	74.9108	82.2192	82.0024	67.0699	46.1128	75.9909	1.64794	0.72066	0.0227428	1.23864	up
neg_2393	Diethylthiocarbamic acid methyl ester	115.879	137.929	211.379	158.971	105.127	154.208	2885.15	485.507	2863.13	1159.11	475.574	1213.71	147.249	1513.7	10.2799	3.36175	0.0286504	1.36239	up
neg_2412	Hexylresorcinol	6.26204	1.75953	20.3142	1.55729	7.66361	2.04887	90.9942	66.681	100.993	65.3661	72.9544	75.9362	6.60092	78.8208	11.9409	3.57784	7.04713e-06	1.80154	up
neg_2418	gamma-L-Glutamyl-S-(hercyn-2-yl)-L-cysteine S-oxide	30.0849	31.4864	147.744	13.9782	60.6457	41.4272	138.047	104.112	156.895	125.978	104.528	56.3704	54.2277	114.322	2.10818	1.076	0.0352424	1.12395	up
neg_2428	Limonene	107.572	81.696	119.666	86.6854	90.7036	120.004	80.6683	46.6485	61.2068	110.195	52.0023	82.3266	101.055	72.1746	0.714215	-0.485571	0.0377825	1.15517	down
neg_2429	all-trans-4-Oxoretinoic acid	11.2599	0.169706	46.464	2.16934	6.20146	10.4196	60.0362	29.0905	51.2958	44.8331	40.4197	54.8402	12.7807	46.7526	3.65807	1.87108	0.00301938	1.45986	up
neg_2438	Procaine	146.371	178.522	324.658	170.002	282.927	324.973	626.909	372.967	583.657	464.183	384.481	411.467	237.909	473.944	1.99212	0.994306	0.00187936	1.53757	up
neg_2443	D-1,5-Anhydrofructose	12.728	14.6824	31.396	5.51111	15.6912	27.7709	63.81	19.3998	52.6197	47.3941	29.8791	41.9392	17.9633	42.507	2.36633	1.24265	0.0118007	1.35928	up
neg_2445	Hydroxypioglitazone	5.89713e-08	8.69924	13.0056	2.53867	7.27719	4.54179	12.4398	8.96317	13.9705	13.6304	10.4743	11.8093	6.01042	11.8812	1.97678	0.983149	0.0257334	1.20767	up
neg_2453	N,N'-Diacetylhydrazine	7.08459	22.0525	30.1339	13.4681	19.5228	22.8439	41.4728	30.8232	45.313	34.1681	24.2813	35.2707	19.1843	35.2215	1.83596	0.876532	0.00503972	1.40608	up
neg_2457	Cortisone	321.153	222.553	263.36	193.003	293.32	321.217	102.05	249.172	127.113	190.194	266.241	133.182	269.101	177.992	0.661431	-0.596336	0.0286292	1.20072	down
neg_2479	7-Hydroxy-3-(3-hydroxy-4-methoxybenzyl)-5-methoxy-4-chromanone	523.227	349.568	170.073	221.319	607.726	240.038	64.3287	181.72	37.7624	34.6396	179.042	24.7032	351.992	87.0327	0.247258	-2.01591	0.0126703	1.31561	down
neg_2480	RU-0211	5.89713e-08	7.32868	60.5682	2.67756	12.2963	13.85	94.4751	34.8668	89.6459	75.2243	45.4472	64.1561	16.1201	67.3026	4.17507	2.0618	0.003333	1.43478	up
neg_2491	2-Hydroxypyridine	5.89713e-08	1.05073	6.15149	2.99032	5.89713e-08	2.34086	35.7633	23.6198	33.5913	31.3981	19.9331	18.1739	2.0889	27.0799	12.9637	3.69641	0.000236545	1.72484	up
neg_2498	Hydroxymyricanone	110.933	95.7657	41.2998	50.5911	62.6171	65.0301	35.6522	41.8328	30.5199	49.7526	37.1222	26.7107	71.0394	36.9317	0.519877	-0.943759	0.0252546	1.26733	down
neg_2503	Retusin	181.507	215.002	124.411	194.211	197.278	149.242	122.755	95.5816	117.031	122.539	83.3738	100.266	176.942	106.925	0.604292	-0.726682	0.00238423	1.49319	down
neg_2504	S-Adenosyl-L-homocysteine	5.89713e-08	8.48279	6.69755	6.67839	27.7306	2.78581	69.9456	10.6282	55.8656	22.2408	14.6003	37.8569	8.7292	35.1896	4.03125	2.01123	0.0417796	1.25147	up
neg_2508	2-Butylhydroquinone	1.49659	1.06393	8.43964	1.61491	7.6734	2.46389	21.216	15.5563	16.4112	17.1912	12.3678	17.1005	3.79206	16.6405	4.38824	2.13364	3.50447e-05	1.70285	up
neg_2512	Dimethyl-L-arginine	4.43635	6.40019	8.53881	4.39717	5.89713e-08	4.51199	93.2171	19.8233	95.8977	18.5698	21.3005	23.0049	4.71408	45.3022	9.60997	3.26453	0.0479738	1.26556	up
neg_2525	Sinapic acid	107.915	115.037	119.584	112.411	108.094	101.143	68.6841	66.7439	77.947	106.807	74.3474	84.5351	110.697	79.8441	0.721284	-0.471361	0.00230817	1.60134	down
neg_2527	MG(0:0/18:4(6Z,9Z,12Z,15Z)/0:0)	6.25363	5.67255	1.41652	2.93169	5.89713e-08	4.90209	37.1486	17.057	46.5142	10.495	14.1799	39.1938	3.52941	27.4314	7.77224	2.95833	0.011676	1.4957	up
neg_2538	Ethylsuberenol	5.89713e-08	1.56679	5.67687	5.89713e-08	2.30096	3.96806	34.3468	9.96621	14.275	10.4514	13.9038	11.5743	2.25211	15.7529	6.99472	2.80627	0.0150296	1.42896	up
neg_2544	Cyclo(Leu-Phe)	11.6656	21.1008	37.3154	21.3444	21.4244	13.7746	47.6455	41.1012	50.3603	70.788	34.6615	103.102	21.1042	57.9431	2.74557	1.45711	0.0142587	1.31222	up
neg_2546	N2-Citryl-N6-acetyl-N6-hydroxy-L-lysine	44.1375	35.8444	73.2577	19.3618	62.245	45.2543	7.53196	9.40636	2.8212	21.7504	19.6158	25.2859	46.6835	14.4019	0.308502	-1.69665	0.00697056	1.44491	down
neg_2556	5-Hydroxy-4',7-dimethoxy-6-methylflavone	202.744	198.749	148.296	187.939	179.987	130.11	118.652	105.108	105.651	140.48	123.098	116.904	174.637	118.316	0.677493	-0.561723	0.00357999	1.5107	down
neg_2561	(R)-2-Aza-beta-tyrosine	5.89713e-08	1.33191	1.72028	5.89713e-08	4.37796	5.89713e-08	1.2626	2.73783	3.85021	6.33886	5.17833	9.41294	1.23836	4.7968	3.87351	1.95364	0.0310947	1.1374	up
neg_2567	Gibberellin A4	154.504	149.702	735.769	147.408	497.248	486.012	1153.65	667.845	1132.5	875.114	685.408	549.944	361.774	844.078	2.33317	1.22229	0.00765659	1.37357	up
neg_2573	S-(Phenylacetothiohydroximoyl)-L-cysteine	169.721	154.52	250.279	141.758	253.151	183.27	100.365	115.526	132.41	173.677	162.768	145.139	192.117	138.314	0.719949	-0.474034	0.0455804	1.14883	down
neg_2574	4-Hydroxy-5-[[4-[2-[[6-(4-methoxyphenoxy)pyrimidin-4-yl]methylamino]ethoxy]phenyl]methyl]-3H-1,3-thiazol-2-one	1099.29	960.917	1808.78	1046.2	1544.41	954.274	744.642	799.291	767.947	1054.39	848.712	780.257	1235.64	832.539	0.673769	-0.569674	0.0382978	1.24028	down
neg_2576	N-Demethyl-desepoxyansamitocin P-3	25.6669	39.0345	54.9057	18.2619	40.1726	32.8841	64.9598	38.4511	77.16	73.873	47.5865	75.6604	35.1543	62.9484	1.79063	0.84047	0.00869806	1.33203	up
neg_2580	N-(2-Hydroxyethyl)-2-(1-isoquinolinylmethylene)hydrazinecarbothioamide	14.4457	26.0858	35.7566	27.8364	17.46	27.6381	51.5641	39.1209	45.4753	61.7083	35.4791	54.9373	24.8704	48.0475	1.93191	0.95003	0.00128921	1.47568	up
neg_2593	Alongside	109.507	79.416	120.453	82.8336	119.182	111.398	116.894	132.518	137.107	142.519	132.102	108.185	103.798	128.221	1.23529	0.304848	0.024882	1.17855	up
neg_2616	Hotrienol	55.0616	90.7745	92.6903	115.787	110.453	112.4	2134.73	137.174	2101.17	1159.71	135.382	2294.55	96.1944	1327.12	13.7962	3.7862	0.0300969	1.33584	up
neg_2618	Suberic acid	156.891	154.116	153.151	159.813	182.443	140.368	117.697	131.226	114.847	149.269	131.848	116.726	157.797	126.936	0.804423	-0.313975	0.00272439	1.48523	down
neg_2622	L-Menthyl acetoacetate	1086.2	992.522	1076.32	1104.43	922.293	1088.54	596.28	872.122	616.474	832.865	832.816	760.134	1045.05	751.782	0.719373	-0.475189	0.000762972	1.6446	down
neg_2626	(3Z)-Phycoerythrobilin	5.10521	7.11797	17.1319	0.0169748	4.5122	9.69902	18.8724	15.4977	29.0987	19.9696	15.1398	11.7383	7.26388	18.3861	2.53117	1.3398	0.00855193	1.32666	up
neg_2631	Cucurbic acid	346.929	366.665	505.216	437.846	453.86	405.452	4090.13	438.655	4045.93	2234.02	421.998	4443.42	419.328	2612.36	6.22987	2.6392	0.0341066	1.31158	up
neg_2632	2-Methoxyestrone 3-sulfate	14.9024	23.7436	37.7263	26.5294	30.0911	21.4857	19.0688	10.5474	10.8478	23.7739	12.3396	13.8191	25.7464	15.0661	0.585173	-0.773065	0.0217613	1.27279	down
neg_2633	Uric acid	3.89477	5.89713e-08	36.027	5.89713e-08	3.9986	2.43068	110.909	66.8683	106.909	28.7174	55.8008	13.3909	7.72517	63.7659	8.25429	3.04514	0.0165378	1.38055	up
neg_2634	Ureidosuccinic acid	2.6325	6.86696	18.944	1.34678	13.5525	2.3317	55.5951	22.3966	44.0023	17.0937	24.6168	12.0346	7.61241	29.2898	3.84765	1.94398	0.0240828	1.31667	up
neg_2635	L-phenylalanyl-L-proline	198.505	185.291	249.891	171.571	265.369	195.782	131.066	122.777	132.41	118.154	141.089	107.722	211.068	125.536	0.594767	-0.749604	0.00182462	1.57782	down
neg_2638	sec-Butyl methoxypyrazine	5.58043	8.23689	19.3199	1.89451	15.1916	12.1412	35.4955	34.7803	49.3159	42.6439	45.0527	19.8501	10.3941	37.8564	3.64211	1.86478	0.000511221	1.59596	up
neg_2655	Camptothecin	72.2299	37.249	101.484	18.4054	81.0787	47.04	124.207	79.3249	140.525	93.4785	90.2543	94.69	59.5812	103.747	1.74126	0.800135	0.020033	1.26736	up
neg_2657	3-[(3aS,4S,7aS)-7a-Methyl-1,5-dioxo-octahydro-1H-inden-4-yl]propanoate	574.337	485.404	504.947	541.743	674.072	456.189	337.874	382.91	328.659	366.048	402.444	258.513	539.449	346.075	0.641534	-0.640402	0.000753689	1.56456	down
neg_2658	IMP	20.7232	21.4133	28.0491	6.12731	14.7658	29.2108	255.227	53.4157	261.662	164.65	36.1092	313.045	20.0482	180.685	9.01251	3.17193	0.0191303	1.40383	up
neg_2665	4-(Methylthio)-1-butanol	103.416	114.409	168.762	135.889	145.082	99.8507	227.555	201.466	236.816	185.246	192.893	148.736	127.902	198.785	1.55421	0.636178	0.00197984	1.49039	up
neg_2667	3-(2-Hydroxyphenyl)propionic acid	226.214	235.822	539.709	313.249	426.986	294.125	671.463	620.747	704.12	545.222	578.203	415.454	339.351	589.201	1.73626	0.795984	0.00345072	1.43629	up
neg_2673	Castavinol C1	33.975	48.0938	74.0765	46.9419	59.7399	49.8001	29.6154	41.6936	30.9961	45.4039	34.5244	36.1779	52.1045	36.4019	0.698631	-0.517397	0.0362839	1.24635	down
neg_2688	trans-5,6-Dihydro-5,6-dihydroxy-7,12-dimethylbenz[a]anthracene	115.122	112.02	155.359	119.409	125.009	117.658	137.729	151.309	140.558	154.803	146.67	179.393	124.096	151.744	1.22279	0.290177	0.011338	1.23155	up
neg_2692	Anserine	256.578	251.417	287.787	252.872	281.123	249.014	222.107	221.807	209.66	257.082	216.268	224.526	263.132	225.242	0.856003	-0.224312	0.00278068	1.4995	down
neg_2708	4-Hydroxy-2,2'-bipyrrole-5-carbaldehyde	33.2835	23.5422	44.1932	9.05878	41.4712	21.2453	55.7874	45.802	55.6049	52.0207	41.4152	51.9347	28.799	50.4275	1.75101	0.80819	0.00870404	1.40942	up
neg_2715	cis-2-Dodecenoic acid	10098.2	10690.7	12414.4	13674.9	12523.1	9268.33	14396.4	16382.9	14045.2	14246.3	15471.5	13844.1	11444.9	14731.1	1.28713	0.364156	0.00327311	1.43263	up
neg_2716	6-Fluoro-DL-tryptophan	107.9	185.042	148.987	150.611	241.743	137.806	301.677	316.301	255.142	293.582	327.546	268.198	162.015	293.741	1.81305	0.858419	0.000301734	1.63131	up
neg_2719	Oliceridine	2.64789	5.63884	2.07138	3.28129	2.16058	5.89713e-08	26.9755	22.3214	21.0394	17.7977	23.9038	19.7357	2.63333	21.9622	8.34011	3.06007	1.46335e-06	1.80792	up
neg_2724	Pteroic acid	260.201	278.533	200.5	223.094	261.893	212.356	213.291	191.966	207.783	192.166	199.573	207.657	239.43	202.072	0.843974	-0.244729	0.0327733	1.1712	down
neg_2735	serinamide	456.368	460.434	547.867	494.548	581.466	475.307	888.438	724.283	873.895	729.965	730.948	880.696	502.665	804.704	1.60088	0.678861	5.60336e-05	1.74422	up
neg_2739	N2-Fructopyranosylarginine	6.6772	12.3247	54.3643	18.7879	18.4809	8.77799	111.831	44.7237	116.297	66.5354	56.9324	82.0585	19.9022	79.7297	4.00608	2.00219	0.0025175	1.52439	up
neg_2746	Anethole	64.5283	66.5877	68.4778	70.4363	88.5024	60.4434	108.181	94.1666	96.0594	91.2476	86.1004	101.285	69.8293	96.1733	1.37726	0.461803	0.000490295	1.62155	up
neg_2747	Carvone	79.4798	65.4619	70.3026	63.7542	95.0393	70.5021	159.63	116.202	153.093	112.316	118.883	149.24	74.09	134.894	1.82068	0.864476	0.000315732	1.70978	up
neg_2748	Agmatine	81.7374	90.0828	97.5868	106.735	114.612	93.1941	148.912	153.284	158.054	140.307	139.864	163.87	97.3248	150.715	1.54858	0.630944	8.33488e-06	1.75296	up
neg_2750	4-Methyl-4-(methylthio)-2-pentanone	255.707	256.677	301.715	271.217	320.608	228.032	350.03	325.217	339.199	355.799	321.467	378.34	272.326	345.009	1.2669	0.341298	0.00182839	1.50257	up
neg_2751	Dibutyl sulfide	93.4076	87.3286	111.026	108.002	117.714	112.555	210.502	149.854	193.61	144.755	138.472	172.698	105.006	168.315	1.60292	0.6807	0.00196342	1.62711	up
neg_2752	3-Mercaptoheptyl acetate	34.1727	39.2135	42.2344	34.3592	63.9796	39.3581	82.9769	69.2008	78.9502	79.745	65.7644	81.2995	42.2196	76.3228	1.80776	0.854203	0.000173436	1.6828	up
neg_2755	5-(N-Methyl-4,5-dihydro-1H-pyrrol-2-yl)pyridin-2-ol	5.89713e-08	0.508318	5.89713e-08	5.89713e-08	0.195515	5.89713e-08	87.4168	37.5041	104.025	106.523	36.1417	107.464	0.117305	79.8459	680.666	9.4108	0.00227555	1.63027	up
neg_2756	Fluprostenol	20.4156	34.5761	48.2177	21.8555	34.7249	25.4884	88.1712	48.9519	92.4098	68.6071	67.5015	66.5165	30.8797	72.0264	2.33248	1.22187	0.000578128	1.61385	up
neg_2759	(3R)-6-Hydroxy-3-isopropenyl-heptanoate	48.3723	54.5934	60.3803	59.0823	51.3785	49.6057	60.4258	79.9387	63.2532	69.8382	70.4704	66.3464	53.9021	68.3788	1.26857	0.343208	0.00226316	1.39378	up
neg_2769	p-Coumaroylagmatine	21.515	37.3252	27.207	36.3684	9.33326	16.2876	75.3892	62.7619	63.8632	69.1457	62.9217	82.9191	24.6728	69.5001	2.81688	1.4941	2.06388e-05	1.70133	up
neg_2781	cis-2,3-Dihydro-2,3-dihydroxybiphenyl	80.6621	80.2055	87.0475	80.3425	100.341	81.7106	68.8435	67.3777	61.2148	62.88	49.0455	52.9801	85.0516	60.3903	0.710043	-0.494022	0.00029946	1.57194	down
neg_2783	Pindone	1416.07	1190.42	1313.21	1403.52	1704.77	1149.38	758.059	833.468	738.956	780.507	853.972	575.851	1362.89	756.802	0.555291	-0.848684	0.000235937	1.6613	down
neg_2786	1-Ethoxy-N-(3-morpholin-4-yloxadiazol-3-ium-5-yl)methanimidate	145.536	173.927	195.112	139.146	158.553	190.44	366.286	212.891	335.664	298.348	194.83	255.345	167.119	277.227	1.65886	0.730192	0.00912222	1.45731	up
neg_2794	1,10-Epoxy-3,8-dihydroxy-4,11(13)-germacradien-12,6-olide	151.782	169.307	182.452	167.489	178.734	165.754	232.1	191.068	237.218	246.144	203.139	237.389	169.253	224.51	1.32647	0.407596	0.000782931	1.60427	up
neg_2798	1-Propanone, 1-(3-beta-D-glucopyranosyl-2,4-dihydroxyphenyl)-3-hydroxy-3-(4-hydroxyphenyl)-	7.11156	10.9447	32.2095	5.89713e-08	42.3865	22.878	91.9372	49.1446	91.6322	32.7786	52.6198	38.2326	19.2551	59.3908	3.08443	1.625	0.011883	1.39978	up
neg_2804	Albanin B	587.249	511.068	764.47	416.293	751.031	592.538	355.813	405.677	354.92	430.579	461.923	307.924	603.775	386.139	0.639542	-0.644889	0.00902958	1.41465	down
neg_2813	virginiamycin m1	5.89713e-08	0.20674	29.1626	5.89713e-08	0.258789	0.460431	218.241	64.8809	184.133	54.5153	57.6787	35.8657	5.01476	102.553	20.4502	4.35404	0.0271983	1.3584	up
neg_2822	Demethylphosphinothricin	100.098	114.238	98.6612	154.758	118.916	125.438	102.216	106.998	105.822	90.0705	93.9473	68.214	118.685	94.5446	0.796602	-0.328068	0.0433749	1.06868	down
neg_2823	Gibberellin A20	12.7895	4.70597	29.1159	5.89713e-08	14.5992	3.6506	96.0811	33.9024	88.8849	64.4638	41.0066	52.4657	10.8102	62.8007	5.8094	2.53839	0.00266735	1.56872	up
neg_2828	Cyclohexane-1-carboxylate	457.682	672.817	853.033	725.798	691.751	686.882	1308.66	1179.26	1242.3	1423.51	1137.65	1293.91	681.327	1264.21	1.85552	0.89182	7.49632e-06	1.71625	up
neg_2838	1-Isothiocyanato-2-phenylethane	5.89713e-08	3.28317	13.4077	5.89713e-08	8.25901	10.2682	33.3961	17.7546	30.5494	22.3602	29.4039	18.0383	5.86968	25.2504	4.30184	2.10495	0.000335539	1.62686	up
neg_2842	Dihydroshikonofuran	5.89713e-08	5.62184	7.91815	0.980667	5.33403	3.22104	5.10031	9.74375	8.22186	13.0676	12.4091	13.9684	3.84595	10.4185	2.70895	1.43774	0.00532445	1.30511	up
neg_2866	Aciclovir	248.154	217.62	256.368	197.962	283.712	270.017	173.035	153.055	157.553	194.251	169.149	146.873	245.639	165.653	0.674375	-0.568376	0.000806857	1.58204	down
neg_2867	Zearalenone	49.8406	38.109	121.639	11.2367	48.2246	48.0431	162.944	54.9862	179.33	131.536	42.2566	152.71	52.8488	120.627	2.2825	1.19061	0.0404196	1.1511	up
neg_2870	2-Amino-2-(5-methyl-3-oxo-1,2-oxazol-4-yl)propanoic Acid	11.8707	16.9607	30.5429	5.41067	22.3062	6.19006	29.913	30.9806	29.949	39.4797	13.2322	35.9475	15.5469	29.917	1.92431	0.944343	0.0245267	1.1432	up
neg_2878	5-Hydroxy-1-(4-hydroxyphenyl)-3-decanone	0.000210854	2.79464	3.86713	0.0202568	12.3769	12.9369	30.0442	14.8177	33.323	20.4241	11.9125	41.9395	5.33268	25.4102	4.76499	2.25247	0.006279	1.479	up
neg_2879	6-Hydroxyenterolactone	2462.89	2229.75	2218.98	2418.01	3024.26	2002.36	1424.49	1393	1379.21	1617.82	1362.32	1171.86	2392.71	1391.45	0.581537	-0.782057	0.000430149	1.65265	down
neg_2882	Gibberellin A24	1.09575	1.33812	4.02286	2.43332	1.26502	3.50622	56.026	26.4852	56.0976	36.0751	29.3189	40.3308	2.27688	40.7223	17.8851	4.16069	0.000698228	1.74003	up
neg_2895	PI(14:0/0:0)	12.5439	26.5047	47.3637	5.01653	24.3776	15.3204	252.605	76.4218	235.204	67.5316	59.1484	73.0966	21.8545	127.335	5.82648	2.54263	0.0353243	1.3139	up
neg_2905	tris-acetate	94.6035	98.6896	113.063	95.764	103.722	89.161	115.425	108.395	105.378	125.165	115.458	107.117	99.1672	112.823	1.1377	0.186126	0.0134649	1.19995	up
neg_2911	Isonicotinoyl-NAD adduct	24.1411	32.5536	77.5519	24.0983	32.6128	34.222	184.333	66.9296	209.087	100.557	63.4279	63.2885	37.5299	114.604	3.05366	1.61054	0.0336049	1.27324	up
neg_2917	C75 trans	100.716	86.9038	82.8083	93.729	91.975	104.54	130.775	114.185	126.726	95.0238	100.7	136.579	93.4454	117.332	1.25562	0.328396	0.0161647	1.39452	up
neg_2923	4-Hydroxyvalproic acid	5.89713e-08	2.46094	4.04315	5.89713e-08	5.89713e-08	16.187	24.2454	4.79974	27.5226	15.5451	3.42695	19.7972	3.78185	15.8895	4.20151	2.07091	0.0348755	1.22057	up
neg_2927	Heptyl 4-hydroxybenzoate	1.7199	1.64356	3.75198	5.89713e-08	3.7544	5.89713e-08	5.93168	4.09603	6.9751	13.7014	5.21697	19.0107	1.81164	9.15532	5.05361	2.33731	0.0272395	1.22251	up
neg_2930	Olamufloxacin	71.3067	73.2434	150.903	42.4759	111.677	102.786	199.139	94.3396	217.727	159.434	104.025	144.403	92.0654	153.178	1.66379	0.734476	0.0389925	1.16372	up
neg_2956	3-(Methylthio)hexanal	45.17	46.2598	49.3716	49.8171	55.9731	51.0395	31.1387	34.5153	34.9656	39.7286	46.3735	34.6815	49.6052	36.9005	0.743885	-0.426849	0.00110424	1.55409	down
neg_2959	6-Acetamido-2-oxohexanoate	54.179	54.9084	65.0787	63.5565	58.5674	49.4198	37.1913	47.5748	37.2178	51.5344	43.986	36.3059	57.6183	42.3017	0.734172	-0.445811	0.00159679	1.57008	down
neg_2960	thiolactomycin	173.306	158.014	199.486	197.182	187.302	169.263	136.994	154.942	115.116	155.579	128.003	113.506	180.759	134.023	0.741448	-0.431583	0.00101153	1.57144	down
neg_2961	3-[(2-Methyl-3-furanyl)thio]-4-heptanone	7240.04	6775.46	7145.58	8491.9	7178.09	7863.28	4098.21	5849.68	3902.85	4818.9	5587.52	4284.68	7449.06	4756.97	0.638601	-0.647014	9.66568e-05	1.68748	down
neg_2962	Nabumetone	2781.75	2718.85	2828.48	3623.31	3177.98	3290.79	1790.18	2453.79	1749.83	2178.55	2341.1	1818.06	3070.19	2055.25	0.669421	-0.579015	0.000379592	1.6064	down
neg_2963	Homocarnosine	8286.04	7481.43	8541.8	9855.79	9230.83	8671.87	4974.87	6497.16	4755.47	6538.32	6287.64	5486.35	8677.96	5756.64	0.663363	-0.59213	8.79056e-05	1.68512	down
neg_2965	Xenognosin A	1895.88	2072.12	2316.12	2109.62	2295	1789.99	2358.18	2180.01	2201.56	3122.58	2529.02	2589.2	2079.79	2496.76	1.20049	0.263619	0.0357398	1.06399	up
neg_2967	(2S,3R,4R,6R,7S,8R,9R)-1,2,3,4,6,7,8,9-Octahydroxydecan-5-one	11958.4	10588.8	11650.7	13664.2	12402	11723.4	6873.17	9112.84	6549.14	9009.96	8682.41	7665.73	11997.9	7982.21	0.6653	-0.587923	6.89097e-05	1.69934	down
neg_2969	3-Methoxy-2-(4-methylbenzoyl)-4H-1-benzopyran-4-one	655.434	626.045	561.237	830.769	656.299	640.14	442.535	553.354	441.334	528.465	510.137	421.217	661.654	482.841	0.729748	-0.45453	0.00295961	1.49309	down
neg_2970	Arbutin	78.3293	56.1662	47.6798	82.4474	68.7444	58.7269	49.2111	53.4262	33.2987	43.0839	56.0014	43.905	65.349	46.4877	0.711376	-0.491316	0.0186215	1.23871	down
neg_2971	3-Carboxy-2,3,4,9-tetrahydro-1H-pyrido[3,4-b]indole-1-propanoic acid	1772.45	1638.47	1812.9	1932.14	1927.63	1808.1	1134.78	1439.3	1050.43	1465.26	1426.77	1239.67	1815.28	1292.7	0.712121	-0.489805	0.000226586	1.68728	down
neg_2987	D-Glycero-D-galacto-heptitol	1157.3	1028.27	1155.34	1129.18	1327.28	870.896	763.51	1048.17	726.123	1048.02	992.029	752.683	1111.38	888.422	0.799388	-0.323032	0.0312366	1.21526	down
neg_2988	Shikonin	207.024	197.612	169.014	237.464	255.04	161.885	115.981	193.549	109.717	165.124	175.717	91.8061	204.673	141.982	0.693703	-0.527611	0.0199377	1.25277	down
neg_2990	(2S,3S)-2,3-Dihydro-2,3-dihydroxybenzoate	65.3027	63.5283	28.5094	77.0463	69.6638	69.5885	57.8796	29.7593	27.1561	46.6296	37.5473	8.84173	62.2732	34.6356	0.556188	-0.846355	0.0186735	1.17862	down
neg_2994	Acetaminophen cystein	531.255	552.987	662.875	433.45	757.105	538.801	450.671	386.836	423.224	518.077	421.673	458.84	579.412	443.22	0.764948	-0.386566	0.0313597	1.21286	down
neg_2996	Apramycin	0.0914515	5.89713e-08	5.43109	5.89713e-08	5.89713e-08	5.89713e-08	47.9442	4.14342	26.0879	56.1138	0.682392	20.6262	0.920423	25.933	28.1751	4.81635	0.0415732	1.20076	up
neg_2997	Benzo[a]pyrene-7,8-diol	69.0092	52.893	80.4199	33.5141	66.9744	51.5063	111.669	82.481	103.76	108.01	56.0898	113.017	59.0528	95.8379	1.62292	0.69859	0.00997204	1.33468	up
neg_3014	CRESOPYRINE	158.402	141.083	172.344	158.133	170.472	171.249	121.95	146.848	107.177	131.72	135.455	97.4924	161.947	123.441	0.762228	-0.391705	0.00226773	1.51448	down
neg_3017	SU 5416	1068.37	1178.17	1348.24	1483.57	1310.32	1330.12	1076.86	1052.21	999.694	1036.42	976.723	939.153	1286.46	1013.51	0.787825	-0.344052	0.00435367	1.50102	down
neg_3019	Ala-Abu-OH	2560.76	2898.57	3253.08	3401.32	2859.05	3068.75	2532.32	2354.81	2329.25	2304.12	2312.56	2216.38	3006.92	2341.57	0.778728	-0.360809	0.00199176	1.58181	down
neg_3021	Abu-Asp-OH	654.219	644.55	765.973	716.006	779.029	736.155	479.828	511.633	435.932	510.603	550.93	477.547	715.989	494.412	0.690531	-0.534223	2.50594e-05	1.73193	down
neg_3023	Futalosine	518.314	578.406	151.918	154.77	142.428	225.958	54.6987	145.215	47.1897	81.8431	62.2986	39.4119	295.299	71.7763	0.243063	-2.0406	0.039794	1.21394	down
neg_3025	3',4',5'-Trimethoxytricetin 7-[rhamnosyl-(1->6)-glucoside]	196.155	182.344	236.098	166.594	261.756	173.103	142.89	114.954	109.73	183.707	130.895	139.097	202.675	136.879	0.675362	-0.566268	0.00705146	1.39464	down
neg_3027	xi-2-Mercapto-3-methyl-1-butanol	124.635	141.592	293.312	153.895	285.391	171.676	355.18	403.121	356.642	247.214	381.329	182.659	195.083	321.024	1.64557	0.718591	0.0227128	1.21393	up
neg_3028	4-Methylbenzyl alcohol	465.451	486.91	1169.32	605.255	1054.65	627.429	1465.24	1774.37	1399.95	985.294	1651.05	609.443	734.835	1314.22	1.78846	0.83872	0.0260016	1.19681	up
neg_3036	3-Oxo-beta-ionone	3216.44	2811.17	3095.87	3371.7	3617.23	3034.74	1493.38	2347.22	1472.31	1854.36	2235.99	1467.57	3191.19	1811.81	0.567752	-0.816667	7.22054e-05	1.69852	down
neg_3037	PINOSYLVIN	268.94	220.393	298.557	254.089	261.884	286.388	121.408	164.064	105.33	117.662	175.388	86.4198	265.042	128.379	0.484372	-1.04581	2.41786e-05	1.72032	down
neg_3046	Byakangelicol	671.153	574.792	502.96	720.549	662.905	527.582	273.795	439.712	238.245	330.822	414.877	244.546	609.99	323.666	0.530609	-0.91428	0.000202794	1.6297	down
neg_3047	Naematolone	9.60788	8.56161	9.30345	8.57934	9.74585	11.6996	57.1236	10.4611	63.2127	31.7027	12.5774	60.3332	9.58295	39.2351	4.09426	2.0336	0.0301265	1.34289	up
neg_3053	Citbismine A	444.736	441.383	734.977	431.62	619.736	508.169	337.263	328.664	319.71	417.339	380.636	331.066	530.104	352.446	0.664863	-0.58887	0.0149195	1.39217	down
neg_3054	2-formamido-N(1)-(5-phospho-D-ribosyl)acetamidine	102.561	105.239	76.5055	58.0038	143.614	92.2452	40.7467	38.579	32.0483	71.3695	48.9921	53.2673	96.3614	47.5005	0.492941	-1.02051	0.00722095	1.40003	down
neg_3057	ethylglyoxalbis(guanylhydrazone)	41.923	45.8587	50.5851	47.7771	49.0311	44.6982	81.2737	72.2604	76.6992	101.418	70.8401	99.916	46.6455	83.7345	1.79512	0.844083	0.00087469	1.63493	up
neg_3058	(S)-Menthone 8-thioacetate	67.5337	69.2574	72.9275	72.4666	73.3559	74.5224	36.3941	69.6266	34.8443	48.2486	62.1763	37.8837	71.6772	48.1956	0.672397	-0.572614	0.0105781	1.48072	down
neg_3069	Isodityrosine	12.5275	20.5222	12.3062	2.33724	13.2926	7.1547	75.6428	35.9251	75.6695	26.2168	38.729	29.3482	11.3567	46.9219	4.13163	2.04671	0.0109105	1.48336	up
neg_3071	6-Hydroxymethylpterin	83.004	89.3507	32.7305	86.9195	87.4941	51.9692	21.5523	20.529	31.2183	49.7855	28.0991	45.5308	71.9113	32.7858	0.45592	-1.13315	0.00801104	1.38187	down
neg_3078	diacetylchitobiose-6-phosphate	24.0753	46.5006	27.1741	55.0116	92.6473	38.667	19.7849	10.7075	16.7355	28.2236	17.3921	26.9782	47.346	19.9703	0.421795	-1.24539	0.0432889	1.13802	down
neg_3085	(+)-Camphor	14.2511	21.6725	6.15334	18.1478	7.30607	15.5343	124.034	57.7684	114.722	56.3466	46.4153	96.6577	13.8442	82.6574	5.97055	2.57786	0.00351851	1.62645	up
neg_3095	Indoleacetyl glutamine	32.6546	48.5535	53.1553	28.7387	30.6443	42.0498	68.2355	48.7633	53.154	65.6744	46.8488	73.372	39.2994	59.3413	1.50998	0.594531	0.00875977	1.30222	up
neg_3105	6,7-Dihydro-4-(hydroxymethyl)-2-(p-hydroxyphenethyl)-7-methyl-5H-2-pyrindinium	357.179	347.329	331.668	410.275	360.687	316.844	233.618	344.001	234.504	256.658	318.134	267.617	353.997	275.755	0.778977	-0.360348	0.00739455	1.40209	down
neg_3107	2'-Deamino-2'-hydroxy-6'-dehydroparomamine	49.101	33.3659	69.0026	35.9462	92.6891	36.0888	14.4504	12.9992	26.2009	22.5706	23.1461	27.1064	52.6989	21.0789	0.399988	-1.32197	0.0210827	1.29794	down
neg_3111	D-mannosamine	1.99835	2.73645	1.67541	5.89713e-08	5.89713e-08	3.01467	21.4441	5.19457	15.5267	12.6803	8.21421	11.7945	1.57081	12.4757	7.94222	2.98954	0.0046266	1.57414	up
neg_3145	Histidine glutamate	701.291	618.89	632.835	621.354	828.734	439.117	207.847	392.211	200.144	292.028	348.173	203.572	640.37	273.996	0.427871	-1.22475	0.000266255	1.64833	down
neg_3148	(R)-Isobyakangelicin 3'-glucoside	1198.56	1136.33	2482.64	1060.85	1970.7	1517.25	731.386	915.847	788.539	1093.54	1214.44	760.597	1561.06	917.39	0.587673	-0.766915	0.0370117	1.23212	down
neg_3171	Juvenile hormone III acid	117.324	117.361	63.0747	141.24	84.2462	58.9034	222.901	186.189	217.6	196.581	161.656	208.518	97.0249	198.908	2.05007	1.03567	0.000174996	1.66549	up
neg_3176	11-dehydro TXB2	68.2814	93.8467	84.1348	91.7759	87.0643	91.3919	249.065	210.274	235.009	220.335	203.57	253.454	86.0825	228.618	2.6558	1.40915	1.12871e-06	1.82558	up
neg_3181	Dibudipine	2807.15	2328.61	3222.37	2561.79	3091.46	2468.24	1979.6	2632.9	1834.91	2094.46	2524.48	1604.13	2746.6	2111.75	0.768857	-0.379213	0.015795	1.29243	down
neg_3184	Canesceol	102.981	87.0839	272.364	66.6144	134.925	133.283	479.672	316.491	418.661	348.607	269.244	261.548	132.875	349.037	2.62681	1.39331	0.000919505	1.55233	up
neg_3187	Tanshinone IIA	26.0255	35.0432	72.4932	13.7642	38.3487	37.0449	81.344	34.201	91.2727	76.6647	43.8697	85.7042	37.12	68.8427	1.8546	0.891108	0.0311583	1.16442	up
neg_3191	Hydroxyphenyllactic acid	121.777	119.675	161.815	124.282	140.616	153.028	61.7475	102.278	64.6547	116.106	134.239	79.7321	136.866	93.1262	0.680421	-0.5555	0.0134755	1.37626	down
neg_3192	Etofylline	100.451	88.3289	85.0019	86.8129	97.4855	106.587	42.3193	58.7386	35.0733	70.0577	48.0529	56.8908	94.1113	51.8554	0.551001	-0.859874	8.68195e-05	1.69818	down
neg_3201	5-Methoxytryptamine	17.1351	18.5591	21.5435	3.65526	11.4284	19.9304	5.23503	5.75561	3.0006	9.09174	8.72384	4.14485	15.3753	5.99194	0.389712	-1.35952	0.0169339	1.35917	down
neg_3202	Glucose 3-hydroxybutyrate	11032	10473.1	11639	14349.2	11894.1	11954.6	7308.12	10066.5	7119.45	8938.42	9651.79	7908.73	11890.3	8498.84	0.714769	-0.484451	0.00103727	1.56046	down
neg_3206	Carbenicillin	99.8213	50.9993	71.3788	85.2603	82.1056	67.8402	21.2053	75.2682	32.0387	26.5537	72.5984	32.7587	76.2342	43.4038	0.569348	-0.812616	0.0228018	1.22846	down
neg_3208	Sativan	6.06985	13.9016	20.7798	2.28564	29.434	6.93524	111.29	25.5647	89.7522	44.0798	17.6534	48.9273	13.2343	56.2113	4.24738	2.08657	0.0345206	1.2983	up
neg_3212	3-Nonyl-1H-pyrazole	13.431	23.4394	13.6502	16.2308	15.6499	13.9911	612.231	219.36	603.989	209.74	198.187	512.158	16.0654	392.611	24.4383	4.61107	0.00629348	1.58679	up
neg_3219	Dihydrojasmonic Acid	8.22724	15.5095	7.78947	4.13382	2.35777	10.613	75.8349	29.7643	66.0963	40.0884	28.6781	63.9301	8.10513	50.732	6.25925	2.64599	0.00312985	1.61698	up
neg_3226	8'-Hydroxyabscisate	62.8436	103.107	169.234	137.554	81.8815	106.694	329.2	253.25	320.14	275.745	239.581	235.316	110.219	275.539	2.49992	1.32188	2.8258e-05	1.69894	up
neg_3228	D-Pantothenoyl-L-cysteine	492.034	507.834	525.968	574.862	549.564	510.458	395.009	482.969	399.078	431.45	446.711	397.773	526.787	425.498	0.807725	-0.308065	0.000357416	1.62489	down
neg_3229	1-O-Sinapoylglucose	348.549	367.959	80.5831	432.521	403.416	255.852	104.217	127.876	100.437	173.465	143.664	149.818	314.813	133.246	0.423255	-1.2404	0.0176715	1.3244	down
neg_3230	5-(1,1-Dioxido-1,2-thiazinan-2-yl)-N-(4-fluorobenzyl)-8-hydroxy-1,6-naphthyridine-7-carboxamide	192.205	221.162	12.8183	206.693	209.411	133.632	37.4382	48.3473	25.6886	69.4764	47.03	50.7268	162.653	46.4512	0.285584	-1.80801	0.0152746	1.35075	down
neg_3236	2-Ethyl-3,5-dimethylpyrazine	471.036	433.868	425.498	501.897	444.965	440.278	277.431	456.259	275.343	437.028	413.811	352.091	452.924	368.661	0.813957	-0.296975	0.0487373	1.22322	down
neg_3238	trans,trans-Farnesyl phosphate	2.91667	7.81267	6.52761	5.89713e-08	5.89713e-08	2.83154	119.138	58.0883	118.823	78.2545	41.4523	108.46	3.34808	87.3693	26.0953	4.70572	0.00150962	1.68708	up
neg_3240	L-Ala-L-Glu	1406.02	1224.02	1716.53	1134.12	1859.26	1217.87	791.761	994.034	714.635	949.293	1086.42	840.387	1426.3	896.088	0.62826	-0.670567	0.00534849	1.46969	down
neg_3255	(R)-11,12,13-Trinor-1(5),6,9-guaiatrien-8-one	22.6737	19.5453	30.2867	22.5353	18.5632	33.0016	10.833	20.1768	8.71458	20.9369	17.713	12.7937	24.4343	15.1947	0.621858	-0.685343	0.0160136	1.3245	down
neg_3256	1-Isothiocyanato-6-(methylsulfinyl)hexane	354.657	454.928	55.9529	361.955	169.342	184.443	77.2697	127.396	67.3542	58.8723	97.2829	97.8464	263.546	87.6702	0.332656	-1.5879	0.0345717	1.22978	down
neg_3266	(±)-3',4'-Methylenedioxy-5,7-dimethylepicatechin	17567.6	15734.4	16510.7	21064.8	18149.7	15528.8	12323	15280.3	11860	13515.3	14263.7	11835.9	17426	13179.7	0.756323	-0.402926	0.00248035	1.50054	down
neg_3267	2-Hexylthiophene	5.89713e-08	5.89713e-08	2.41616	5.89713e-08	5.89713e-08	5.89713e-08	13.606	1.93771	13.8579	8.28057	8.90889	8.76028	0.402693	9.22523	22.9088	4.51783	0.00364516	1.59167	up
neg_3282	Peonidin 3-O-(acetylglucoside)	406.409	376.896	307.814	483.474	400.274	345.513	258.815	371.136	247.43	268.767	302.806	238.073	386.73	281.171	0.727048	-0.459878	0.00800849	1.34953	down
neg_3301	Mycophenolic acid glucuronide	217.052	264.089	387.18	173.558	272.175	286.599	458.323	297.874	421.373	416.013	314.007	341.796	266.776	374.898	1.40529	0.49087	0.0219724	1.21285	up
neg_3322	Nocardicin C	226.388	233.21	245.239	150.031	266.785	153.092	174.564	106.467	138.052	180.444	120.741	135.614	212.458	142.647	0.671414	-0.574726	0.0169987	1.27378	down
neg_3323	Sayanedin	414.116	351.827	371.175	289.401	359.799	410.277	162.893	299.524	171.013	259.088	253.025	201.03	366.1	224.429	0.613027	-0.705978	0.000698305	1.5904	down
neg_3332	Artocarbene	29.5846	16.361	44.1102	1.7558	16.5724	54.37	128.154	140.072	116.101	91.9228	95.5075	110.374	27.1256	113.689	4.19118	2.06736	1.38687e-05	1.73152	up
neg_3342	2-Hydroxyundecanoate	57.1437	61.5296	68.93	73.9618	65.2328	59.4322	396.016	327.163	379.85	330.306	323.844	388.585	64.3717	357.627	5.55566	2.47396	2.52059e-06	1.84269	up
neg_3346	Isopropyl methoxypyrazine	21.7118	18.6924	22.4137	2.48893	19.2455	22.4196	41.0548	38.9121	36.655	23.0952	38.2648	28.2591	17.8287	34.3735	1.92799	0.947099	0.0030968	1.47728	up
neg_3347	(9Z,11E,13E,15Z)-4-Oxo-9,11,13,15-octadecatetraenoic acid	147.2	172.14	133.198	199.795	168.21	190.011	245.998	195.041	209.393	266.663	176.897	218.997	168.426	218.832	1.29928	0.377711	0.0148918	1.27865	up
neg_3348	Diaminopimelic acid	2.40217	5.89713e-08	4.74623	5.89713e-08	5.14227	5.89713e-08	72.5044	32.1811	71.4041	45.5771	25.2662	50.6728	2.04844	49.601	24.214	4.59777	0.00178061	1.67923	up
neg_3354	N-Acetylthienamycin	26.7579	27.8397	29.7491	13.6717	33.134	28.1563	58.7898	48.8013	50.5299	30.1902	31.9629	41.4913	26.5515	43.6276	1.64313	0.716449	0.0120915	1.39553	up
neg_3363	4-Imidazolone-5-acetate	25.0593	19.8581	17.1727	14.213	24.0168	25.7025	45.2759	50.1548	50.7669	12.3985	39.9361	26.0516	21.0038	37.4306	1.78209	0.833572	0.0456326	1.24092	up
neg_3367	methyl-1,4-benzoquinol	287.36	291.329	320.388	301.241	345.46	276.058	409.606	385.767	394.507	472.555	342.331	475.397	303.639	413.361	1.36135	0.445043	0.00215016	1.50763	up
neg_3369	Aerobactin	67.192	129.197	131.013	51.4601	104.543	82.8349	353.012	105.623	360.119	228.827	76.4323	236.134	94.3734	226.691	2.40207	1.26428	0.0411342	1.24148	up
neg_3380	Clidinium	303.185	304.931	354.322	342.569	339.941	356.022	269.159	285.173	213.595	305.072	280.049	264.036	333.495	269.514	0.80815	-0.307306	0.00276059	1.50661	down
neg_3383	Licocoumarin A	1025.64	1025.86	1165.71	1160.41	1042.81	1132.95	714.569	808.226	665.056	874.682	796.427	805.857	1092.23	777.47	0.711818	-0.490419	1.89884e-05	1.75546	down
neg_3384	Artemidinol	530.088	535.721	608.761	538.142	556.09	568.862	336.209	464.083	340.646	448.7	473.5	433.325	556.277	416.077	0.747967	-0.418953	0.00142093	1.6332	down
neg_3385	Artonin T	11798	11648.9	14277.3	14695.8	13094.7	14018.4	7799.51	10446.5	7441.92	10254	10296.4	9263.59	13255.5	9250.32	0.697848	-0.519016	0.000364666	1.63825	down
neg_3386	TyrMe-TyrMe-OH	5564.22	5411.2	6508.93	6000.67	5890.89	6115.81	3695.96	4401.31	3455.63	4503.56	4257.49	3948.67	5915.29	4043.77	0.683613	-0.548747	1.18608e-05	1.76252	down
neg_3407	10-Hydroxy-3-methoxy-1,3,5,7-cadinatetraen-9-one	1.98524	8.31236	9.6832	4.62824	8.59642	4.57764	15.2991	8.62795	16.0371	16.3139	22.3656	19.6891	6.29719	16.3888	2.60256	1.37993	0.00177795	1.4964	up
neg_3433	3-Dehydroshikimate	251.035	157.713	86.0067	48.5528	122.088	80.8843	22.7393	91.5022	5.62596	33.1283	78.6603	25.6317	124.38	42.8813	0.34476	-1.53634	0.0409798	1.15426	down
neg_3437	Dihydrokalafungin	121.002	88.067	51.1424	57.2701	90.7161	125.965	41.0735	55.7526	26.5474	20.2236	50.3221	31.4402	89.0271	37.5599	0.421893	-1.24505	0.00779656	1.35648	down
neg_3441	Pisumic acid	327.292	298.988	322.78	338.496	334.408	337.102	440.318	396.392	421.94	468.257	366.82	479.629	326.511	428.893	1.31356	0.393485	0.00135178	1.6089	up
neg_3456	AF Toxin II	50.8736	20.6946	21.7628	3.66812	3.5893	10.1149	74.8582	33.2598	88.894	50.5327	20.116	40.4263	18.4505	51.3478	2.783	1.47664	0.0312399	1.2158	up
neg_3466	XANTHOXYLIN	54.7443	50.7596	50.768	45.1044	66.7046	30.1167	40.0496	25.4073	32.3086	25.2504	11.9986	17.8621	49.6996	25.4794	0.512669	-0.9639	0.00371121	1.38265	down
neg_3469	Glutamylhistidine	262.435	214.972	201.342	229.973	305.501	171.133	92.1413	144.201	101.185	108.404	126.174	70.7237	230.893	107.138	0.464017	-1.10775	0.000571839	1.60578	down
neg_3470	Atenolol	1275.33	990.331	879.461	942.141	1061.06	880.518	585.85	738.317	478.128	777.791	704.472	537.756	1004.81	637.052	0.634005	-0.657434	0.000955509	1.55808	down
neg_3473	10-Acetylpanaxytriol	13.9224	10.3679	9.92245	7.0652	1.73471	5.43623	47.8644	16.2396	41.2913	48.2831	22.0167	49.6407	8.07481	37.556	4.651	2.21754	0.00348509	1.54633	up
neg_3475	Styraxlignolide A	38.7267	49.1148	58.9841	0.0285795	21.6222	50.761	290.179	58.8224	270.228	110.732	37.3885	200.909	36.5396	161.376	4.41649	2.1429	0.0360851	1.29917	up
neg_3484	N-(6-Aminohexanoyl)-6-aminohexanoate	208.675	203.091	202.005	270.385	243.995	213.612	434.581	344.15	416.513	520.145	348.971	461.442	223.627	420.967	1.88245	0.912611	0.000373695	1.6618	up
neg_3493	Quadrone	42.9964	51.5344	42.8042	42.9201	33.3678	34.7234	59.9819	55.2074	55.9676	71.0082	41.7484	58.1449	41.3911	57.0097	1.37734	0.461889	0.00891483	1.29053	up
neg_3497	Cortisol 21-mesylate	57.6429	61.8598	119.653	40.8479	86.4292	91.6618	141.285	134.339	152.696	188.575	112.959	177.585	76.349	151.24	1.9809	0.986155	0.000989188	1.49513	up
neg_3498	4,5-Bisphenol-o-quinone	163.361	113.353	23.4457	116.36	147.832	111.248	27.4245	14.9484	14.5129	38.5636	17.224	31.8749	112.6	24.0914	0.213956	-2.22462	0.00595168	1.45579	down
neg_3501	3-Hydroxymonoethylglycinexylidide	63.5262	51.5888	39.1564	20.2184	26.2549	9.59945	144.736	67.1002	142.05	116	38.916	186.506	35.0573	115.885	3.30558	1.7249	0.0130939	1.38541	up
neg_3503	Nopaline	5.89713e-08	1.08365	2.295	5.89713e-08	5.89713e-08	5.89713e-08	12.8109	4.6746	8.5127	9.02076	5.89713e-08	2.98506	0.563109	6.33401	11.2483	3.49163	0.0279018	1.29524	up
neg_3511	11-Dehydro-thromboxane B2	7.23433	10.026	13.3873	5.64009	20.0477	19.2027	76.0472	15.9476	65.2055	38.2906	21.753	35.2463	12.5897	42.0817	3.34255	1.74095	0.0280802	1.34484	up
neg_3515	Feruloyl-2-hydroxyputrescine	11.7481	1.90366	77.3667	12.0659	29.0288	38.5738	94.7329	77.0656	117.754	89.2216	47.5224	48.007	28.4478	79.0507	2.7788	1.47446	0.00968194	1.31904	up
neg_3522	HoPhe-HoPhe-OH	115.664	105.364	131.798	93.7545	115.633	115.223	93.6935	52.2456	86.6085	92.5796	88.2489	112.65	112.906	87.6709	0.776494	-0.364952	0.0281602	1.17389	down
neg_3523	Ala Asp Phe Asp	1278.08	1223	1819.02	1276.52	1335	1506.89	985.022	1112.11	907.961	1184.66	1115.31	958.434	1406.42	1043.92	0.742251	-0.43002	0.00879087	1.44667	down
neg_3530	4-Methyl-2,4-bis-(p-hydroxyphenyl)pent-1-ene	328.455	302.83	345.48	334.735	356.729	269.201	380.625	364.907	340.583	375.931	352.903	415.017	322.905	371.661	1.15099	0.202876	0.0163955	1.23027	up
neg_3532	Pseudaminic acid	95.3259	85.0215	93.4461	61.7752	76.8193	64.668	109.329	91.1566	116.058	139.072	82.6353	151.508	79.5093	114.96	1.44586	0.531933	0.0218674	1.21447	up
neg_3542	PI(14:1(9Z)/0:0)	19.1442	27.4777	79.6601	4.68791	37.2714	30.0717	327.74	102.003	315.072	112.644	61.9073	134.949	33.0522	175.719	5.31642	2.41046	0.0282341	1.342	up
neg_3544	C20912	44.8928	25.2544	17.4948	3.86548	9.90106	29.4318	56.5314	44.4717	53.9583	54.4192	15.4132	48.1378	21.8067	45.4886	2.08599	1.06073	0.0215318	1.23369	up
neg_3548	FIPI	149.933	141.53	125.989	141.094	105.625	170.843	98.8373	69.1238	96.6585	110.111	84.3398	84.7327	139.169	90.6338	0.651249	-0.618718	0.00161976	1.50733	down
neg_3552	2,3-Dihydroxytoluene	171.789	89.6879	179.109	56.3539	109.814	58.5449	430.707	157.18	383.627	447.679	135.081	398.775	110.883	325.508	2.9356	1.55366	0.0116956	1.38027	up
neg_3570	N,N-Diethyl-P-phenylenediamine	7.07526	5.89713e-08	5.89713e-08	5.89713e-08	5.89713e-08	5.89713e-08	300.652	63.9442	267.466	36.8224	28.3136	153.584	1.17921	141.797	120.248	6.90986	0.0342561	1.34509	up
neg_3577	Cycloheximide	35.3125	45.0019	50.7726	16.1517	31.0186	21.3309	118.214	42.6173	104.099	126.721	29.5265	119.4	33.2647	90.0963	2.70847	1.43748	0.0209221	1.30228	up
neg_3581	N-Carbamoylputrescine	5.89713e-08	2.25058	1.11654	5.89713e-08	5.89713e-08	5.89713e-08	24.3626	0.789255	28.193	11.4723	1.96724	17.4023	0.561187	14.0311	25.0026	4.644	0.0335417	1.32064	up
neg_3584	9-Oxononanoic acid	3217.14	3039.99	2928.8	3702.93	2652.69	2892.72	8009.33	5752.7	7635.01	6387.99	5447.92	8028.24	3072.38	6876.86	2.23829	1.1624	0.000265812	1.74094	up
neg_3590	Dehydrovomifoliol	66.8072	60.8641	82.4335	42.0217	54.1683	28.5636	1092.93	683.182	1003.49	729.812	607.155	945.074	55.8097	843.606	15.1158	3.91798	0.000171036	1.79216	up
neg_3600	Terpinen-4-ol	13.9043	5.27878	13.4119	0.0178386	2.57954	0.495798	252.106	143.264	230.409	215.087	127.767	278.04	5.94803	207.779	34.9324	5.12649	0.000398749	1.7442	up
neg_3607	N-Docosahexaenoyl Cysteine	20.72	21.4427	64.6062	15.5786	59.6622	77.3221	90.3302	61.7412	89.6028	106.286	65.9864	43.0699	43.222	76.1694	1.76228	0.817447	0.047275	1.08848	up
neg_3617	3-methylthiopropanol	493.325	394.908	425.409	475.314	546.765	406.759	232.982	333.679	219.696	263.821	321.302	234.474	457.08	267.659	0.585585	-0.77205	0.000132674	1.64581	down
neg_3618	S-2,5-Dimethyl-3-furanyl 3-methylbutanethioate	2504.08	1990.79	2022.22	2178.81	2255.9	1879.83	989.605	1552.23	956.373	1220.05	1495.83	1211.51	2138.61	1237.6	0.578695	-0.789126	6.34509e-05	1.68913	down
neg_3634	Sedoheptulose	169.022	137.596	163.604	74.0281	280.514	147.686	47.083	98.2474	59.4022	74.6612	58.9448	68.7679	162.075	67.8511	0.41864	-1.25622	0.0173856	1.32157	down
neg_3638	Methyl (1R,2R)-2-ethyl-2,5,7,10-tetrahydroxy-6,11-dioxo-3,4-dihydro-1H-tetracene-1-carboxylate	6929.86	6535.77	3501.22	2966.3	2312.88	3321.91	1670.62	2650.89	1323.28	1477.57	2248.19	1500.04	4261.32	1811.76	0.425165	-1.23391	0.0269642	1.28343	down
neg_3639	19-Chloroproansamitocin	5.89713e-08	17.8132	2.30826	5.89713e-08	5.89713e-08	5.89713e-08	162.314	18.5987	67.3227	78.857	20.9909	69.7848	3.35358	69.6446	20.7672	4.37624	0.0262058	1.34344	up
neg_3647	Neamine	39.7406	29.4694	29.0434	33.5581	58.1565	54.1069	127.461	83.2489	101.229	99.4496	54.0528	110.374	40.6791	95.9693	2.35918	1.23828	0.0016705	1.60231	up
neg_3648	Cichorioside B	534.971	424.483	403.165	468.284	473.386	440.045	142.431	275.501	125.297	232.96	255.04	173.875	457.389	200.851	0.439124	-1.1873	1.72136e-05	1.7424	down
neg_3650	2-Acetylaminophenoxazin-3-one	327.165	194.217	180.027	130.179	185.743	159.319	68.1301	76.734	53.8482	81.7129	62.1774	72.9398	196.108	69.2571	0.353157	-1.50162	0.00572474	1.51285	down
neg_3658	(R)-4'-Phosphopantothenoyl-L-cysteine	436.093	319.493	157.545	136.291	235.648	195.184	80.8904	163.86	37.7624	51.369	126.353	10.3214	246.709	78.426	0.317888	-1.65341	0.0130457	1.31699	down
neg_3660	Diethyl sulfone	299.117	240.105	258.311	277.056	331.783	261.57	153.541	202.422	132.276	139.625	171.994	114.649	277.99	152.418	0.548285	-0.867003	4.97327e-05	1.66276	down
neg_3662	(1S,4R)-1-Hydroxy-2-oxolimonene	5011.35	3813.46	4412.93	5081.33	5392.26	3761.27	2055.18	3260.29	1872.82	2358.83	3066.33	2045.59	4578.77	2443.17	0.533588	-0.906203	0.000194999	1.63592	down
neg_3666	2'-Deoxyuridine	661.506	526.357	522.992	648.658	692.691	510.382	276.836	489.236	317.188	298.004	382.58	249.993	593.764	335.639	0.565274	-0.822979	0.000372576	1.5839	down
neg_3677	2-Deoxyglucose	110.404	104.705	85.0799	75.5594	116.801	62.2205	39.4504	65.1278	24.0948	44.6014	39.9495	25.9559	92.4617	39.8633	0.431133	-1.21379	0.000852357	1.56967	down
neg_3679	Methyl succinate	507.637	463.799	472.101	582.168	660.739	440.138	697.15	626.594	663.692	607.863	585.596	641.841	521.097	637.123	1.22266	0.29002	0.0183561	1.34564	up
neg_3680	(S)-Chiral alcohol	126.893	84.4135	53.0017	68.8288	80.5606	70.447	24.8413	24.8947	48.6087	17.0011	24.9855	10.7435	80.6907	25.1791	0.312045	-1.68017	0.00162633	1.50516	down
neg_3684	Wyeronic acid	150.145	148.769	5.89713e-08	79.7368	168.111	66.8557	5.89713e-08	5.89713e-08	2.25314	5.89713e-08	5.89713e-08	5.89713e-08	102.27	0.375523	0.00367189	-8.08926	0.0119931	1.38684	down
neg_3686	Ganoderenic acid E	509.744	295.132	842.713	349.584	582.925	690.196	1192.64	1098.07	1038.7	962.361	832.718	470.062	545.049	932.425	1.71072	0.774602	0.0172378	1.25884	up
neg_3688	Medicarpin	34.6114	47.5453	90.7473	53.5189	104.161	67.6643	180.463	82.2212	117.741	116.812	78.4324	97.3729	66.3747	112.174	1.69001	0.757032	0.0369079	1.19015	up
neg_3691	S-Adenosylmethioninamine	0.0265113	13.2147	16.9182	5.89713e-08	16.5865	0.407161	823.771	245.624	664.921	249	68.7878	36.5136	7.85884	348.103	44.2944	5.46905	0.0494671	1.24918	up
neg_3697	Deoxyguanosine	1.68493	0.850625	7.88905	5.89713e-08	3.77115	1.50076	68.496	13.802	59.0428	44.6892	11.6461	14.1344	2.61608	35.3017	13.4941	3.75426	0.0249924	1.35315	up
neg_3702	3-[3-Fluoro-4-[6-(2-methyl-2H-tetrazol-5-YL)-3-pyridinyl]phenyl]-5-(hydroxymethyl)-2-oxazolidinone	234.949	205.85	0.301483	217.964	225.316	140.63	5.89713e-08	5.89713e-08	5.89713e-08	11.2595	5.89713e-08	9.15613	170.835	3.4026	0.0199175	-5.64982	0.00602135	1.48182	down
neg_3703	Chondroitin D-glucuronate	123.348	102.957	44.5312	110.915	141.543	115.183	4.14028	5.89713e-08	6.04556	17.0747	8.05439	20.2946	106.413	9.26825	0.087097	-3.52123	0.000585574	1.65143	down
neg_3705	13-Dihydrocarminomycin	33.1604	30.9766	107.397	13.4804	76.7161	79.9284	179.341	145.174	167.54	124.014	143.771	85.1117	56.9432	140.825	2.47308	1.30631	0.00198008	1.49953	up
neg_3740	hydroxyl diethyl succinate	802.327	638.913	722.668	860.833	771.36	810.065	453.428	631.321	417.289	502.533	577.227	460.64	767.694	507.073	0.660514	-0.598339	0.000213601	1.62686	down
neg_3751	D-Xylose, 4-O-beta-D-xylopyranosyl-	132.884	148.943	137.824	103.317	140.399	141.264	138.675	115.929	117.315	101.253	96.1315	93.7391	134.105	110.507	0.824033	-0.279226	0.0326431	1.07889	down
neg_3765	12(13)Ep-9-KODE	3.9828	2.77452	3.00093	5.89713e-08	5.2655	7.40068	62.4074	34.3284	16.2023	28.6987	10.6661	57.2336	3.73741	34.9227	9.34411	3.22406	0.0149655	1.42393	up
neg_3766	9alpha-Hydroxyandrosta-1,4-diene-3,17-dione	80.8536	85.1262	68.2821	84.4845	90.8843	74.7064	120.508	116.255	97.9275	93.6695	100.626	78.6404	80.7228	101.271	1.25455	0.327171	0.0209859	1.29774	up
neg_3784	N,N'-dimethyl-p-phenylenediamine	5.89713e-08	4.05741	3.97603	5.89713e-08	5.89713e-08	2.26389	53.0593	4.72278	23.1632	22.9218	3.14429	20.0373	1.71622	21.1748	12.338	3.62504	0.0453709	1.24429	up
neg_3785	15-keto-Prostaglandin E2	144.537	191.547	225.034	203.549	201.463	167.293	1274.94	326.645	1133.32	559.266	307.073	569.716	188.904	695.159	3.67996	1.87969	0.029649	1.35432	up
neg_3788	N-Acetylornithine	5.22708	7.36954	4.17314	10.8655	9.52303	6.76368	44.1453	15.6542	38.9029	39.9859	16.0221	23.6272	7.32033	29.7229	4.06032	2.02159	0.0071843	1.51362	up
neg_3810	beta-D-ribosylnicotinate	39.8145	37.7634	37.0348	9.30406	18.3775	34.6464	8.38209	29.9006	5.26497	0.682328	22.5828	0.54052	29.4901	11.2256	0.380655	-1.39345	0.0287624	1.1848	down
neg_3831	2-pentylfuran	2771.92	2495.77	2498.61	3136.99	2976.3	2325.2	1592.42	2436.63	1497.46	2314.09	2279.77	2001.77	2700.8	2020.36	0.748059	-0.418776	0.00862454	1.3948	down
neg_3834	1,4-Decanolide	2608.37	2307.26	2514.1	2921.75	2915.65	2321.83	1921.18	2551.93	1770.84	2483.56	2366.94	2128.61	2598.16	2203.84	0.848233	-0.237467	0.0438722	1.15702	down
neg_3835	Nonanoic acid	82.0082	77.4778	75.5882	78.6579	89.1622	68.6508	44.8865	74.4882	37.3472	73.1706	60.8004	60.1523	78.5909	58.4742	0.744033	-0.426561	0.0197789	1.35106	down
neg_3836	Sebacic acid	2281.2	1905.77	2018.27	2594.69	2517.34	1899.48	1207.75	2102.45	1138.36	1673.37	1878.33	1448.33	2202.79	1574.77	0.714896	-0.484195	0.0109168	1.34913	down
neg_3837	Isoprostane F2alpha-I	143.103	135.636	132.267	155.826	167.237	124.446	179	180.489	144.406	170.032	149.485	174.389	143.086	166.3	1.16224	0.21691	0.0284545	1.17051	up
neg_3860	2-Aminoethyl carbamimidothioate	139.413	117.012	149.907	148.738	218.135	142.519	66.5041	121.293	67.1451	108.064	125.432	58.9202	152.621	91.2263	0.597732	-0.742429	0.0083178	1.35205	down
neg_3863	Biotin sulfoxide	122.346	117.165	98.4286	180.976	144.571	126.987	24.9313	114.88	32.4946	57.7565	75.1365	53.9721	131.746	59.8618	0.454374	-1.13805	0.00228018	1.48778	down
neg_3895	12-Oxo-9(Z)-dodecenoic acid	147.618	132.215	133.636	116.774	158.285	107.946	188.576	180.485	149.478	167.879	155.953	172.27	132.746	169.107	1.27392	0.349274	0.00417111	1.42586	up
neg_3907	Ile-Ala-Arg	299.309	274.76	365.235	273.497	347.421	287.578	533.599	364.622	499.723	408.782	303.681	405.014	307.967	419.237	1.36131	0.444991	0.0225636	1.31445	up
neg_3917	Illudin M	5.89713e-08	6.85473	5.89713e-08	5.89713e-08	0.0243611	5.89713e-08	260.256	101.041	229.396	261.893	97.1577	245.217	1.14652	199.16	173.709	7.44053	0.00159926	1.66202	up
neg_3970	Trioxilin B3	80.6352	71.7903	78.183	75.6488	106.715	68.9183	106.645	99.0153	110.416	113.446	79.6916	115.534	80.315	104.125	1.29645	0.374569	0.0119769	1.31535	up
neg_3972	1-Acetoxy-2-hydroxy-16-heptadecyn-4-one	6.00651	20.9052	15.5031	9.6791	3.6063	21.9223	48.6783	37.4917	60.4178	26.0115	39.7487	41.7732	12.9371	42.3535	3.27381	1.71097	0.000625111	1.62506	up
neg_3989	Prostaglandin F-main urinary metabolite	843.67	842.211	971.251	915.113	880.054	791.744	1614.89	1258.81	1547.01	1550.35	1153.95	1613.85	874.007	1456.48	1.66643	0.736765	0.000479881	1.68902	up
neg_3992	5,7,3',4'-Tetrahydroxyflavanone 7-alpha-L-arabinofuranosyl-(1->6)-glucoside	16.4493	22.8666	21.0252	10.3542	20.3157	7.88165	43.489	28.3136	38.3806	47.5063	33.3593	49.2177	16.4821	40.0444	2.42957	1.2807	0.000288659	1.60044	up
neg_4016	(S)-3-Mercaptohexyl pentanoate	762.722	805.06	760.027	1006.59	875.137	853.645	1137.99	966.081	1037.02	1207.96	928.738	1165.83	843.863	1073.94	1.27264	0.347828	0.00347647	1.43378	up
neg_4029	3'-Hydroxyropivacaine	56.8406	67.9442	46.649	47.5662	16.2802	63.0336	217.653	166.772	216.598	200.708	157.232	238.164	49.719	199.521	4.01298	2.00467	7.84354e-06	1.77424	up
neg_4048	Puromycin aminonucleoside	5.89713e-08	5.89713e-08	87.2646	4.13915	100.235	92.8122	531.492	187.78	514.745	106.067	211.373	74.743	47.4084	271.033	5.71699	2.51526	0.0413041	1.27893	up
neg_4053	(2Z,4'Z)-2-(5-Methylthio-4-penten-2-ynylidene)-1,6-dioxaspiro[4.4]non-3-ene	1966.07	1712.59	1350.62	1559.84	665.944	793.907	918.441	512.462	800.056	1134.59	500.923	708.873	1341.5	762.557	0.568438	-0.814926	0.0413654	1.18184	down
neg_4054	(R)-2,3-Dihydroxy-isovalerate	25.9196	21.0661	24.5879	21.8791	14.3668	4.16035	2.80266	5.89713e-08	5.89713e-08	5.89713e-08	7.67514	7.0096	18.6633	2.91457	0.156166	-2.67885	0.00359728	1.52506	down
neg_4057	11-dehydro-TXB3	312.325	283.674	325.943	323.874	219.461	269.259	343.708	366.989	330.293	425.017	366.183	370.317	289.089	367.084	1.2698	0.344596	0.00479869	1.30466	up
neg_4070	3b-Hydroxy-6b-angeloyloxy-7(11)-eremophilen-12,8b-olide	160.232	170.164	177.197	148.269	139.454	135.049	217.375	174.443	196.237	197.775	169.578	222.372	155.061	196.297	1.26593	0.340202	0.0045992	1.39755	up
neg_4073	E-2-Hexen-1-ol	2.22116	7.15551	7.38351	5.89713e-08	5.89713e-08	2.90923	41.994	108.44	39.7127	112.907	103.619	129.668	3.27824	89.3901	27.2677	4.76912	0.00271763	1.53593	up
neg_4129	Histidylphenylalanine	5.89713e-08	6.12628	5.05752	5.89713e-08	5.89713e-08	2.74022	56.2928	15.5879	67.172	29.684	17.5875	29.6221	2.32067	35.991	15.5089	3.95502	0.010891	1.49671	up
neg_4130	1-monohexadecanoylglycerol	304.396	294.12	268.797	339.186	336.688	255.747	556.174	331.374	526.601	516.812	320.768	602.096	299.822	475.638	1.5864	0.665755	0.014151	1.40416	up
neg_4133	N-[2-(3,5-Dioxopiperazino)propyl]-N-(2-amino-2-oxoethyl)glycine	50.3446	45.6685	252.379	24.0913	162.247	71.2989	959.44	237.417	903.947	308.901	245.992	257.75	101.005	485.575	4.80743	2.26527	0.0412915	1.2656	up
neg_4136	6-keto PGE1	54.2038	50.401	61.1586	37.6727	63.108	49.3797	81.7805	73.1329	70.2042	92.4619	49.4686	59.5912	52.654	71.1065	1.35045	0.43344	0.0347876	1.13901	up
neg_4145	Sonchuside C	10307.6	6590.1	5895.8	4341.28	4883.06	4754.62	2395.78	5419.59	1884.77	2520.49	5404.13	1835.29	6128.75	3243.34	0.529201	-0.918111	0.030939	1.1853	down
neg_4151	Methyl-3-ethyl-butanoate	40.0081	34.5618	27.8372	15.2539	32.7721	11.7426	81.8418	90.4396	69.5161	77.2286	82.8167	80.0238	27.0293	80.3111	2.97126	1.57108	7.05636e-06	1.75085	up
neg_4152	Sequiterpene Lactone 326	181.806	187.687	156.247	217.669	178.409	188.186	295.351	233.524	275.213	295.6	231.253	307.036	185.001	272.996	1.47565	0.561349	0.000478336	1.62817	up
neg_4167	3-Hydroxy-5Z-octenyl acetate	47.7838	48.251	44.8086	40.697	40.274	39.3962	86.4333	83.6141	75.2581	99.5516	70.3561	92.0639	43.5351	84.5462	1.94202	0.957561	8.84174e-05	1.71332	up
neg_4180	2,3-Didehydrosparteine	3966.27	3789.94	3930.85	4897.01	4532.84	3787.15	2076.31	3495.38	1927.92	3080.86	3358.61	2379.43	4150.68	2719.75	0.655255	-0.609872	0.00215499	1.5384	down
neg_4193	(-)-Jasmonic acid	168.742	163.302	149.001	188.494	193.709	99.122	195.13	231.578	188.195	195.668	216.166	213.329	160.395	206.678	1.28855	0.365751	0.0197504	1.24724	up
neg_4223	(8R,9S,10R,13S,14S,17S)-2,2,17-Trihydroxy-10,13-dimethyl-6,7,8,9,11,12,14,15,16,17-decahydro-1H-cyclopenta[a]phenanthren-3-one	288.725	272.787	262.27	288.712	337.096	245.49	578.083	455.856	584.779	476.371	446.734	470.023	282.513	501.974	1.77682	0.829295	8.93039e-05	1.75605	up
neg_4225	2-(4-Methyl-3-cyclohexen-1-yl)-2-propanol	1635.87	1554.87	1559.12	1918.83	2179.26	1502.25	1153.64	1593.46	1138.49	1474.16	1569.23	1366.38	1725.03	1382.56	0.801468	-0.319282	0.0325646	1.17734	down
neg_4227	trans,trans-2,4-decadienal	3909.26	3574.39	3464.85	4406.06	4498.14	3313.51	2708.78	3756.19	2539.96	3363.95	3676.41	3192.21	3861.04	3206.25	0.830412	-0.2681	0.0461408	1.12325	down
neg_4234	20-OH-Leukotriene B4	92.0162	87.7337	89.1829	115.595	116.332	43.1949	170.078	140.49	148.126	143.974	134.055	120.277	90.6759	142.833	1.57521	0.655544	0.00324245	1.47689	up
neg_4238	3-Methylbutyraldehyde oxime	2.34355	3.86179	6.80053	5.89713e-08	4.55917	3.36908	12.2623	14.4977	24.1082	7.09887	10.6097	9.50394	3.48902	13.0134	3.72983	1.89911	0.00958	1.4401	up
neg_4253	9(S)-HPOT	412.91	412.044	281.866	449.326	444.983	356.934	513.908	470.963	477.82	450.869	421.474	508.714	393.011	473.958	1.20597	0.270191	0.0266329	1.27813	up
neg_4254	N-Methylmyosmine	59.0823	41.8225	21.455	48.8183	47.7489	53.184	135.319	90.7835	132.632	159.257	86.0605	103.8	45.3518	117.975	2.60133	1.37925	0.000826578	1.62687	up
neg_4256	5-trans PGF2α	47.6185	55.5728	48.2813	48.712	59.2554	52.7049	80.2703	81.2836	78.3366	61.7743	69.5327	40.9673	52.0241	68.6941	1.32043	0.401006	0.0459027	1.1992	up
neg_4257	14,15-Epoxyemindole SB	5.89713e-08	5.89713e-08	2.92894	5.89713e-08	5.89713e-08	2.85704	20.9358	6.58081	41.8434	12.586	13.5867	32.1859	0.96433	21.2864	22.0738	4.46426	0.0133605	1.46168	up
neg_4266	Styrene-cis-2,3-dihydrodiol	52.2212	50.8679	36.3837	46.569	53.0567	40.8126	27.8891	44.0986	19.8563	19.241	49.8833	22.8309	46.6519	30.6332	0.656634	-0.606839	0.0310209	1.18448	down
neg_4274	Protoporphyrinogen IX	64.6148	35.2393	104.326	12.5072	74.7091	80.1731	180.368	113.862	161.834	119.63	92.735	40.3393	61.9283	118.128	1.9075	0.931682	0.0482863	1.13399	up
neg_4275	S-(3-Methyl-2-butenyl) ethanethioate	0.0786629	36.2882	454.138	5.89713e-08	97.8457	28.6426	693.211	201.94	571.454	657.107	254.947	556.047	102.832	489.118	4.75646	2.24989	0.00634193	1.35841	up
neg_4283	(±)-Enterolactone	18401.3	14747.5	41891.8	15804.4	12868.9	16125.3	48772.7	33126.1	43383	48106.7	34514.9	44008.8	19973.2	41985.3	2.10209	1.07182	0.00268571	1.44926	up
neg_4287	3-Mercapto-3-methyl-1-butanol	199.173	64.8119	398.559	5.89713e-08	5.89713e-08	34.659	740.179	164.201	686.18	427.9	205.712	346.161	116.2	428.389	3.68664	1.88231	0.0270063	1.22549	up
neg_4298	(2'E,4'Z,7'Z,8E)-Colnelenic acid	2.21521	11.1978	1.77635	2.13752	7.01048	11.5783	197.206	57.3629	190.79	51.8792	29.2264	79.3717	5.98594	100.973	16.8683	4.07624	0.0252442	1.39487	up
neg_4307	Tryptamine	40.9896	52.7713	35.0188	48.2922	70.3996	46.6785	72.1035	57.2281	62.2209	118.606	56.4622	80.2819	49.025	74.4838	1.5193	0.603409	0.0481503	1.07399	up
neg_4313	Sorbitan laurate	6.44147	12.5178	5.03496	2.35172	9.11449	1.95645	106.636	40.8636	161.82	53.9558	37.6376	50.83	6.23615	75.2904	12.0732	3.59374	0.0183789	1.42894	up
neg_4323	Etintidine	147.408	68.3357	36.5088	44.2588	125.323	94.8307	7.88287	50.0602	14.1657	25.2131	55.8261	24.0587	86.1109	29.5345	0.342982	-1.5438	0.0251356	1.20849	down
neg_4331	γ-CEHC	1850.78	1814.81	1706.44	2269.6	2130	1897.41	2513.87	2266.2	2446.47	3001.24	2235.27	2724.85	1944.84	2531.32	1.30156	0.380238	0.00306495	1.43864	up
neg_4333	Corchorifatty acid F	4327.18	4043.73	3008.72	4840.6	3611.1	3412.65	10097.3	5926.18	9500.66	6790.03	5847.35	8081.04	3874	7707.09	1.98944	0.992363	0.00248528	1.61271	up
neg_4339	16-Hydroxypalmitate	5.89713e-08	5.89713e-08	5.89713e-08	5.89713e-08	5.89713e-08	5.89713e-08	197.623	61.9697	174.712	29.1901	58.6416	251.102	5.89713e-08	128.873	2.18535e+09	31.0252	0.0176353	1.44018	up
neg_4341	13,14-Dihydro PGF-1a	132.65	97.0397	100.901	100.07	48.885	175.352	310.773	120.706	290.919	225.243	128.887	289.712	109.15	227.707	2.08619	1.06087	0.0171583	1.34747	up
neg_4347	Sterebin A	229.342	260.988	249.93	309.163	221.854	189.036	591.422	309.393	511.649	352.016	353.169	545.474	243.385	443.854	1.82367	0.866842	0.00771943	1.49259	up
neg_4352	PE(14:1(9Z)/20:4(5Z,8Z,11Z,14Z)-OH(20))	5.89713e-08	5.89713e-08	5.89713e-08	5.89713e-08	5.89713e-08	5.89713e-08	124.779	92.3925	105.791	111.616	96.922	148.344	5.89713e-08	113.307	1.9214e+09	30.8395	4.04548e-05	1.80762	up
neg_4361	Val-Ser-OH	1124.02	862.791	531.097	567.614	678.713	612.866	163.886	488.239	139.714	232.54	510.305	109.319	729.517	274.001	0.375592	-1.41276	0.00342209	1.44456	down
neg_4369	2,3-Dihydroxyvaleric acid	653.904	525.311	416.805	451.642	587.589	422.55	243.329	321.607	172.557	210.378	268.413	121.106	509.633	222.898	0.43737	-1.19307	0.00022408	1.61657	down
neg_4394	Ethyl (±)-3-hydroxyoctanoate	222.312	222.155	56.9853	233.444	238.114	113.123	94.8248	30.253	88.3074	113.525	29.0128	164.275	181.022	86.6997	0.478945	-1.06207	0.0345596	1.10901	down
neg_4399	(2R,3S,4R,5R)-2-Fluoro-3,4,5,6-tetrahydroxyhexanal	52.9101	64.806	72.418	75.0193	83.8364	51.9641	122.119	116.063	101.184	94.6569	105.931	95.3069	66.8256	105.877	1.58437	0.663913	0.0002253	1.62901	up
neg_4411	(4S,8R)-8,9-Dihydroxy-p-menth-1(6)-en-2-one	3.7602	17.0895	4.88452	5.24124	5.89713e-08	12.4232	54.982	15.8489	36.4587	47.7045	12.1655	29.9791	7.23311	32.8564	4.54251	2.18349	0.0123523	1.38737	up
neg_4423	3alpha,11beta,21-Trihydroxy-20-oxo-5beta-pregnan-18-al	34.2994	45.0669	75.3637	34.2038	60.6864	95.6621	147.473	84.6075	137.135	98.8722	82.6992	87.6131	57.5471	106.4	1.84892	0.886685	0.0101571	1.37566	up
neg_4432	Prostaglandin D2	32.0339	63.7627	31.0645	20.5963	3.62253	50.9144	202.197	54.6471	284.547	51.7092	73.0364	152.628	33.6657	136.461	4.05341	2.01914	0.0436701	1.26503	up
neg_4437	(10S)-Juvenile hormone III diol	79.3422	75.8214	67.1178	69.2427	82.0448	45.7773	92.4076	97.2233	66.0529	95.8195	95.1297	92.053	69.891	89.781	1.28459	0.361303	0.0203092	1.17099	up
neg_4468	(E)-2-Methylbutanal oxime	17.238	17.8764	21.577	11.2494	24.1066	11.8934	26.9336	17.1447	30.6383	31.9664	20.854	25.5451	17.3235	25.5137	1.47278	0.558544	0.02568	1.18428	up
neg_4470	Dihydrocapsiate	287.137	279.761	215.532	330.977	287.586	219.829	374.353	356.419	353.433	365.133	327.43	343.836	270.137	353.434	1.30835	0.38775	0.00447931	1.50542	up
neg_4479	12-oxo-cis-10,15-phytodienoate	5.89713e-08	5.89713e-08	5.89713e-08	5.89713e-08	5.89713e-08	5.89713e-08	109.785	38.7017	89.5856	54.7534	30.4855	61.1792	5.89713e-08	64.0818	1.08666e+09	30.0173	0.00355239	1.63628	up
neg_4484	7-Methyl-2-morpholino-9-(1-(phenylamino)ethyl)-4H-pyrido[1,2-a]pyrimidin-4-one	149.777	158.762	155.456	166.787	201.195	116.428	257.381	239.204	233.41	223.879	237.896	261.111	158.068	242.147	1.53192	0.61534	0.000204974	1.68843	up
neg_4490	capric acid	5.89713e-08	5.89713e-08	5.89713e-08	5.89713e-08	5.89713e-08	5.89713e-08	175.082	353.447	117.825	272.156	340.569	452.29	5.89713e-08	285.228	4.83673e+09	32.1714	0.00237685	1.57572	up
neg_4540	Glycocholate	101.908	33.0858	18.7193	71.3613	47.0795	124.536	316.83	121.476	193.212	156.824	229.165	52.706	66.1149	178.369	2.69786	1.43182	0.0285889	1.28575	up
neg_4551	9,12-Hexadecadienylcarnitine	163.258	182.914	152.611	176.635	179.935	140.283	217.129	226.191	217.517	206.505	200.997	236.238	165.939	217.43	1.3103	0.389892	0.0001939	1.64046	up
neg_4558	Hepoxilin B3	339.015	391.457	325.117	477.848	341.799	362.528	610.447	491.165	547.779	698.572	461.496	520.267	372.961	554.954	1.48797	0.573345	0.00221508	1.47338	up
neg_4569	9,10,13-Trihydroxystearic acid	66.3937	82.4719	74.693	52.7094	74.9214	57.9598	2232.75	375.137	2069.74	348.89	346.508	792.477	68.1915	1027.58	15.0691	3.91352	0.0456425	1.28712	up
neg_4576	LysoPE(16:0/0:0)	46.6336	84.0567	1.97296	93.3864	17.7687	72.3609	215.282	51.3511	150.748	141.302	141.936	62.5299	52.6966	127.192	2.41366	1.27122	0.0331791	1.21437	up
neg_4597	Umbellifolide	103.703	114.654	60.8506	96.3936	107.169	75.3775	308.479	232.114	292.497	183.129	206.662	326.783	93.0246	258.277	2.77644	1.47324	0.000558242	1.71451	up
neg_4602	2-Undecanone	17.3268	23.805	20.6254	11.6828	6.07796	25.6524	20.6913	38.4686	16.3611	23.3144	38.4713	41.9956	17.5284	29.8837	1.70487	0.769665	0.0495596	1.02419	up
neg_4633	1-Dodecanesulfonic acid	114.644	141.038	102.019	115.917	132.591	111.511	387.202	256.754	348.278	468.316	260.673	347.88	119.62	344.851	2.88288	1.52751	0.000814678	1.67076	up
neg_4634	N-(p-Hydroxyphenethyl)actinidine	664.753	684.723	785.043	822.175	671.989	669.954	2134.17	1220.2	1994.11	2603.34	1187.84	2127.53	716.44	1877.87	2.62111	1.39018	0.00368611	1.55916	up
neg_4635	N6-Hydroxy-L-lysine	59.6071	50.6414	47.6995	64.1287	52.2088	30.2787	143.797	126.793	147.064	120.441	127.145	140.599	50.7607	134.306	2.64588	1.40375	1.69369e-07	1.81155	up
neg_4642	octyl alpha-D-glucopyranoside	6.61702	34.8678	34.3074	42.2039	10.3059	8.14738	370.546	147.334	341.797	211.383	131.784	172.512	22.7416	229.226	10.0796	3.33337	0.00399343	1.60261	up
neg_4682	sulcatone	10.1133	17.0127	8.56968	18.5623	5.89713e-08	16.9418	355.362	164.055	334.437	186.653	164.707	254.268	11.8666	243.247	20.4984	4.35744	0.00114094	1.72046	up
neg_4683	5-Hydroxylysine	45.968	75.0662	23.6776	54.0058	6.37041	90.1716	196.875	108.993	155.895	81.8857	114.864	113.422	49.2099	128.656	2.61443	1.3865	0.00407512	1.49038	up
neg_4747	Anhydrocinnzeylanol	69.1089	62.7633	75.7171	63.006	88.9963	70.3524	195.5	129.067	176.749	158.55	134.284	188.315	71.6573	163.744	2.2851	1.19226	0.000220844	1.74582	up
neg_4751	dicyclohexylcarbodiimide	331.99	319.792	226.287	406.479	433.641	340.372	195.533	223.477	188.334	262.351	225.543	220.255	343.094	219.249	0.639035	-0.646033	0.00715731	1.42145	down
neg_4752	(10S)-Juvenile hormone III acid diol	3514.44	3461.89	2481.31	4575.52	3976.84	3363.43	1774.49	2182.05	1701.39	2456.59	2103.87	2100.85	3562.24	2053.2	0.576381	-0.794906	0.00203423	1.55811	down
neg_4805	Geranyl acetone	320.584	349.146	470.973	425.596	954.736	249.111	1284.45	3098.4	1133.72	791.313	3078.77	1380.82	461.691	1794.58	3.88697	1.95865	0.0230331	1.27935	up
neg_4807	Tetradecanedioic acid	452.179	491.636	760.435	618.505	1543.93	346.76	1941.33	5014.81	1784.54	1183.45	4858.25	2086.73	702.241	2811.52	4.00364	2.00131	0.026204	1.25328	up
neg_4824	Glycochenodeoxycholate	58.649	39.2669	12.1813	73.5038	66.0946	143.91	495.968	122.346	291.368	254.058	338.192	76.9895	65.6009	263.154	4.01143	2.00412	0.0229654	1.35166	up
neg_4911	4-Hydroxynonenal	5.89713e-08	45.5393	2.45848	37.9177	5.89713e-08	12.9281	218.374	58.3532	171.772	32.4063	57.8991	150.412	16.4739	114.869	6.9728	2.80174	0.0228933	1.3793	up
neg_4941	N,N-Dihexyl-2-(4-fluorophenyl)indole-3-acetamide	2.54055	5.48082	11.8521	5.89713e-08	4.58067	5.89713e-08	56.2356	39.1298	59.2274	51.3614	28.9982	63.7517	4.07569	49.784	12.2149	3.61057	0.000181722	1.7317	up
neg_4950	MG(15:0/0:0/0:0)	1348	1277.15	1008.78	1223.75	1429.48	993.664	2862.38	2816.34	2522.08	1593.36	2653.73	2131.42	1213.47	2429.88	2.00243	1.00175	0.00100522	1.66774	up
neg_5035	7alpha-Hydroxypregnenolone	201.383	140.347	37.0654	178.568	20.649	277.075	31.9574	45.9986	23.0176	23.7947	41.4361	29.9365	142.515	32.6901	0.229381	-2.12418	0.0415263	1.17831	down
neg_505	Gluconic acid	1.74729	23.3133	6.39251	3.02249	1.43513	28.7285	68.7602	35.3711	53.054	63.1696	18.4913	159.899	10.7732	66.4576	6.16878	2.62498	0.0389866	1.20997	up
neg_506	5-Aminosalicyl-glycine	2.36922	5.37374	0.034515	0.0459216	5.89713e-08	2.99129	8.64273	23.662	63.4998	17.4336	3.55136	43.9085	1.80245	26.783	14.8592	3.89329	0.0436828	1.2238	up
neg_5076	Sphingosine 1-phosphate	1336.15	1064.14	1016.28	794.254	548.267	551.486	301.156	467.969	324.223	433.262	407.756	454.924	885.095	398.215	0.449912	-1.15229	0.0113608	1.45996	down
neg_5082	Palmitic acid	90.6804	170.498	10.6591	135.599	4.45831	90.5985	254.993	187.848	154.978	77.8796	176.169	223.861	83.7488	179.288	2.14079	1.09814	0.0267749	1.22134	up
neg_5100	N-Acetyl-D-leucine	5.89713e-08	5.89713e-08	5.89713e-08	4.71871	5.78048	6.39303	7.97878	4.12307	23.3442	20.7518	14.0133	14.7562	2.81537	14.1612	5.02997	2.33055	0.0106011	1.38103	up
neg_5201	Hexadecanedioate	329.904	262.346	133.842	297.411	249.416	286.633	334.851	465.391	313.798	565.81	370.664	273.441	259.925	387.326	1.49014	0.575451	0.039838	1.07649	up
neg_5298	piericidin A	5292.95	5969.92	5737.44	652.188	265.68	1791.73	300.332	332.823	118.099	283.575	104.057	257.04	3284.98	232.654	0.0708236	-3.81963	0.0377582	1.27632	down
neg_5331	Aglepristone	18606.8	18924.8	27191.8	6196.27	6819.54	7886.37	4754.47	4115.31	4473.7	5791.67	4226.52	6864.86	14270.9	5037.75	0.353008	-1.50223	0.0461208	1.24054	down
neg_5472	(5S,6S)-di-HETE	355.97	385.518	16.5245	396.947	65.6683	259.358	62.5723	58.8983	48.8545	10.942	48.4248	20.531	246.664	41.7038	0.169071	-2.5643	0.0296306	1.25135	down
neg_5487	L-a-Lysophosphatidylserine	1688.65	1649.42	2151.78	2236.4	1585.15	1264.92	397.013	644.591	622.174	570.076	739.413	800.345	1762.72	628.935	0.356799	-1.48682	0.000292986	1.72312	down
neg_5541	N-Linoleoyl Histidine	12973.6	17820.3	13058.1	2453.95	995.113	6151.28	1663	1613.31	565.045	578.324	688.154	1092.04	8908.72	1033.31	0.115989	-3.10794	0.0346523	1.28307	down
neg_5543	Novamethymycin	1176.43	1285.29	802.095	278.873	87.7785	511.098	69.1794	198.411	11.2011	53.1286	95.929	25.683	690.261	75.5888	0.109508	-3.1909	0.0259358	1.32738	down
neg_5558	(9Z)-Octadecenoic acid	12681.6	17451.7	17941.4	2260.76	1881.27	5135.99	1827.13	1954.32	1303.77	1421.6	1290.11	1775.9	9558.8	1595.47	0.166911	-2.58285	0.0462501	1.23937	down
neg_5576	PE(18:1(9Z)/0:0)	75325.8	95437	108025	18143.5	15195.4	31266.6	15452.4	14391.5	13078.9	13787.9	11066.1	16575.8	57232.3	14058.7	0.245644	-2.02536	0.0488031	1.22899	down
neg_5623	borrelidin	1987.11	2656.5	2231.65	610.735	378.813	897.414	227.248	266.321	152.409	150.3	215.188	276.633	1460.37	214.683	0.147006	-2.76605	0.0235913	1.36349	down
neg_5661	Gymnodimine	43662.5	61108.7	59335.7	7989.89	6328.69	17854.3	5420.14	7318.59	2768.04	3536.63	4314.38	5910.84	32713.3	4878.1	0.149117	-2.74549	0.042153	1.25728	down
neg_5675	2-Pentadecylfuran	307.196	244.875	266.921	193.219	128.459	245.971	35.2235	115.754	22.3121	205.237	96.1086	127.453	231.107	100.348	0.434207	-1.20355	0.00572909	1.45751	down
neg_5684	PS(18:1(9Z)/0:0)	268.299	156.464	394.29	61.3663	105.935	257.999	390.173	333.556	374.55	241.036	269.954	489.688	207.392	349.826	1.68678	0.754275	0.0470222	1.09698	up
neg_5696	Penitrem D	1295.26	1612.63	581.067	387.075	141.255	1206.17	162.145	194.168	98.3833	280.662	145.685	217.553	870.575	183.099	0.21032	-2.24934	0.0337874	1.25728	down
neg_5757	Linoleic Acid-d4	244.109	287.846	333.948	148.798	256.682	50.6702	45.4771	131.511	40.8655	55.2079	115.67	106.12	220.342	82.4753	0.374305	-1.41771	0.020457	1.33933	down
neg_576	Xanthosine 5-triphosphate	9.14965	28.4866	25.305	55.6123	8.96	25.3427	10.8192	1.18542	7.6117	2.54445	5.83299	3.08775	25.476	5.18025	0.203338	-2.29805	0.032523	1.24821	down
neg_5823	2-nonanone	1017.77	1050.23	866.73	443.807	669.312	315.788	171.002	514.331	179.939	187.602	363.317	225.044	727.273	273.539	0.376116	-1.41075	0.0126125	1.38353	down
neg_5824	LysoPE(0:0/18:0)	5097.55	4710.29	4439.52	2369.72	3027.2	2702.37	1248.78	2777.8	1491.24	1732.78	1928.81	1767.68	3724.44	1824.52	0.489876	-1.02951	0.00821429	1.44585	down
neg_5947	PG(16:0/0:0)[U]	16261.1	13472.5	12947.2	12031.7	6042.3	11128.2	4028.98	10888.5	3930.39	5737.33	9494.94	6856.47	11980.5	6822.76	0.569489	-0.812261	0.017811	1.30275	down
neg_5970	3b-Hydroxy-5-cholenoic acid	8021.16	4472.29	2929.4	2367.24	4463.79	3892.7	483.399	1054.76	545.13	885.008	1402.27	991.586	4357.76	893.693	0.205081	-2.28574	0.00736058	1.46435	down
neg_5979	Costunolide	3243.37	3015.53	5941.89	4787.87	3184.2	3655.01	1359.39	3461.9	1578.71	2267.81	2972.59	2622.97	3971.31	2377.23	0.5986	-0.740336	0.0221545	1.30299	down
neg_5999	4b-Hydroxystanozolol	4921.1	4632.81	3055.11	5718.04	6259.66	5117.46	3432.3	4589.7	3644.08	2697.15	4270.7	2665.27	4950.7	3549.87	0.717044	-0.479867	0.0317102	1.09621	down
neg_6099	N-Arachidonoyl Aspartic acid	531.914	361.871	210.827	2009.45	2581.61	1421.85	5840.81	9183.84	4667.58	1079.07	14919.6	4571.58	1186.25	6710.41	5.65681	2.49999	0.0362266	1.23207	up
neg_6138	PE(18:1(11Z)/16:0)	3210.48	3210.54	2065.21	3727.67	2867.2	2906.73	2051.73	3049.11	2133.8	1510.34	2548.3	1654.02	2997.97	2157.88	0.719782	-0.474369	0.0268587	1.14793	down
neg_6145	10,20-Dihydroxyeicosanoic acid	9465.44	7743.32	6281.61	6073.45	3623.68	5265.19	2947.48	4788.89	2248.14	2923.05	4577.98	4496.88	6408.78	3663.74	0.571675	-0.806734	0.0196589	1.30014	down
neg_6223	Oleyl alcohol	1457.41	1381.52	1031.96	1005.86	640.312	925.069	657.932	727.736	483.104	612.649	695.781	921.948	1073.69	683.192	0.636303	-0.652214	0.0240426	1.27209	down
neg_6325	Gibberellin A12	3987.79	4213.72	2415.93	4566.82	1911.32	3265.96	1915.39	2440.52	1606.21	1914.58	2408.18	3166.27	3393.59	2241.86	0.660616	-0.598117	0.0472954	1.13154	down
neg_641	UDP-2-acetamido-4-dehydro-2,6-dideoxyglucose	550.648	1286.77	1187.42	1717.76	841.994	1375.51	456.259	571.859	482.333	874.164	848.178	927.492	1160.02	693.381	0.597734	-0.742426	0.0408359	1.19554	down
neg_658	dTDP-4-amino-2,4-dideoxy-beta-L-xylose	9.36658	19.0221	20.493	24.1938	7.59631	21.6519	5.89713e-08	3.42623	5.89713e-08	1.317	5.89713e-08	1.63745	17.054	1.06345	0.0623578	-4.00329	0.00198287	1.6411	down
neg_6599	gamma-Tocopherol	1049.85	871.302	571.495	299.094	812.792	904.909	479.562	539.023	393.058	346.176	439.739	552.734	751.574	458.382	0.609896	-0.713364	0.0449913	1.11132	down
neg_672	cAMP	1878.13	3015.89	1643.31	3143.45	1298.9	2250.86	1296.34	1633.62	1363.64	1230.22	1306.95	1517.62	2205.09	1391.4	0.630994	-0.664302	0.04375	1.19825	down
neg_706	Humulene epoxide I	30.5537	56.0048	39.6763	59.842	27.6426	52.2868	22.8487	25.7524	27.9277	21.6975	29.3814	30.2071	44.3343	26.3025	0.593275	-0.753226	0.0218144	1.31786	down
neg_723	Xanthine	1770.34	2631.63	1794.46	3465.16	1382.31	2388.91	776.426	1112.84	721.957	678.319	1236.17	782.469	2238.8	884.696	0.395165	-1.33947	0.00573952	1.49664	down
neg_735	a-Aminobutyric acid	57.6286	65.4285	54.667	92.2022	42.7469	68.2502	11.0952	13.6885	8.16849	12.6826	18.6394	8.25241	63.4872	12.0878	0.190397	-2.39292	0.000465264	1.71062	down
neg_752	N3-Fumaroyl-L-2,3-diaminopropanoate	104.961	95.6319	158.365	134.75	113.465	103.108	32.3005	28.8209	41.2278	56.2076	33.4971	41.4727	118.38	38.9211	0.32878	-1.6048	0.000164969	1.73916	down
neg_755	(3-Aminopropyl)(n-butyl)phosphinic acid	33.0939	41.0373	69.2508	56.9942	51.8955	39.2077	24.5406	17.5804	24.5597	21.7273	5.55523	27.752	48.5799	20.2859	0.417578	-1.25988	0.00203247	1.5224	down
neg_763	dioxybenzone	399.029	463.498	620.109	632.99	328.402	470.058	151.025	233.936	166.295	131.591	238.814	147.003	485.681	178.111	0.366724	-1.44723	0.000866465	1.66218	down
neg_765	2,3-Dihydroxycarbamazepine	2557.12	2344.44	2216.29	2799.19	1997.13	3974.63	765.276	1186.86	791.237	959.717	1308.71	789.95	2648.13	966.958	0.365147	-1.45345	0.00140818	1.60008	down
neg_766	5-Methyl-2-thiouridine	145.854	192.553	221.137	230.264	187.034	235.711	115.357	106.868	171.643	69.8257	88.1491	128.232	202.092	113.346	0.560862	-0.834281	0.00124995	1.4698	down
neg_778	6-Hydroxyprotopine	70.3459	149.676	169.142	175.115	106.939	143.201	41.9535	13.1748	75.8386	57.7927	27.4861	63.5234	135.736	46.6282	0.34352	-1.54153	0.00150144	1.55198	down
neg_779	(1'S)-Averantin	61.8176	77.5993	118.409	65.9485	38.0702	105.096	37.6293	11.2762	84.0755	28.8618	10.3858	52.3013	77.8235	37.4216	0.480853	-1.05633	0.0351848	1.11701	down
neg_787	O-Carbamoyl-deacetylcephalosporin C	442.505	609.733	959.924	735.032	567.02	750.526	223.049	367.086	388.361	556.052	637.893	533.494	677.457	450.989	0.665709	-0.587036	0.0405373	1.19538	down
neg_795	Folate	103.512	156.499	93.1404	178.369	100.683	121.664	23.3042	44.8038	30.9789	47.6982	40.9595	56.6276	125.645	40.7287	0.324158	-1.62523	0.00111874	1.63886	down
neg_796	OA-6129 A	74.201	62.4269	91.4195	103.899	131.718	106.802	36.9019	36.3	90.6862	60.1308	69.8412	32.0816	95.0776	54.3236	0.571361	-0.807526	0.0150248	1.22232	down
neg_801	4-Amino-4-deoxychorismate	28.0315	30.4801	58.6414	36.776	45.3509	64.6849	27.0902	13.066	29.3115	36.3731	19.2448	19.8012	43.9941	24.1478	0.548887	-0.865418	0.0229644	1.23037	down
neg_812	[(2R,5R)-5-(2-Amino-6-oxo-1H-purin-9-yl)-3,4-dihydroxyoxolan-2-yl]methyl [(2R,5R)-5-(4-amino-2-oxopyrimidin-1-yl)-3,4-dihydroxyoxolan-2-yl]methyl hydrogen phosphate	289.641	603.349	519.406	818.493	318.645	671.591	94.6063	192.537	120.015	249.7	276.058	292.649	536.854	204.261	0.380478	-1.39412	0.00877398	1.4449	down
neg_861	Tricin 7-[feruloyl-(->2)-glucuronyl-(1->2)-glucuronide]	111.615	122.345	245.017	133.242	149.626	202.046	18.1669	61.6575	27.5508	139.75	124.565	110.139	160.648	80.305	0.49988	-1.00035	0.0230711	1.2803	down
neg_884	Gaboxadol	19.3737	33.6985	45.4701	48.6906	37.3758	35.4102	2039.76	2177.15	2115	2087.42	1874.92	2041.07	36.6698	2055.89	56.0648	5.80902	5.6276e-08	1.84274	up
neg_910	D-Glucono-1,5-lactone	10.7675	5.13793	10.3449	5.89713e-08	5.89713e-08	10.6371	15.2275	16.7601	16.4339	16.2617	19.1979	11.3358	6.14791	15.8695	2.58128	1.36809	0.00418641	1.44267	up
neg_912	Alanyltryptophan	39.9684	32.7474	61.3749	62.9713	31.1289	46.6812	11.6122	22.484	22.3259	21.9968	7.32532	9.53955	45.812	15.8806	0.346647	-1.52846	0.00182818	1.57287	down
neg_928	Nicotinamide	5.89713e-08	5.89713e-08	5.89713e-08	5.89713e-08	5.89713e-08	5.89713e-08	2167.04	797.438	2254.88	1720.1	1180.53	2232.32	5.89713e-08	1725.38	2.9258e+10	34.7681	0.000996951	1.71332	up
neg_932	cis-Acetylacrylate	0.390782	5.89713e-08	5.89713e-08	5.89713e-08	5.89713e-08	5.89713e-08	492.062	212.306	499.292	393.936	274.224	496.442	0.0651305	394.71	6060.3	12.5652	0.000584997	1.74154	up
neg_941	gamma-butyrolactone	5.89713e-08	5.89713e-08	5.89713e-08	5.89713e-08	5.89713e-08	5.89713e-08	143.376	70.0819	147.622	111.737	84.3767	138.081	5.89713e-08	115.879	1.96501e+09	30.8719	0.000338118	1.76802	up
neg_942	Butyric acid	5.89713e-08	5.89713e-08	5.89713e-08	5.89713e-08	5.89713e-08	5.89713e-08	450.166	208.502	458.894	356.573	240.785	472.092	5.89713e-08	364.502	6.18101e+09	32.5252	0.000595592	1.74059	up
neg_976	Flutamide	176.448	186.719	272.749	249.981	97.9334	297.979	5.89713e-08	89.8239	5.89713e-08	138.473	67.7869	117.449	213.635	68.9222	0.322617	-1.63211	0.00411105	1.48687	down
neg_977	Geranyl-PP	29.7837	17.3195	45.1108	21.5758	14.7819	44.2144	5.89713e-08	5.89713e-08	5.89713e-08	4.23314	5.89713e-08	2.23162	28.7977	1.07746	0.0374148	-4.74025	0.00353518	1.58825	down
pos_1002	Petunidin 3-O-(coumaroylglucoside)	1709.96	1906.49	1534.99	1884	993.037	1641.44	916.357	1381.17	947.469	1290.96	1211.42	1325.67	1611.65	1178.84	0.731449	-0.451172	0.0257502	1.2827	down
pos_1016	Maytansine	860.4	1035.85	1855.58	1198.88	716.428	990.699	1709.69	1187.43	1840.91	1872.42	1128.67	1872.83	1109.64	1601.99	1.44371	0.529777	0.0470517	1.0368	up
pos_1027	Coenzyme A	151.657	88.8577	127.674	62.1103	98.2556	58.0458	4.5922	91.5733	1.05096	79.4785	76.2186	35.6512	97.7668	48.0941	0.491927	-1.02348	0.0485546	1.16289	down
pos_1038	3-Hydroxy-5-oxohexanoyl-CoA	628.787	536.895	764.087	400.17	345.629	624.294	48.5317	373.305	46.6226	326.689	254.58	326.827	549.977	229.426	0.417156	-1.26134	0.00432186	1.48219	down
pos_1050	N-Methyl-1-deoxynojirimycin	1454.34	1619.63	2529.78	1728.4	1593.44	2030.33	2556.17	2219.52	2518.24	2763.37	2316.67	3004.41	1825.99	2563.06	1.40366	0.489192	0.00486203	1.36873	up
pos_1071	Clavulanate-9-aldehyde	762.97	777.412	839.213	722.551	825.265	634.562	342.403	604.946	343.935	700.281	505.577	348.103	760.329	474.208	0.623687	-0.681105	0.00438076	1.54504	down
pos_1073	Aminobutane bisphosphonate	5.89713e-08	5.89713e-08	5.89713e-08	5.89713e-08	5.89713e-08	5.89713e-08	408.413	467.087	427.391	475.492	329.756	512.248	5.89713e-08	436.731	7.40583e+09	32.786	1.39689e-05	1.80838	up
pos_1093	1-(5'-Phosphoribosyl)-5-amino-4-imidazolecarboxamide	40.2171	135.954	64.6702	180.462	26.7297	104.244	0.261225	39.677	2.06667	41.5933	21.1313	62.3792	92.0462	27.8515	0.302581	-1.72461	0.0458419	1.18371	down
pos_1099	cis-3-(3-Carboxyethenyl)-3,5-cyclohexadiene-1,2-diol	398.561	695.593	583.863	664.081	309.359	698.1	796.015	659.054	787.931	846.46	628.448	1021.95	558.259	789.976	1.41507	0.500873	0.0269171	1.15316	up
pos_1102	Adenosine	1168.26	1090.46	1748.12	770.823	556.165	2462.98	2857.6	2424.27	2765.2	3345.98	1961.3	1807.82	1299.47	2527.03	1.94467	0.959522	0.00827504	1.3242	up
pos_1106	2-Hydroxy-1-naphthylaldehyde isonicotinoyl hydrazone	4.97114	20.7068	18.1658	6.62632	4.08816	14.8237	41.734	25.0116	48.6263	55.3899	26.1187	49.0291	11.5637	40.9849	3.54428	1.82549	0.00117992	1.53945	up
pos_1110	L-Xylo-hexulonolactone	5.89713e-08	0.399224	5.89713e-08	0.237422	5.89713e-08	5.89713e-08	802.537	446.325	822.903	789.728	354.043	882.737	0.106108	683.045	6437.28	12.6522	0.000670151	1.7208	up
pos_1114	5-Fluorodeoxyuridine diphosphate	25.0009	24.5955	9.99355	5.19835	5.89713e-08	22.0396	7495.14	3486.77	7686.8	7259.28	2604.71	11063	14.4713	6599.29	456.025	8.83297	0.00344884	1.60015	up
pos_1115	dUDP	5.89713e-08	5.89713e-08	5.89713e-08	5.89713e-08	5.89713e-08	5.89713e-08	122.109	60.2068	137.743	89.2637	50.8454	140.447	5.89713e-08	100.102	1.69748e+09	30.6607	0.00152254	1.68851	up
pos_1117	Erythronic acid	3.84534	11.4473	1.4639	14.0794	5.89713e-08	10.1575	21.7651	10.1615	16.6566	17.8043	8.15073	19.4559	6.83226	15.6657	2.2929	1.19718	0.0211697	1.23544	up
pos_1121	2-Hydroxyestradiol	32.4987	127.042	442.513	110.492	140.488	424.342	719.957	460.07	703.559	1578.55	256.93	1221.46	212.896	823.422	3.86772	1.95148	0.0272525	1.19558	up
pos_1122	1-epi-Valienol 7-phosphate	5.89713e-08	5.89713e-08	5.89713e-08	5.89713e-08	5.89713e-08	5.89713e-08	145.909	111.831	156.683	152.54	91.6056	201.291	5.89713e-08	143.31	2.43016e+09	31.1784	0.000256079	1.75632	up
pos_1132	2'-Deoxyadenosine monohydrate	1031.22	1432.12	2718.44	845.217	862.462	2353.62	3548.46	4134.91	3153.41	4893.18	3896.67	5062.89	1540.51	4114.92	2.67114	1.41746	0.000195232	1.56733	up
pos_1136	cis-1,2-Dihydrobenzene-1,2-diol	1.28721	0.719188	0.51884	5.89713e-08	5.89713e-08	0.472008	6.29668	0.871612	4.3525	5.70701	2.71576	4.07511	0.499541	4.00311	8.01359	3.00245	0.00668296	1.49893	up
pos_1144	Propyl 2-furoate	580.577	709.437	1161.72	691.556	646.596	836.817	1612.48	1104.56	1572.5	2660.64	936.933	1860.95	771.117	1624.68	2.10691	1.07513	0.0172826	1.27202	up
pos_1147	2-Hepteneoylglycine	0.832423	2.30337	37.5919	0.789609	0.315355	2.89493	71.892	14.7269	75.1199	33.6616	26.4362	16.5052	7.4546	39.7236	5.32874	2.41379	0.0344486	1.20681	up
pos_1148	3-Hydroxy-2-methylpyridine-4,5-dicarboxylate	453.4	458.426	594.219	474.49	512.517	478.22	257.383	324.84	260.937	468.383	310.713	262.171	495.212	314.071	0.634216	-0.656955	0.0014576	1.59856	down
pos_1156	L-Nicotianine	60.1413	47.4948	71.4709	61.137	73.2281	36.5045	10.1707	9.5403	17.1606	14.7645	12.7484	5.6008	58.3294	11.6642	0.199971	-2.32213	0.000274247	1.72062	down
pos_1159	Thymine	513.703	932.941	863.488	620.768	515.224	1022.26	1008.71	1167.85	915.514	1313.44	1245.95	1142.6	744.731	1132.34	1.52047	0.604519	0.00655413	1.3131	up
pos_1164	Nicotinamide riboside	1.71423	9.7325	40.2002	6.03973	4.48729	17.8235	53.6906	13.5448	67.0443	131.676	19.2134	115.163	13.3329	66.7221	5.00432	2.32317	0.0426587	1.12465	up
pos_1167	Pyrocatechol sulfate	37.8205	75.2611	73.6609	117.221	7.50159	12.6936	2363.53	1365.34	2474.03	2634	1715.48	1846.16	54.0264	2066.42	38.2484	5.25733	0.000168419	1.76507	up
pos_1171	4-Pyridoxic acid	32.181	71.6786	83.6871	61.5896	39.3615	53.0434	337.785	142.687	329.785	256.986	130.24	329.049	56.9235	254.422	4.46954	2.16013	0.00348909	1.59054	up
pos_1173	2-Nitronaphthalene	169.63	170.527	231.991	168.371	186.238	167.856	339.37	248.601	324.368	315.35	255.343	287.38	182.435	295.069	1.61739	0.693666	0.000199327	1.65115	up
pos_1183	Succinate	5.89713e-08	5.89713e-08	17.9915	5.89713e-08	5.89713e-08	5.89713e-08	202.227	162.436	206.547	237.087	26.1721	125.778	2.99859	160.041	53.3721	5.73802	0.00380127	1.56532	up
pos_1185	5-((1-Ethyl-4-piperidinyl)oxy)-9H-pyrrolo(2,3-b:5,4-c')dipyridine-6-carbonitrile	5.89713e-08	9.77221	28.8962	9.79834	4.07636	14.1757	45.2922	12.8168	34.4278	52.2579	11.1785	58.9264	11.1198	35.8166	3.22098	1.6875	0.0299138	1.17981	up
pos_1189	(R)-2-(4-(Tert-butoxycarbonyl)morpholin-3-yl)acetic acid	343.148	720.116	1091.49	668.666	189.374	1111.89	1255.32	918.417	1130.9	921.632	1009.4	1843.84	687.449	1179.92	1.71637	0.779362	0.0412072	1.09879	up
pos_1191	N-(1-Deoxy-1-fructosyl)phenylalanine	65.3591	183.593	316.536	148.426	37.5765	263.446	352.771	195.801	344.949	329.828	221.251	477.844	169.156	320.407	1.89415	0.921553	0.0324132	1.12902	up
pos_1193	Benzothiazole	152.042	146.476	132.715	170.513	179.997	141.966	122.793	148.159	123.622	127.547	145.572	120.659	153.952	131.392	0.853463	-0.228599	0.0318217	1.14949	down
pos_1204	2-Phenyl-1,3-propanediol monocarbamate	168.354	173.021	353.438	140.726	186.299	195.801	421.216	276.385	420.098	447.928	265.748	327.465	202.94	359.807	1.77297	0.826169	0.00594543	1.35214	up
pos_1208	4-Hydroxy-5-phenyltetrahydro-1,3-oxazin-2-one	36.5023	36.4968	54.4728	33.2802	28.9806	27.1576	55.1626	41.4314	41.724	73.4104	48.5512	60.1083	36.1484	53.398	1.47719	0.562855	0.0234008	1.11382	up
pos_1214	2-Hydroxy-1,4-benzoxazin-3-one sulfate	43.1131	51.6473	266.464	71.46	90.1099	108.356	416.618	213.736	399.238	183.425	293.888	362.889	105.192	311.632	2.96252	1.56682	0.00285829	1.48343	up
pos_1221	6-(2-Methoxyvinyl)benzo[1,3]dioxole-5-carboxylic acid	1356.92	863.628	969.461	871.182	1173.07	617.656	379.453	857.01	391.891	477.181	730.023	185.809	975.318	503.561	0.516305	-0.953705	0.00911521	1.34219	down
pos_1227	Indoleacetaldehyde	131.268	142.496	286.231	82.3584	134.993	112.043	593.523	336.73	659.334	627.361	356.984	596.717	148.232	528.442	3.56497	1.83389	0.000537774	1.62893	up
pos_1231	4-(Methylnitrosamino)-1-(3-pyridyl)-1-butanol	19.8773	33.7247	90.5177	17.7171	30.9741	64.6634	99.2252	115.652	105.352	120.877	129.981	150.8	42.9124	120.314	2.80372	1.48734	0.000432443	1.56832	up
pos_1233	6-Methylthiopurine 5'-monophosphate ribonucleotide	0.645749	12.3801	20.4773	2.49369	12.1993	12.5895	22.3381	31.1422	23.7491	20.3762	38.6591	22.4757	10.1309	26.4567	2.61148	1.38487	0.00284786	1.41072	up
pos_1250	4,5-dihydroxy-2,3-pentanedione	298.314	397.941	561.87	338.728	276.742	478.422	590.244	702.513	581.328	754.006	750.82	657.963	392.003	672.812	1.71635	0.77934	0.000658209	1.50482	up
pos_1265	3,5-Diethyl-2-methylpyrazine	0.145962	0.155655	11.313	5.89713e-08	0.186269	2.49135	13.4005	5.81548	7.12453	30.8301	10.7043	20.6432	2.38205	14.753	6.19342	2.63074	0.0228703	1.17232	up
pos_1268	(1R,6R)-6-Hydroxy-2-succinylcyclohexa-2,4-diene-1-carboxylate	385.496	263.948	347.781	291.081	381.739	229.577	92.817	252.251	110.938	127.688	235.039	61.5794	316.604	146.719	0.463415	-1.10962	0.00233525	1.48963	down
pos_1288	N-Acetylneuraminate 9-phosphate	181.799	115.627	27.7801	191.437	29.7581	277.604	4.78615	26.842	0.0045544	96.1935	5.89713e-08	27.2982	137.334	25.8541	0.188257	-2.40923	0.0388334	1.17409	down
pos_1289	Tyr Arg Leu	5.89713e-08	14.0821	47.1783	5.94889	5.89713e-08	9.25169	100.535	19.2341	84.7862	106.976	8.87321	55.6525	12.7435	62.6762	4.91829	2.29816	0.0318953	1.1956	up
pos_1290	Streptomycin	5.89713e-08	5.89713e-08	2.4752	1.55911	5.89713e-08	5.89713e-08	8.74034	5.89713e-08	11.1794	14.8421	5.89713e-08	9.94981	0.672385	7.45194	11.0828	3.47026	0.0417012	1.18499	up
pos_1318	2-Hydroxy-3-methylvalerate	11.0656	17.3903	36.115	18.0278	11.9504	10.0932	41.4381	23.1969	36.7129	52.3773	19.0213	49.3761	17.4404	37.0204	2.12268	1.08589	0.0183712	1.19715	up
pos_1325	L-Pyridosine	356.975	379.472	446.509	307.745	316.069	316.412	770.392	556.61	716.447	815.142	534.745	574.264	353.864	661.267	1.8687	0.902038	0.000788381	1.60554	up
pos_1337	Deacetylcephalosporin C	214.747	116.404	18.5552	148.115	29.009	218.095	2.95998	13.2657	0.00881884	86.3686	5.89713e-08	43.4128	124.154	24.336	0.196014	-2.35097	0.0370391	1.17674	down
pos_1347	6-Hydroxyhexanoic acid	7.30536	8.73903	20.8318	2.72219	3.36498	15.2226	31.234	10.1759	27.1301	32.5235	9.40077	44.1539	9.69765	25.7697	2.65731	1.40997	0.0350445	1.1648	up
pos_1350	5-Phosphooxy-L-lysine	269.961	283.737	228.443	273.596	35.3296	367.181	479.999	286.243	459.304	555.797	244.999	607.245	243.041	438.931	1.80599	0.852793	0.0266924	1.17618	up
pos_1369	Pracinostat	897.401	778.811	795.966	960.238	851.424	821.429	731.486	819.265	741.879	709.683	782.552	669.081	850.878	742.325	0.872422	-0.196902	0.0124554	1.28013	down
pos_1447	HT-2 Toxin	137786	125809	133245	151773	143069	128723	114652	134972	115579	119918	133910	114384	136734	122236	0.893966	-0.161708	0.0263408	1.20405	down
pos_1483	Hexyl glucoside	17671.5	16116.5	17568.4	19735.9	18196.3	16141.6	14329.1	17076.3	14844.1	15635.8	15926	14442	17571.7	15375.5	0.875017	-0.192618	0.0114852	1.34312	down
pos_1542	3-Hexylpyridine	11460.7	10403.7	11544.1	12864.7	11949.3	10544	9283.39	11130	9645.21	10230	10314.2	9418.1	11461.1	10003.5	0.872822	-0.196241	0.0119578	1.3405	down
pos_1544	Nigrifactin	12761.4	11496.5	12373.4	13959.5	13290.9	11823.8	10356	12164.2	10651.5	11093	11414.2	10290.3	12617.6	10994.9	0.871394	-0.198604	0.0072338	1.38103	down
pos_1546	Tetraethylene glycol	11550.3	10357.9	11805.4	13146.2	11710.8	10511.4	9436.54	11054.7	9608	10426.4	10261	9450.32	11513.7	10039.5	0.871963	-0.197662	0.015929	1.3242	down
pos_1556	O-Toluidine	6641.24	5866.35	6764.37	7559.04	7091.15	5987.71	5288.99	6440.45	5423.56	6008.01	5873.73	5317.28	6651.65	5725.34	0.86074	-0.21635	0.0187129	1.2872	down
pos_1560	Vulpecholate	1899.98	1506.44	889.273	2441.87	1922.77	1955.9	1111.16	851.596	1132.17	814.919	920.585	1021.57	1769.37	975.333	0.551231	-0.859271	0.0126279	1.32174	down
pos_1569	Sesamolin	321.562	304.661	209.201	330.958	259.342	296.719	235.358	235.239	234.268	215.896	232.671	218.858	287.074	228.715	0.796711	-0.327871	0.0248432	1.24939	down
pos_1593	PI(PGJ2/18:0)	717.221	683.33	579.664	807.607	755.082	708.975	605.652	567.058	601.265	517.843	629.014	526.82	708.647	574.609	0.810854	-0.302487	0.00595799	1.33869	down
pos_1598	Solavetivone	957.928	721.64	585.687	824.618	897.56	883.127	600.644	610.999	585.876	507.756	740.93	595.719	811.76	606.987	0.747742	-0.419387	0.0127589	1.25112	down
pos_1599	LysoPE(P-18:0/0:0)	5066.13	4274.32	3600.17	4910.73	4909.92	4529	3508.77	4046.64	3558.55	3332.35	4284.13	3556.07	4548.38	3714.42	0.816647	-0.292215	0.0132924	1.25246	down
pos_1628	Rhizocticin C	888.911	789.31	232.527	1108.32	858.649	640.418	386.536	386.965	392.354	316.978	394.819	433.956	753.022	385.268	0.511629	-0.966829	0.0285917	1.22854	down
pos_1648	DG(18:0/18:1(9Z)/0:0)	203701	173741	183797	233505	210908	178688	161150	178729	161696	162830	167034	151440	197390	163813	0.829896	-0.268998	0.0137725	1.33953	down
pos_1682	Furmecyclox	1411.26	1219.68	1239.22	1611.94	1466.91	1309.09	1142.87	1314.19	1162.46	1139.86	1236.29	1102.62	1376.35	1183.05	0.859554	-0.21834	0.0247696	1.21066	down
pos_1686	cis-4-Hydroxycyclohexylacetic acid	106.262	69.6987	26.3391	101.546	93.4488	71.8966	32.5622	48.4192	44.8159	48.8012	49.4306	49.4865	78.1986	45.586	0.582951	-0.778553	0.0419988	1.14899	down
pos_1691	Antibiotic G-418	1052.16	814.767	516.262	1255.82	1005.03	743.996	575.49	600.682	612.965	535.923	591.481	664.166	898.006	596.784	0.664566	-0.589516	0.0361472	1.18311	down
pos_1714	TG(16:1(9Z)/18:0/18:1(9Z))	17529.3	14293.9	13761	20603.1	17886.9	14984.6	13017.6	14679.2	13021	12385.3	13540.7	12490.3	16509.8	13189	0.798859	-0.323987	0.0255431	1.2346	down
pos_1731	4-(beta-Acetylaminoethyl)imidazole	589.194	482.171	484.997	639.945	548.195	538.121	427.363	502.216	455.055	442.005	479.569	436.122	547.104	457.055	0.835408	-0.259447	0.0132447	1.3203	down
pos_1745	Caloxanthin	24071.7	20936.9	15592.8	20236.1	32934.7	24049.2	11945.9	14403.8	14969.9	14668.6	14639.7	13669.4	22970.2	14049.6	0.611643	-0.709239	0.0122417	1.35599	down
pos_1794	1,8-Diazabicyclo[5.4.0]undec-7-ene	69.8074	59.3524	71.3253	69.968	73.6353	64.6246	52.2661	58.5395	57.5992	59.9513	58.6839	50.4008	68.1188	56.2401	0.825618	-0.276453	0.00146231	1.53076	down
pos_1810	Arginine ornithine	2043.34	1864.59	1992.36	2199.42	2071.43	1856.57	1670.38	1983.82	1687.15	1804.99	1896.88	1695.49	2004.62	1789.79	0.892831	-0.163541	0.0168011	1.2893	down
pos_1853	3-Formylsalicylic acid	2165.44	1936.08	2172.14	2416	2237.85	1927.1	1818.48	2127.17	1858.53	1912.71	1961.89	1758.73	2142.44	1906.25	0.889759	-0.168513	0.0316161	1.19589	down
pos_1856	Nutriacholic acid	234925	212597	224932	261562	246465	216662	192800	223637	196020	200374	214688	185615	232857	202189	0.868295	-0.203742	0.0104535	1.32926	down
pos_1865	Lys Lys Ala Thr	6222.32	5578	5621.29	6706.21	6588.36	5880.72	5025.96	5613	5066.79	4982.91	5556.71	4767.45	6099.48	5168.8	0.847417	-0.238856	0.00389048	1.41312	down
pos_1868	2-Acetylfuran	63.2137	71.3191	69.8451	73.0425	72.9619	64.3169	57.4312	65.0845	64.512	61.7133	62.0304	56.204	69.1165	61.1626	0.88492	-0.176382	0.00651411	1.39336	down
pos_1875	Dihydrophloroglucinol	599.221	549.126	597.616	635.993	616.74	546.748	491.745	582.794	523.237	502.384	542.873	480.616	590.907	520.608	0.881032	-0.182734	0.00808505	1.35503	down
pos_1877	Di(2-ethylhexyl) adipate	335621	302078	316378	372456	353902	308814	271575	310360	275963	281873	296842	261886	331542	283083	0.853839	-0.227964	0.00609073	1.40028	down
pos_1884	Benzatropine	468.136	279.767	496.744	419.319	783.189	246.166	1556.96	566.35	1237.32	1404.8	2299.84	1377.87	448.887	1407.19	3.13484	1.64839	0.00689197	1.45819	up
pos_1898	N-Heptanoylhomoserine lactone	44.1428	20.955	10.1548	54.1816	26.301	15.4461	4.49093	9.78261	14.8179	17.483	4.76272	2.86108	28.5302	9.03305	0.316613	-1.65921	0.0380428	1.17976	down
pos_1911	6-Deoxyerythronolide B	324.71	242.871	223.597	398.453	346.648	284.34	252.83	245.487	247.569	202.93	236.572	203.663	303.436	231.509	0.762956	-0.390328	0.0438703	1.09021	down
pos_2	Nitrosylsulfuric acid	2187.39	2012.27	2219.39	2402.96	2343.99	2123.41	1946.26	2184.14	1969.1	2047.69	2142.38	1853.27	2214.9	2023.81	0.913723	-0.130171	0.0339175	1.164	down
pos_2040	DG(12:0/16:1(9Z)/0:0)	297.979	246.08	311.55	349.871	323.088	299.864	225.318	291.92	202.91	286.763	276.057	257.565	304.739	256.756	0.842544	-0.247176	0.0395122	1.17354	down
pos_2045	Deacyl-lipid IVA	922.975	838.796	769.854	835.66	778.967	747.874	640.143	809.219	691.564	709.996	739.692	680.235	815.688	711.808	0.872648	-0.196528	0.0147825	1.30381	down
pos_2062	3-Hydroxyechinenone	2081.5	1751.73	2048.62	2299.28	2204.13	1952.92	1745.26	1914.68	1803.01	1765.85	1880.44	1691.75	2056.36	1800.16	0.875411	-0.191967	0.0208028	1.26578	down
pos_2068	2-(2-Methylpropyl)pyridine	111960	102149	112978	124686	116885	102279	90796.8	109284	93207.1	100256	101544	90316.2	111823	97567.3	0.872517	-0.196745	0.0125392	1.33142	down
pos_2080	Asp-Abu-OH	614.231	549.2	539.192	610.253	625.1	553.662	508.563	597.576	536.216	524.944	531.955	484.353	581.94	530.601	0.911781	-0.133241	0.0421549	1.08454	down
pos_2131	3-Ethylpyridine	7623.63	6986.5	7870.99	8542.59	7989.61	6975.35	6305.29	7468.77	6489.9	6970.11	6952.03	6384.18	7664.78	6761.71	0.88218	-0.180855	0.0165442	1.30881	down
pos_2151	Supinidine	221961	202948	224251	246570	234082	203639	180720	217034	185656	198056	202869	177644	222242	193663	0.871408	-0.19858	0.011958	1.33224	down
pos_2153	Glabrin A	168.928	169.003	161.954	191.458	178.067	176.71	144.113	178.37	146.545	155.783	154.496	134.535	174.353	152.307	0.873554	-0.195031	0.0155925	1.29287	down
pos_2213	PG(16:0/16:1(9Z))	20485.1	18956	19465.3	22077.6	21405.7	19426.8	17243.2	19437.4	18621.7	17717.9	17946.5	16477.7	20302.7	17907.4	0.882018	-0.181119	0.00484269	1.38552	down
pos_2262	1-Butylamine	17.6374	17.4363	19.4291	18.615	17.0378	17.2902	13.6087	16.5727	17.1743	15.5822	15.1065	13.6166	17.9076	15.2768	0.853091	-0.229229	0.00559956	1.45127	down
pos_2401	dehydro-D-arabinono-1,4-lactone	1922.4	1654.23	1891.98	2138.06	1935.75	1769.11	1588.26	1819.21	1632.64	1747.75	1764.08	1623.7	1885.25	1695.94	0.899582	-0.152674	0.0398065	1.17648	down
pos_2435	Sulfate	44420.1	40532.2	42645.4	45347.8	44743.8	39719.8	34920.3	43636	35605.4	39516.2	42109.5	35987.9	42901.5	38629.2	0.900417	-0.151335	0.0417215	1.18084	down
pos_2484	(1r,2s)-2-Aminocyclopentanecarboxylic acid	5.89713e-08	5.89713e-08	12.743	5.89713e-08	8.54405	2.41659	33.6791	21.525	33.4669	27.0805	30.1447	19.0496	3.95061	27.491	6.95866	2.79881	3.82444e-05	1.70064	up
pos_2490	1-Methyladenosine	1484.98	1653.25	2824.59	1633.44	1606.07	1735.57	2515.68	2184.16	2471.35	3105.54	2145.13	2581.14	1822.98	2500.5	1.37165	0.455917	0.0230886	1.1403	up
pos_2491	Benzoylsuccinyl-CoA	147.364	52.7468	99.177	108.885	143.236	239.006	5.89713e-08	62.5299	5.89713e-08	62.6202	56.7043	58.7545	131.736	40.1015	0.304408	-1.71592	0.0141262	1.3098	down
pos_2518	1-Dehydro-[6]-gingerdione	122.681	148.95	296.629	144.61	163.669	164.356	289.767	221.911	305.466	405.868	186.26	341.599	173.483	291.812	1.68208	0.750248	0.0176688	1.19271	up
pos_2536	10-Hydroxycarbazepine	438.758	519.724	933.603	473.121	524.018	582.084	983.717	775.159	908.894	982.783	807.121	777.778	578.551	872.575	1.50821	0.592835	0.00852424	1.33909	up
pos_2578	(R)-4-Dehydropantoate	854.682	768.33	683.961	882.589	895	784.746	690.238	751.467	665.064	668.145	750.916	581.533	811.551	684.561	0.843521	-0.245504	0.0136029	1.24478	down
pos_2580	2-deoxygluconate	66044.7	57888.2	54420.6	68101.2	71022.4	60659.6	51346	59661.6	52098.2	53041.7	63459.9	47455.7	63022.8	54510.5	0.864934	-0.209339	0.0378429	1.09879	down
pos_2598	Benzothiadiazine	478.333	427.459	413.043	498.792	494.654	429.172	363.707	428.372	367.649	408.978	413.114	331.197	456.909	385.503	0.84372	-0.245165	0.00809273	1.34896	down
pos_2609	2-deoxy-D-ribose	22989.1	23979.3	22302.6	25300.4	22305.3	21834.3	20415	23512.3	18989.3	20817.3	21216.6	17585.9	23118.5	20422.7	0.883394	-0.178871	0.0237467	1.25996	down
pos_2634	GDP-valienol	107.452	94.6288	71.7089	119.363	89.8692	81.1909	62.2014	99.1766	47.2993	42.5529	69.1443	39.4471	94.0354	59.9703	0.637741	-0.648957	0.0156145	1.25754	down
pos_2641	2-OH-benzyl	17295	15819.2	16060	18243.8	17864.7	15717.8	14639.1	16706.7	14814.2	14797.2	16409.5	12650.3	16833.4	15002.8	0.891251	-0.166096	0.0359316	1.13873	down
pos_2644	6-Hydroxyhexan-6-olide	146.634	144.937	226.755	159.631	160.949	147.892	297.027	244.428	295.391	236.039	226.987	193.622	164.466	248.916	1.51347	0.597865	0.00266645	1.47373	up
pos_2654	Ggstop	281.66	343.007	466.872	438.017	232.124	549.802	662.437	903.897	633.691	467.2	908.669	416.574	385.247	665.411	1.72723	0.788462	0.0216424	1.22746	up
pos_2659	α-CYANO-3-HYDROXYCINNAMIC ACID	278.084	284.524	460.075	286.834	298.315	244.347	454.799	589.824	512.434	470.131	576.019	345.917	308.697	491.521	1.59224	0.671062	0.00364205	1.37373	up
pos_2667	Fludarabine	3879.81	4963.53	10122	5742.44	3903.81	9784.83	12928.5	11886.2	12621.2	10552.9	12106.4	11957.6	6399.4	12008.8	1.87655	0.908082	0.00379767	1.52711	up
pos_2673	Malvidin	25722.8	35164.1	74339.9	45728.7	23040	85158.6	104870	99974.1	101212	72869	105215	94384.3	48192.3	96420.9	2.00075	1.00054	0.00430498	1.47752	up
pos_2678	4-(2-Aminophenyl)-2,4-dioxobutanoic acid	0.737745	12.8266	17.1978	3.63002	11.6941	3.92053	17.775	24.6789	19.1498	23.6903	22.793	15.0968	8.33447	20.5306	2.46334	1.30062	0.00396729	1.38638	up
pos_2680	Blue pigment	0.041655	0.111051	112.904	0.0243029	4.2754	2.14338	196.887	164.429	209.521	112.222	158.932	77.5089	19.9166	153.25	7.69457	2.94384	0.000730799	1.55247	up
pos_2683	2-Hydroxycyclohexan-1-one	2.74038	1.53192	20.6296	0.740987	1.20475	5.62247	24.9204	18.6455	27.8104	14.4261	17.3243	13.0143	5.41169	19.3568	3.57686	1.83869	0.00591588	1.38747	up
pos_2694	Tetracenomycin F1 methylester	1.08717	1.67214	1070.58	2.0433	14.2863	19.9269	2924.14	1756.58	3036.33	1038.44	1601.49	695.351	184.932	1842.06	9.96072	3.31625	0.00638907	1.47236	up
pos_2700	5,6-Dihydroxyindole	407.437	418.451	549.977	380.941	481.793	414.803	615.116	501.162	633.753	651.342	546.201	490.017	442.234	572.932	1.29554	0.373555	0.00667095	1.34617	up
pos_2705	4-Amino-2-methyl-5-phosphomethylpyrimidine	1.81343	0.978415	100.848	1.32253	0.107099	1.33206	219.399	164.327	236.773	100.301	168.804	83.4096	17.7336	162.169	9.14472	3.19294	0.00108569	1.56726	up
pos_2711	cis-Hexenal	133.478	134.77	6907.09	134.704	982.817	1142.57	15308.4	9287.36	15602.5	6751.24	8927.06	5000.38	1572.57	10146.2	6.45195	2.68974	0.00329606	1.49997	up
pos_2714	5-(3-Pyridyl)-2-hydroxytetrahydrofuran	297.246	345.936	535.148	311.002	375.547	403.174	541.442	499.992	583.027	722.066	433.177	523.217	378.009	550.487	1.45628	0.54229	0.00903173	1.27267	up
pos_2733	11a-Hydroxyoxytetracycline	125.172	202.396	612.784	217.539	218.691	250.34	650.664	343.501	680.067	649.142	276.78	546.326	271.154	524.413	1.93401	0.951592	0.029538	1.14433	up
pos_2734	N-Acetylisatin	543.86	695.139	988.309	656.135	628.579	561.051	1037.62	1359.45	1055.03	1041.88	1223.25	765.733	678.846	1080.49	1.59166	0.670534	0.00367684	1.36998	up
pos_2735	voxtalisib	77.6705	61.8897	51.1001	118.598	49.464	31.9679	2.17734	8.04585	10.6942	19.6956	5.28283	24.3307	65.115	11.7044	0.17975	-2.47594	0.0063704	1.49619	down
pos_2763	4,21-Dehydrogeissoschizine	559.529	570.425	1014.9	514.862	526.449	585.616	909.373	803.57	927.365	1001.81	732.43	888.576	628.631	877.188	1.39539	0.480673	0.0234504	1.18501	up
pos_2766	cis-1,2-Dihydronaphthalene-1,2-diol	375.011	367.979	434.231	379.739	418.993	364.932	729.034	469.537	724.724	731.96	469.426	574.607	390.147	616.548	1.5803	0.660194	0.00681776	1.49935	up
pos_2768	tryptophol	5181.76	6268.83	8933.23	5778.78	5311.84	6662.58	37541.4	14012.2	36865.1	34438.6	15502.9	26883	6356.17	27540.6	4.33289	2.11533	0.00427689	1.57611	up
pos_2769	1,4-Butanediol diacrylate	1043.01	1104.7	1431.98	1092.64	1140.8	1120.01	1503.74	1325.61	1561.56	1578.18	1277.82	1535.5	1155.52	1463.74	1.26673	0.341113	0.00264387	1.42502	up
pos_2772	Icilin	20.775	11.9727	41.5025	6.15468	2.09282	35.3102	57.8986	15.3386	59.7023	58.1821	18.6467	81.1913	19.6347	48.4933	2.46978	1.30438	0.0477413	1.10477	up
pos_2779	2-Formaminobenzoylacetate	3314.95	3096.89	4337.24	3027.6	2625.6	3726.65	8568.29	3407.72	8657.67	10061.4	3117.59	12554.2	3354.82	7727.81	2.30349	1.20382	0.0350005	1.23769	up
pos_2799	Adrenochrome	35.892	36.6095	66.1044	50.7933	8.17506	43.3228	250.832	59.2647	227.128	277.595	61.6042	428.752	40.1495	217.529	5.41798	2.43776	0.0267106	1.29343	up
pos_2801	N,N-Dihydroxy-L-phenylalanine	10623.4	10768	14125.8	11077.8	10787.7	11439.8	24782.7	14641.2	25001.3	24792.8	14141.4	26990.8	11470.4	21725	1.894	0.921437	0.00637604	1.50023	up
pos_2803	6-Hydroxy-5-methoxy-1h-indole-2-carboxylic acid	632.43	694.32	826.124	684.434	630.39	683.053	1923.37	1104.72	1985.52	1680.45	1042.75	1939.2	691.792	1612.67	2.33114	1.22104	0.00306745	1.60661	up
pos_2814	Flavine mononucleotide (FMN)	675.654	963.094	908.501	690.098	525.332	737.842	563.655	487.178	542.053	737.381	383.011	567.482	750.087	546.793	0.728973	-0.456063	0.0334071	1.21883	down
pos_2817	3'-Hydroxy-N-methyl-(S)-coclaurine	1384.33	1407.66	1862.52	1393.87	1591.12	1408.06	1744.67	1656.4	1808.3	2077.5	1593.83	1785.03	1507.93	1777.62	1.17885	0.237384	0.0265627	1.11485	up
pos_2857	Miglitol	126.148	131.683	216.298	137.884	124.695	103.135	213.426	178.769	219.093	277.472	171.835	247.988	139.974	218.097	1.55813	0.639812	0.00674215	1.29248	up
pos_2859	1-(Indol-3-yl)propanol 3-phosphate	414.985	404.892	560.68	493.248	476.672	597.23	701.59	616.417	648.145	565.711	684.949	795.828	491.284	668.773	1.36127	0.444958	0.00276951	1.47309	up
pos_2872	N-Acetylneuraminic acid	327.799	361.189	534.587	349.623	446.584	377.787	746.21	523.03	741.666	765.856	483.859	868.321	399.595	688.157	1.72214	0.784199	0.00363962	1.47766	up
pos_2875	3-Hydroxy-5,9,17-trioxo-4,5:9,10-disecoandrosta-1(10),2-dien-4-oate	626.4	748.86	1103.74	741.959	718.859	747.992	1022.81	873.407	1079.68	1252.88	767.75	1109.36	781.302	1017.65	1.3025	0.381288	0.0362043	1.06849	up
pos_2891	3-Oxododecanoic acid	31.2342	27.468	58.0968	35.0267	31.3354	53.8688	101.492	107.331	92.3835	177.477	84.1264	163.76	39.505	121.095	3.06531	1.61603	0.00284626	1.49561	up
pos_2916	2-Acetamido-4-(D-alanylamino)-2,4,6-trideoxy-D-mannopyranose	207.359	200.494	426.689	157.509	256.889	267.119	416.218	349.381	401.321	365.578	369.802	309.918	252.677	368.703	1.45919	0.545167	0.0282891	1.21474	up
pos_2923	4-(8-Amino-1,2,3,4-tetrahydro-2-methyl-4-isoquinolinyl)-2-methoxyphenol	678.136	919.899	1700.63	679.605	1025.84	1846.34	1740.62	1830.29	1596.16	1867.98	2038.22	1652.76	1141.74	1787.67	1.56574	0.646844	0.0253862	1.23665	up
pos_2929	Lentialexin	237.614	274.369	380.845	257.56	297.168	288.039	438.785	317.122	425.854	481.942	298.665	396.922	289.266	393.215	1.35936	0.442923	0.0173265	1.2372	up
pos_2932	Dihydroxycarteolol M1	821.841	948.352	1564.21	910.365	1170.66	1475.81	1596.95	1383.7	1611.36	2531.31	1423.26	1862.32	1148.54	1734.82	1.51045	0.594983	0.0230792	1.15058	up
pos_2960	Precocene I	804.007	803.924	1232.17	802.221	1020.72	800.392	1220.86	1106.32	1225.51	1294.97	1057.18	1248.68	910.572	1192.26	1.30935	0.388847	0.0102393	1.32832	up
pos_2963	Rifamycin Z	2006.68	3046.55	6545.01	2283.68	2754.73	2590.9	6804.3	3569.96	7092.2	9119.82	2589.5	7034.04	3204.59	6034.97	1.88322	0.913205	0.0451823	1.06105	up
pos_2966	4-Methylpyridine	41.2582	40.1653	107.436	33.0376	67.8402	33.0058	94.9697	70.5446	88.8229	98.4453	67.3771	91.6323	53.7906	85.2987	1.58575	0.66517	0.0473118	1.0873	up
pos_2971	alpha-Acetyllysine	22.9563	15.7603	45.4682	10.4966	20.454	22.8828	35.5922	43.4383	35.6485	52.8572	37.7476	41.6043	23.003	41.148	1.78881	0.838999	0.0122358	1.24876	up
pos_3025	Rifamycin W	2216.89	2945.32	5501.42	2220.2	3200.46	2317.91	5898.17	3480.01	5918.89	7885.08	2860.01	6237.07	3067.03	5379.87	1.7541	0.810727	0.0340087	1.11184	up
pos_3049	Mitoflaxone	5197.36	5033.96	5521.89	4920.54	6332.13	4076.04	2916.27	3848.12	2968.13	4082.95	3542.77	3056.13	5180.32	3402.4	0.656792	-0.606491	0.000952528	1.59236	down
pos_3050	Miraxanthin-II	8468.12	8092.74	9409.79	7946.02	10126.9	6513.16	5444.22	6491.79	5476.2	6987.7	5797.23	5991.96	8426.13	6031.52	0.715811	-0.482349	0.00371902	1.52168	down
pos_3053	Harmalan	1.75431	3.73601	10.7602	1.50591	0.555943	12.1169	8.33031	20.5102	17.8891	28.5443	11.4385	10.3137	5.07154	16.171	3.18858	1.67291	0.0165408	1.18832	up
pos_3055	Asn Ala Ala	587.739	624.427	1003.01	567.238	761.795	707.773	1013.02	878.263	971.513	1327.41	795.377	1008.62	708.664	999.034	1.40974	0.495432	0.0154295	1.20139	up
pos_3072	N-Acetyl-glutamine	90.5714	85.7874	131.193	96.6255	91.3595	87.7575	133.585	93.957	125.786	138.885	104.848	128.507	97.2158	120.928	1.24391	0.314888	0.0392988	1.07956	up
pos_3085	FAPy-adenine	54.6781	66.021	87.5794	65.7127	46.5612	66.077	102.85	74.1983	84.4055	109.901	67.6525	91.4195	64.4382	88.4044	1.37192	0.456201	0.0210963	1.16648	up
pos_3096	xi-7-Octen-2-ol	13.207	21.2074	39.0761	10.971	18.8436	14.9371	65.4656	44.2939	63.5564	48.0307	33.762	49.2726	19.707	50.7302	2.57422	1.36413	0.000749585	1.56331	up
pos_3097	para-Nitrosodiphenylamine	2431.1	2400.11	3302.63	2304.66	2704.28	2357.05	3933.43	2913.61	3916.31	4057.84	2773.94	3369.36	2583.3	3494.08	1.35256	0.435696	0.00944356	1.33312	up
pos_3099	Isoleucyl-Histidine	1410.56	1570.3	2623.05	1542.81	1830.62	1448.06	4992.17	3433.37	5211.19	4463.23	3209.5	4050.24	1737.57	4226.62	2.43249	1.28243	0.000193955	1.67973	up
pos_3104	Pretyrosine	1377.98	1308.32	2622.9	1264.93	1164.52	1584.73	4088.52	2155.27	4168.49	3262.81	2010.37	2425.11	1553.9	3018.43	1.94249	0.957907	0.0120353	1.35075	up
pos_3134	4-Hydroxyindole	1485.52	1330.22	1386.09	1205.91	1115.57	1455.71	847.384	1137.09	805.863	1074.97	1217.98	1010.74	1329.84	1015.67	0.763757	-0.388814	0.00545129	1.44181	down
pos_3136	3-Formyl-6-hydroxyindole	72438.2	59528.6	56891.2	52490	47506.3	67181.9	23936.1	44300.8	23244.2	37246.8	49488.1	35765.2	59339.4	35663.5	0.60101	-0.734539	0.00212631	1.51096	down
pos_3140	L-Leucine	144.143	165.922	214.862	134.518	160.905	162.984	268.257	202.911	267.266	298.744	201.738	265.46	163.889	250.729	1.52987	0.613411	0.00171434	1.48407	up
pos_3142	Eremopetasidione	1305.66	1450.53	1685.71	1406.55	1586.12	1434.55	1921.8	1690.54	1954.66	2347.41	1616.2	2031.14	1478.19	1926.96	1.3036	0.382496	0.00642144	1.37537	up
pos_3147	5-Amino-1-(5-phospho-D-ribosyl)imidazole-4-carboxamide	770.026	641.679	300.512	315.384	156.136	787.152	72.3229	316.17	5.89713e-08	174.154	444.286	158.438	495.148	194.229	0.392263	-1.35011	0.047271	1.11729	down
pos_3151	2-Acetyl-3-methylfuran	112.266	97.9222	89.8118	80.9985	78.1102	105.197	48.7406	62.8349	43.6502	63.0985	79.4869	61.544	94.051	59.8925	0.636809	-0.651068	0.00110834	1.54789	down
pos_3161	Esonarimod	3730.19	3533.49	3813.84	3273.74	4404.33	3007.75	2107.76	2491.34	2054.46	2762.98	2467.23	1900	3627.22	2297.3	0.633349	-0.658928	0.000371817	1.63584	down
pos_3163	DIACETYLDIDEISOVALERYL-RHODOMYRTOXIN	14788.9	14193.8	16137.6	13338.1	17694.8	12532.6	11189.8	10689.4	11139.6	13680.7	10379.3	10806.5	14781	11314.2	0.76546	-0.385601	0.00472674	1.4463	down
pos_3166	3-Methylfluoranthene	367.696	364.333	429.413	350.961	416.682	311.738	318.596	326.484	314.161	366.744	300.697	316.571	373.471	323.875	0.867204	-0.205556	0.0398496	1.20194	down
pos_3170	Isolariciresinol 9'-O-alpha-L-arabinofuranoside	321.602	362.667	693.141	302.266	444.359	353.13	1988.71	630.129	2062.78	1003.32	560.261	639.019	412.861	1147.37	2.77907	1.4746	0.0491955	1.225	up
pos_3186	Hydroxyphenylacetylglycine	391.486	430.124	664.825	374.195	540.468	450.221	1636.61	615.207	1650.63	1066.4	605.69	926.853	475.22	1083.56	2.28013	1.18912	0.0235986	1.35711	up
pos_3188	2-[(L-Alanin-3-ylcarbamoyl)methyl]-3-(2-aminoethylcarbamoyl)-2-hydroxypropanoate	1639.86	1637	2385.4	1501.55	1945.75	1847.12	2583.27	2297.91	2602.38	2873	2084.23	2418.43	1826.12	2476.54	1.35618	0.439545	0.00359929	1.39809	up
pos_3189	Tilsuprost	176.65	271.351	346.177	232.69	163.996	235.453	833.599	527.841	920.119	775.305	479.714	875.293	237.72	735.312	3.09319	1.62909	0.000714642	1.6593	up
pos_3190	SEPHAROSE	302.632	407.533	679.792	351.044	412.456	401.079	1093.16	688.089	1175.54	1491.26	598.296	916.824	425.756	993.863	2.33435	1.22302	0.0066331	1.41406	up
pos_3191	Tetrahomomethionine	276.473	234.882	383.244	223.923	298.812	242.785	346.905	303.388	344.851	383.465	326.005	383.719	276.686	348.055	1.25794	0.331066	0.0326622	1.13521	up
pos_3196	epsilon-Rhodomycin T	1147.7	1659.25	2924.14	1331.16	1743.78	1470.03	3400.08	2109.67	3501.37	3960.78	1962.13	3315.74	1712.68	3041.63	1.77595	0.828591	0.0108124	1.28529	up
pos_3200	Leucylphenylalanine	488.2	637.872	927.037	540.84	707.541	683.18	960.818	837.356	902.344	1390.45	859.928	891.687	664.111	973.764	1.46627	0.552147	0.0164199	1.18737	up
pos_3207	beta-D-Glucosyl crocetin	2853.49	4179.18	7289.64	3350.89	3471.1	3658.02	9922.8	4786.49	9964.28	10245.4	4180.11	8080.47	4133.72	7863.26	1.90223	0.927688	0.0202871	1.24096	up
pos_3213	7C-aglycone	2236.26	2375.19	3489.65	2254.4	2644.38	3507.31	3667.9	3128.83	3706.78	4344.09	3070.63	3708.6	2751.2	3604.47	1.31015	0.389729	0.0211473	1.19349	up
pos_3243	PPA	764.56	707.719	1289.12	698.612	857.975	751.553	1233.56	1016.21	1282.51	1374.42	889.906	1108.8	844.922	1150.9	1.36214	0.445872	0.0273865	1.14144	up
pos_3245	Isoelemicin	950.607	885.827	1404.69	834.017	1063.37	897.993	1535.03	1102.2	1518.97	1481.33	1080.1	1322.99	1006.08	1340.1	1.332	0.413594	0.0197061	1.2203	up
pos_3258	Glutaral (Glutaraldehyde)	5.89713e-08	2.22431	4.3111	1.30784	5.89713e-08	0.646631	21.8285	8.6114	17.7474	15.2352	8.05298	9.60506	1.41498	13.5134	9.55027	3.25554	0.0025324	1.59388	up
pos_3259	2-(4-Methylphenyl)propanal	200.872	180.921	269.881	168.039	202.942	182.163	353.712	254.651	357.143	350.006	241.586	313.189	200.803	311.714	1.55234	0.634444	0.0020504	1.49321	up
pos_3260	L-Homophenylalanine	320.876	392.288	570.101	388.103	368.916	356.692	938.588	615.3	924.988	943.038	569.911	674.396	399.496	777.704	1.94671	0.961039	0.00193097	1.53414	up
pos_3276	5-Methyltetrahydropteroyltri-L-glutamic acid	947.453	982.859	2742.92	930.803	1588.11	934.546	3200.88	1384.88	3305.8	3519.15	1161.87	2552.26	1354.45	2520.81	1.86113	0.89618	0.0485158	1.07541	up
pos_3297	5-Formiminotetrahydrofolate	11.3688	38.0601	87.6246	42.2838	5.89713e-08	50.4724	265.947	66.5064	292.416	282.965	43.4832	455.183	38.3016	234.417	6.12028	2.6136	0.0260793	1.2935	up
pos_3302	Kanamycin D	2591.95	3059.13	5264.83	2831.4	3235.2	3103.31	5037.05	3885.46	5208.8	5777.45	3377.53	4940.39	3347.64	4704.45	1.4053	0.490883	0.0303263	1.11601	up
pos_3318	Malvidin 3-O-glucoside	1723.8	1800.35	2916.23	1649.7	2073.03	1758.17	3893.3	2225.4	4001.37	3072.84	1957.34	2755.61	1986.88	2984.31	1.50201	0.586892	0.0360055	1.19158	up
pos_3321	(2S)-5,7-Dimethoxy-3',4'-methylenedioxyflavanone	602.984	615.527	946.158	573.053	702.245	594.768	1173.58	711.366	1168.29	948.377	682.689	957.032	672.456	940.222	1.39819	0.483563	0.0309197	1.20136	up
pos_3328	2,4,6-Triaminotoluene	934.862	874.788	1340.3	871.534	1108.81	1053.48	1237.18	1331.53	1282.52	1612.63	1188.01	1251.92	1030.63	1317.3	1.27815	0.354056	0.0141592	1.20239	up
pos_3334	5-Deoxykievitol	1609.63	1783.7	2699.87	1678.23	1851.86	1752.83	2539.44	2102.32	2617.17	2939.21	1942.1	2725.52	1896.02	2477.63	1.30675	0.385985	0.027942	1.1217	up
pos_3340	p-Acetaminobenzaldehyde	13408	7925.31	7091.18	7145	8933.43	9370.73	2016.68	5467.78	2046.35	3227.82	6277.49	2783	8978.94	3636.52	0.405006	-1.30399	0.00155525	1.50393	down
pos_3342	p-Octopamine	66.8789	66.0564	102.302	89.281	59.2977	65.1969	92.9297	115.704	108.801	108.682	108.901	123.427	74.8355	109.741	1.46643	0.552304	0.00239737	1.42804	up
pos_3355	Doxorubicin	5949.07	7087.4	12324.4	5875.28	7557.86	6692.51	12607	8054.45	12776	15224.7	6949.65	12744.1	7581.08	11392.7	1.50277	0.587629	0.0434194	1.06796	up
pos_3372	N-Deschlorobenzoyl indomethacin	247.338	283.714	473.259	225.241	329.214	342.346	467.753	359.879	462.344	498.566	328.555	419.241	316.852	422.723	1.33413	0.415903	0.0437409	1.07951	up
pos_3400	cis-3-(Carboxy-ethyl)-3,5-cyclo-hexadiene-1,2-diol	957.438	942.678	1433.65	957.967	1196.44	1007.91	1393.34	1245.1	1390.76	1412.03	1184.2	1244	1082.68	1311.57	1.21141	0.276685	0.0363039	1.14179	up
pos_3416	Aloe emodin anthrone	2778.63	2661.42	3323.58	2616.37	3154.37	2921.55	2429.57	2469.99	2463.24	2856.84	2358.48	2318.32	2909.32	2482.74	0.853374	-0.228749	0.0137868	1.32879	down
pos_3424	Salicin	251.751	159.968	374.856	220.961	240.297	252.594	157.293	159.251	163.87	241.492	174.932	141.439	250.071	173.046	0.691988	-0.531181	0.0456072	1.18296	down
pos_3428	beta-D-Gentiobiosyl crocetin	3515.43	4549.69	8349.31	3782.75	4591.92	4230.57	7983.54	5413.69	8086.8	9403.86	4558.39	7697.01	4836.61	7190.55	1.48669	0.572104	0.0469217	1.03912	up
pos_3432	Cystophorene	222.787	260.602	344.42	237.603	282.785	238.833	317.752	360.273	309.846	388.419	344.155	356.321	264.505	346.128	1.30859	0.388011	0.00479067	1.33354	up
pos_3433	Riesling acetal	2144.92	2453.81	3188.77	2456.3	2682.04	2114.49	3310.54	3478.3	3333.89	3681.85	3217.74	3413.6	2506.72	3405.99	1.35874	0.442272	0.00158027	1.52065	up
pos_3441	Sorbic acid	16.147	17.755	21.107	15.9494	19.8851	15.6158	21.7152	27.1599	22.7388	23.7853	21.0305	21.8091	17.7432	23.0398	1.29851	0.376861	0.00229891	1.41138	up
pos_3453	4-Hexanolide	19.7557	21.1901	27.7805	22.5018	26.1567	24.2711	37.8188	31.4213	34.1601	32.8998	31.3691	30.4088	23.6093	33.013	1.3983	0.483677	0.000219593	1.63679	up
pos_3457	Sugiol	2.13521	4.63265	619.491	5.5731	218.858	52.5075	661.478	633.9	646.694	732.111	844.239	846.509	150.533	727.488	4.83275	2.27285	0.00128896	1.55714	up
pos_3460	N-Nonanoylglycine	310.18	336.398	404.507	285.464	349.766	282.147	399.351	390.305	406.838	445.114	345.398	516.782	328.077	417.298	1.27195	0.347044	0.0155897	1.22126	up
pos_3465	Jasmolone	12.6403	5.89713e-08	15.469	10.459	4.60992	5.89713e-08	22.1775	31.3073	36.7664	32.6684	42.6709	69.564	7.19639	39.1924	5.44612	2.44523	0.00345077	1.48372	up
pos_3466	(-)-Dihydrocarveol	1.90346	5.85402	17.497	0.0390943	8.90657	4.93503	225.576	116.08	232.563	49.2091	99.8685	270.248	6.52253	165.591	25.3875	4.66605	0.00698666	1.56435	up
pos_3467	2-Amino-5-epi-valiolone	74.4163	66.9402	122.598	74.2097	94.8074	98.0408	164	121.841	135.943	152.815	114.678	137.545	88.5021	137.804	1.55707	0.638834	0.00150686	1.49856	up
pos_3488	cis-Resveratrol	2794.3	2560.17	3117.16	2541.5	3334.95	2463.95	1885.15	2068.92	1867.28	2315.38	2104.45	1814.69	2802.01	2009.31	0.717099	-0.479757	0.00145206	1.57818	down
pos_3490	Osmundalin	340.499	328.778	582.772	313.109	382.816	324.28	563.536	533.826	569.423	797.507	577.112	729.756	378.709	628.526	1.65965	0.730883	0.00213127	1.39921	up
pos_3491	Kanamycin X	2521.41	2927.59	4943.66	2399.61	3085.72	3001.26	5319.56	3590.48	5236.15	5209.74	3356.66	4379.61	3146.54	4515.37	1.43503	0.521077	0.0251322	1.17352	up
pos_3526	L-histidinol	219.279	221.228	305.984	206.715	284.874	184.936	331.327	277.893	350.729	329.218	277.859	363.571	237.169	321.766	1.35669	0.440095	0.00663866	1.36699	up
pos_3558	beta-Phellandrene	386.447	430.353	552.379	414.023	459.464	392.293	575.47	548.122	575.021	683.491	514.08	687.046	439.16	597.205	1.35988	0.44348	0.00227501	1.41317	up
pos_3559	4,4alpha,5,6-Tetrahydro-7-methyl-2(3H)-naphthalenone	4.28715	8.76076	17.7086	15.4385	7.46767	4.99669	50.8994	43.6804	52.6495	62.6782	36.3095	61.7902	9.77656	51.3345	5.25077	2.39253	2.89362e-05	1.71839	up
pos_3563	Dictagymnin	152.747	205.474	256.804	186.703	180.177	197.412	255.715	285.535	230.129	374.789	286.731	395.424	196.553	304.721	1.55033	0.632571	0.00819182	1.30104	up
pos_3566	Lariciresinol	1316.85	1397.23	2072.55	1375.36	1641.57	1472.41	2610.43	2068.42	2702.97	2874.27	2146.97	2547.97	1545.99	2491.84	1.6118	0.688676	0.000293795	1.58554	up
pos_3574	2,4-Hexadien-1-ol	8.82274	13.8071	12.2057	7.86894	15.1866	13.0355	31.3278	12.5587	34.0043	21.9395	15.1976	21.4134	11.8211	22.7402	1.9237	0.943882	0.0242932	1.3425	up
pos_3596	beta-N-acetylneuraminate	174.033	171.684	433.797	176.884	273.133	255.529	270.782	414.742	218.439	625.562	607.728	509.402	247.51	441.109	1.78219	0.833649	0.043512	1.01038	up
pos_3620	Coutaric acid	734.928	819.823	1163.32	780.853	853.546	772.41	1257.37	1169.22	1282.93	1436.97	1019.21	1518.23	854.146	1280.65	1.49934	0.584326	0.001453	1.4617	up
pos_3627	Alpha-Calacorene	1.32174	8.64525	5.94221	1.98867	2.59563	5.01014	8.99589	8.13332	11.0773	14.9999	12.1517	11.1894	4.25061	11.0912	2.60933	1.38368	0.00116554	1.46065	up
pos_3650	Moracin M	810.508	678.712	478.356	746.135	1073.88	745.054	382.323	529.901	371.608	722.247	499.027	409.995	755.44	485.85	0.643135	-0.636806	0.0205137	1.22943	down
pos_3653	Ala-Phe-OH	2983.41	2436.56	1904.64	2623.36	3711.49	2651.55	1483.45	2021.91	1499.65	2489.28	1937.88	1685.09	2718.5	1852.88	0.68158	-0.553045	0.0166793	1.26524	down
pos_3664	L-Fucose	372.08	351.453	458.958	374.685	382.446	378.116	312.6	294.232	290.874	387.62	292.226	333.325	386.29	318.48	0.824458	-0.278482	0.0105038	1.37431	down
pos_3667	7-Hydroxy-2-methylisoflavone	1577.13	1502.65	1893.37	1550.3	1619.79	1667.21	956.178	1294.17	1032.84	1403.67	1185.68	1158.68	1635.08	1171.87	0.716706	-0.480547	0.000392898	1.65669	down
pos_3672	6-Methyltectochrysin	11710.4	11568.1	13399.1	11358.1	12376.9	11847.7	8271.9	9780.95	8193.91	11357.2	9419.07	9131.36	12043.4	9359.07	0.777113	-0.363804	0.00120313	1.61657	down
pos_3686	AICAR	517.113	554.497	638.174	536.862	554.536	585.999	384.119	441.041	386.987	504.403	396.188	404.586	564.53	419.554	0.743191	-0.428194	0.000222001	1.6746	down
pos_3687	Thiamine monophosphate	264.964	300.178	309.858	263.6	295.074	261.483	117.642	182.005	110.871	195.081	174.137	168.829	282.526	158.094	0.559574	-0.8376	6.36721e-05	1.75628	down
pos_3696	3-Hydroxytetradecanedioic acid	43.2611	49.9758	47.095	41.292	45.419	54.4478	165.557	115.725	143.236	138.335	118.815	155.95	46.9151	139.603	2.97565	1.5732	5.04565e-05	1.80134	up
pos_3700	N-Acetyldemethylphosphinothricin	89.3577	78.8516	120.224	74.4448	88.8133	44.7635	23.8634	53.3939	26.9071	50.8425	59.5332	36.7908	82.7424	41.8885	0.506252	-0.982073	0.0078577	1.44944	down
pos_3705	Trp Trp Val	212.875	274.088	380.673	261.441	263.31	312.835	435.373	329.303	464.312	518.988	378.518	397.427	284.204	420.653	1.48011	0.565707	0.00365909	1.3916	up
pos_3723	(3R,4S,5R)-3,4,5,6-Tetrahydroxyhexanoyl fluoride	34.1637	32.0594	83.1284	41.7984	25.421	30.5607	11.4144	4.91541	8.40747	18.5327	9.16456	18.5068	41.1886	11.8236	0.287059	-1.80058	0.0182484	1.39595	down
pos_3728	Bisbynin	186.842	180.772	227.7	175.365	218.104	190.82	437.618	285.376	454.295	469.849	281.292	502.968	196.6	405.233	2.0612	1.04348	0.00275928	1.58849	up
pos_3729	3-Hydroxy-2-(4-methylbenzoyl)-4H-1-benzopyran-4-one	2440.65	2591	3281.94	2541.25	2556.82	2850.6	1907.24	2035.93	1897.22	1758.7	1914.7	1821.64	2710.38	1889.24	0.697039	-0.520688	0.000878764	1.66603	down
pos_3731	Salicin 6-phosphate	309.613	369.589	368.535	339.755	321.896	321.879	305.31	278.2	266.844	322.204	266.552	271.121	338.544	285.039	0.841954	-0.248187	0.00356569	1.47982	down
pos_3733	Kifunensine	277.425	340.631	376.998	190.836	355.998	189.092	207.77	102.145	91.6384	176.739	215.43	82.0946	288.497	145.969	0.505966	-0.982889	0.0078635	1.3742	down
pos_3741	12-HYDROXY-4,4-BISNOR-4,8,11,13-PODOCARPATETRAEN-3-ONE	871.968	878.629	1044.58	870.065	897.984	960.866	1059.36	963.652	1013.71	1309.84	927.26	1160.09	920.682	1072.32	1.1647	0.219958	0.0496491	1.04076	up
pos_3744	ANISINDIONE	6123.6	5568.95	7048.4	5556.59	6811.94	5462.74	3208.84	4368.31	3209.92	4091.21	3976.27	3235.62	6095.37	3681.69	0.604015	-0.727343	6.56702e-05	1.7137	down
pos_3749	Acetyl adenylate	167.708	168.57	169.844	142.405	189.728	154.107	50.1218	97.3882	46.2979	79.3056	107.214	49.9266	165.394	71.709	0.433565	-1.20568	6.95784e-05	1.72616	down
pos_3755	S-D-Lactoylglutathione	17.7385	14.4501	14.5966	15.5169	28.4685	5.85882	24.2191	32.6616	26.234	28.5204	21.8955	17.883	16.1049	25.2356	1.56695	0.64796	0.0336546	1.14104	up
pos_3780	Aleprolic acid	4.69413	4.33746	1.993	2.09167	2.66471	7.15475	37.8587	19.9262	38.1175	19.8972	17.5179	32.216	3.82262	27.5889	7.21728	2.85145	0.00142371	1.69505	up
pos_3781	D-Galactosamine	569.502	573.304	638.384	535.441	580.742	553.436	1281.3	864.154	1287.07	917.238	743.087	1069.16	575.135	1027	1.78567	0.836467	0.00408395	1.60657	up
pos_3790	Methylajoene	38.1871	25.417	33.2084	25.6784	33.872	34.284	70.6791	52.5532	70.7112	58.8044	41.0683	68.3275	31.7745	60.3573	1.89955	0.925659	0.00113155	1.64193	up
pos_3792	amiloxate	854.121	748.71	821.999	732.15	871.352	773.015	3928.57	1374.57	3955.69	3130.73	1344.22	4452.82	800.225	3031.1	3.78781	1.92136	0.0101758	1.49557	up
pos_3799	2-(4-Hydroxyphenyl)ethanol	147.729	162.53	238.505	164.229	227.508	184.357	307.915	206.421	282.317	268.942	228.509	233.637	187.476	254.624	1.35816	0.441658	0.0115567	1.3237	up
pos_3801	Ginsenoyne A	1.39195	2.69084	439.641	1.23116	220.386	177.573	463.064	444.21	473.009	663.406	494.944	485.807	140.486	504.073	3.58808	1.84321	0.00248568	1.48299	up
pos_3808	cyclogutamate	60.343	91.9142	96.7154	74.9468	90.0107	88.3098	50.5814	13.9172	48.9143	63.9275	8.43461	45.0522	83.7067	38.4712	0.459596	-1.12156	0.00252317	1.48546	down
pos_3811	4-Heptyloxyphenol	53.4339	81.6669	95.8625	52.7636	52.1601	71.3337	176.558	166.852	154.957	199.141	167.083	171.439	67.8701	172.672	2.54415	1.34718	1.01408e-06	1.74286	up
pos_3816	7,2'-Dimethoxy-4',5'-methylenedioxyflavanone	824.329	823.983	1016.03	791.266	863.233	760.034	676.32	717.806	670.711	781.591	696.848	719.176	846.479	710.409	0.839251	-0.252826	0.0119756	1.42882	down
pos_3818	Zingerone glucoside	1676.32	1645.2	1696.67	1533.37	1833.41	1525.53	1754.01	1736.74	1678.51	1987.18	1853.65	1918.12	1651.75	1821.37	1.10269	0.141029	0.0302626	1.10124	up
pos_3829	9,10-EOT	0.00151756	0.103	1.05654	5.89713e-08	5.89713e-08	5.89713e-08	23.723	20.2322	24.3598	16.9357	9.95288	16.6662	0.19351	18.645	96.3514	6.59023	0.000365605	1.75762	up
pos_3835	Maltotetraose	506.498	593.941	860.071	495.716	651.766	593.743	923.939	706.661	885.436	957.865	612.564	753.633	616.956	806.683	1.30752	0.386834	0.0349497	1.11264	up
pos_3839	12-Deoxyaklanonic acid	217.598	218.111	189.813	208.087	193.353	217.869	107.126	183.866	125.834	160.386	163.175	122.81	207.472	143.866	0.693424	-0.528189	0.00201735	1.59699	down
pos_3840	Sinalbin	2646.39	2469.58	2629.25	2780.15	2697.09	2518.48	1743.5	2328.5	1817.27	2138.65	2287.34	1879.84	2623.49	2032.52	0.774738	-0.36822	0.00121893	1.63312	down
pos_3843	Vignafuran	9969.94	10231.7	11915.9	9922.9	10414.5	10545.9	7730.91	9163.38	7594.52	10010.8	8270.97	8448.81	10500.1	8536.57	0.812997	-0.298678	0.00235854	1.55077	down
pos_3846	R1128B	67588.6	67164.5	75665.2	68205.1	71155.8	69425	47461.1	57402.2	48510.1	59098.5	52626	48591.6	69867.4	52281.6	0.748298	-0.418316	6.19181e-05	1.74843	down
pos_3848	2-Succinyl-5-enolpyruvyl-6-hydroxy-3-cyclohexene-1-carboxylate	1008.08	945.526	960.342	1033.32	1012.46	913.738	725.288	941	699.388	923.235	908.7	739.664	978.911	822.879	0.840606	-0.250498	0.0173728	1.3819	down
pos_3850	5-Hexenyl glucosinolate	64.5707	80.9196	58.6034	67.38	71.2767	81.0617	49.8267	48.1206	44.8937	55.5015	70.9302	24.7464	70.6354	49.0032	0.693749	-0.527515	0.0160591	1.28097	down
pos_3854	L-Pipecolate	10.8306	12.4286	32.8219	9.94165	19.6266	18.1313	24.4769	30.3628	24.7348	40.6735	34.4176	29.5177	17.2968	30.6972	1.77474	0.827604	0.0123365	1.21385	up
pos_3858	Myristoleic acid	20.5227	21.4514	116.527	15.833	54.9739	157.765	121.998	176.045	118.082	300.091	211.225	98.9793	64.512	171.07	2.65176	1.40695	0.0229419	1.13269	up
pos_3864	Mevalonic acid-5P	353.508	295.151	286.999	388.926	392.505	325.579	260.741	308.451	318.133	236.192	335.561	199.394	340.445	276.412	0.811914	-0.300601	0.049231	1.02165	down
pos_3869	N-Acetylmannosamine	886.535	902.59	1074.99	806.025	925.975	876.839	1173.28	1039.04	1166.51	1311.73	1000.58	1235.98	912.159	1154.52	1.2657	0.339936	0.00278285	1.42232	up
pos_3890	Phenylethylacetate	1240.13	1230.41	1498.91	1204.05	1363.24	1201.33	1584.46	1443.13	1597.18	1773.86	1379.33	1615.52	1289.68	1565.58	1.21393	0.279688	0.00431772	1.37085	up
pos_3891	1-Fluorocyclohexadiene-cis,cis-1,2-diol	109.893	115.947	133.133	116.75	123.102	103.943	81.9686	87.1272	92.7037	96.4856	84.747	77.5737	117.128	86.7676	0.740794	-0.432855	0.000212133	1.67674	down
pos_3892	4-Vinylguaiacol	7416.43	7331.81	8672.69	7065.76	8280.73	7177.29	6396.33	6533.4	6413.59	7804.01	6075.64	6312.52	7657.45	6589.25	0.860501	-0.216751	0.0157206	1.31477	down
pos_3894	4',5'-Dihydropsoralen	35.4782	37.6039	49.9847	50.6727	38.1674	38.3755	28.7784	27.1257	29.5215	35.825	17.5735	20.8013	41.7137	26.6042	0.637781	-0.648866	0.00279536	1.48143	down
pos_3896	3-(2-Furanyl)-2-phenyl-2-propenal	3536.01	3467.82	4077.43	3461.67	3847.26	3442.08	2559.05	2852.17	2590.06	3270.21	2623.01	2621.53	3638.71	2752.67	0.756496	-0.402595	0.00019587	1.673	down
pos_3898	1-Hydro-1,1a-dihydroxy-9-fluorenone	118.546	127.674	144.589	138.999	133.765	112.91	90.6004	95.9787	84.8115	105.842	86.7244	71.8848	129.414	89.307	0.690088	-0.535147	0.000152582	1.67601	down
pos_3899	(E)-4-stilbenol	1119.38	1135.2	1308.33	1096.48	1224.06	1113.61	942.871	994.842	939.446	1165.15	932.948	964.504	1166.18	989.961	0.848895	-0.236342	0.00526351	1.45584	down
pos_3901	Gly Met	3268.19	3245.16	3807.28	3215.72	3690.15	3158.48	2705.61	2767.76	2722.21	3295.33	2590.32	2673.03	3397.5	2792.38	0.821893	-0.282977	0.00278101	1.49673	down
pos_3903	(1-Ribosylimidazole)-4-acetate	1264.07	1226.17	1567.02	1250.18	1334.36	1247.98	1080.9	1139.56	1106.22	1357.92	1061.31	1132.51	1314.97	1146.4	0.871812	-0.197911	0.0345406	1.2244	down
pos_3904	Benzyl cinnamate	12417.6	12347.5	14356.4	12186.3	13602.2	12044.8	9819.29	10662.5	9895.35	12052	9911.31	9795.08	12825.8	10355.9	0.807427	-0.308597	0.000867417	1.59353	down
pos_3905	5-METHYL-7-METHOXYISOFLAVONE	56147.3	55210.2	64530.2	54977.5	62160.9	53888.3	40212.7	45115.6	40671.2	51672.6	42068.3	40012.8	57819.1	43292.2	0.748753	-0.417438	0.000216592	1.66632	down
pos_3916	Acetylshikonin	310275	303677	335126	307970	336161	293783	221914	253783	225648	272628	235237	215489	314499	237450	0.755011	-0.40543	6.17086e-05	1.72052	down
pos_3921	5-amino-1-(5-phospho-D-ribosyl)imidazole-4-carboxylate	224.459	207.138	217.856	221.095	216.772	217.973	134.749	174.784	131.304	192.53	172.747	148.714	217.549	159.138	0.731505	-0.451061	0.00168691	1.67674	down
pos_3930	Cyclooctyne	105.363	117.614	116.858	101.245	118.972	103.717	133.847	127.298	130.805	164.69	143.04	149.369	110.628	141.508	1.27913	0.355164	0.00156918	1.47966	up
pos_3969	beta-Terpinene	483.07	517.738	590.403	475.031	561.944	502.319	578.606	568.276	587.612	711.891	553.8	622.058	521.751	603.707	1.15708	0.210487	0.0222427	1.14047	up
pos_3976	Eddha	509.508	517.401	621.566	534.405	543.779	465.254	799.698	587.769	820.6	647.229	561.463	638.013	531.985	675.796	1.27033	0.3452	0.0218301	1.30401	up
pos_3987	Mitomycin	175.672	159.791	196.314	169.75	190.931	136.703	259.028	243.798	252.675	325.255	217.609	232.99	171.527	255.226	1.48796	0.57334	0.00143066	1.49703	up
pos_3992	1-Phenyl-2-pentanol	512.31	530.65	701.306	540.037	613.971	516.332	1905.31	1558.95	1982.69	1831.18	1392.38	1910.71	569.101	1763.54	3.09881	1.63171	2.1095e-05	1.79728	up
pos_3995	5,6-Cyclopenteno-1,2-benzanthracene	551.739	623.38	760.67	564.398	652.958	466.843	3781.43	3479.27	3832.96	3602.59	3161.51	3925.01	603.331	3630.46	6.01736	2.58913	1.70532e-07	1.83794	up
pos_3996	D-Sedoheptulose 7-phosphate	16.7968	14.8143	49.8163	18.3134	48.4146	20.249	78.6804	137.143	66.1585	162.127	155.326	87.2867	28.0674	114.453	4.07781	2.02779	0.00271247	1.46251	up
pos_4010	Glycyl-prolyl-glutamic acid	18.8623	68.4631	63.8668	56.6776	59.4267	27.1295	5.89713e-08	23.9746	4.08414	18.0975	5.89713e-08	2.59408	49.071	8.12506	0.165578	-2.59442	0.00309998	1.54682	down
pos_4011	(S)-(E)-2'-(3,6-Dimethyl-2-heptenyl)-3',4',7-trihydroxyflavanone	165.637	189.872	227.953	167.28	187.236	156.539	250.366	242.566	258.314	262.782	217.9	253.93	182.419	247.643	1.35755	0.441002	0.000665596	1.55113	up
pos_4018	Cyclotene	1704.83	1876.87	3280.35	1793.35	2103.45	1871.69	13953.8	9806.66	13791.7	11120.1	10081.2	7196.29	2105.09	10991.6	5.22145	2.38445	0.000265816	1.74666	up
pos_4021	Indole-3-acetic acid sodium salt	945.193	1042.72	1472.36	960.423	1120.69	986.537	4615.37	3240.64	4548.75	3799.33	3302.86	2604.79	1087.99	3685.29	3.38726	1.76012	0.00032086	1.73474	up
pos_4022	3,7-Dimethyl-2E,6-octadienyl acetate	90.6808	122.292	184.033	103.116	118.497	95.7424	1280.62	1058.74	1289.63	1212.9	966.633	1471.03	119.06	1213.26	10.1903	3.34912	1.57454e-05	1.8138	up
pos_4025	Ginkgolide C	5818.29	6328.58	7626.39	5958.32	5986.16	7062.98	3939.61	5017.5	3899.01	5601.88	4268.06	4821.25	6463.45	4591.22	0.710335	-0.493428	0.000941827	1.59821	down
pos_4030	L-Pyrrolysine	251.918	283.951	335.483	241.831	290.851	250.724	2116.02	1961.92	2119.08	2015.04	1905.29	2473.39	275.793	2098.46	7.60881	2.92767	2.16202e-06	1.83308	up
pos_4031	Feruloylagmatine	98.2231	95.5984	132.175	65.4757	94.6575	108.629	150.065	152.233	142.934	195.874	126.49	207.114	99.1265	162.452	1.63883	0.712667	0.00307483	1.41219	up
pos_4032	Benzo[a]pyrene-cis-4,5-dihydrodiol	359.889	331.093	530.689	345.943	384.599	361.694	655.956	631.569	670.993	733.541	595.059	647.084	385.651	655.7	1.70024	0.76574	4.58265e-05	1.67906	up
pos_4036	2-Deoxy-2-fluoro-alpha-D-galactopyranose	35.9702	28.7987	49.3286	13.7319	41.2161	24.2278	4.5018	5.89713e-08	7.77059	8.9009	0.204144	11.423	32.2122	5.46675	0.16971	-2.55885	0.00246016	1.55828	down
pos_4038	Guanidinoproclavaminic acid	436.021	460.731	540.32	418.921	486.845	419.503	629.154	498.537	580.699	669.507	496.193	608.602	460.39	580.449	1.26078	0.334312	0.00744166	1.3457	up
pos_4039	Terpinyl acetate	188.591	214.124	256.329	186.133	206.384	203.205	244.467	244.604	262.568	298.373	224.774	283.944	209.128	259.789	1.24225	0.312954	0.00790578	1.27559	up
pos_4044	Terpendole K	8.81333	26.9242	69.1151	15.3387	27.0044	17.8209	60.4969	57.7814	63.5429	88.0027	45.6849	99.6977	27.5028	69.2011	2.51615	1.33122	0.00631888	1.30546	up
pos_4048	3-Methoxytyramine	105.15	132.859	176.062	115.41	141.739	141.358	231.848	189.761	209.451	228.81	182.511	209.237	135.43	208.603	1.5403	0.623216	0.000250608	1.60379	up
pos_4050	3''-Deamino-3''-hydroxykanamycin B	76.4548	99.0679	263.621	96.2318	89.5819	161.865	346.104	219.635	364.746	296.936	185.946	228.598	131.137	273.661	2.08683	1.06131	0.00658511	1.36483	up
pos_4053	3-Dimethylallyl-4-hydroxymandelic acid	64.6048	71.6815	74.8098	61.2594	72.2321	73.2478	77.9637	83.2573	96.6933	98.3228	80.2494	93.0802	69.6392	88.2611	1.2674	0.341878	0.00209941	1.47372	up
pos_4054	Sodium tetradecyl sulfate	31.0543	10.6604	21.3198	2.51897	3.98366	5.78386	160.016	107.16	206.81	221.741	103.359	503.271	12.5535	217.06	17.2908	4.11193	0.019692	1.34625	up
pos_4055	Cytidine 5'-{[hydroxy(2-hydroxyethyl)phosphonoyl]phosphate}	240.252	191.002	148.9	85.0712	168.808	131.958	47.0881	114.616	44.8153	56.3776	125.346	36.2057	160.998	70.7415	0.439392	-1.18642	0.00805041	1.3628	down
pos_4064	VINCAMINE	47.4493	60.6499	134.967	19.1633	38.8707	38.9793	106.766	132.285	95.2891	245.712	129.611	207.566	56.6799	152.871	2.6971	1.43141	0.0103177	1.23065	up
pos_4065	Thr His Lys	1134.47	1133.83	1369.36	1273.17	1175.91	942.134	1511.59	1562.89	1584.72	1755.34	1413.75	1698	1171.48	1587.72	1.35531	0.438622	0.00035221	1.53989	up
pos_4068	2-Ethyl-5-methylfuran	102.319	97.5196	281.832	95.6709	186.868	157.738	310.612	246.8	322.188	285.251	223.414	186.491	153.658	262.459	1.70808	0.772372	0.0158702	1.26433	up
pos_4072	Pulegenone	40.8029	59.3286	30.0431	52.7665	25.4742	31.1955	114.377	115.266	122.041	127.953	100.007	168.312	39.9351	124.659	3.12155	1.64226	5.67668e-05	1.69911	up
pos_4073	Norbicycloekasantalal	175.823	166.337	450.562	141.791	286.772	264.771	539.564	414.404	559.375	511.573	392.115	294.156	247.676	451.864	1.82442	0.867435	0.00890558	1.32546	up
pos_4075	Actinamine	175.727	190.343	353.936	183.074	278.317	252.514	479.312	373.075	468.403	460.79	373.78	360.795	238.985	419.359	1.75475	0.811266	0.000670722	1.56216	up
pos_4078	5-Amino-1-(5-phospho-D-ribosyl)imidazole-4-carboxylic acid	296.152	245.878	230.958	298.687	317.955	242.89	218.595	237.103	221.289	244.422	237.206	176.803	272.087	222.57	0.81801	-0.289809	0.0225363	1.20396	down
pos_4079	5'-Butyrylphosphoinosine	164.734	136.589	130.352	169.831	156.996	132.847	99.3088	114.749	93.8582	108.854	110.76	82.0661	148.558	101.599	0.683902	-0.548138	0.000427918	1.60145	down
pos_4080	Glycyl-Serine	66.5953	60.4398	78.1703	66.595	65.7029	62.3935	80.8454	71.922	79.8041	87.3884	67.1162	78.4955	66.6495	77.5953	1.16423	0.219376	0.0177742	1.2008	up
pos_4094	Isokobusone	379.761	384.393	496.606	356.568	455.795	373.45	501.642	434.078	480.615	577.714	427.863	509.529	407.762	488.573	1.19818	0.260847	0.0298631	1.11428	up
pos_4095	Methyl (2E,6Z)-dodecadienoate	3423.15	3491.87	4260.97	3447.69	3883.44	3489.06	4239.37	3895.41	4223.5	5019.12	3791.42	4602.25	3666.03	4295.18	1.17162	0.2285	0.0232826	1.15197	up
pos_4096	Humulinic acid A	239.618	221.062	286.664	217.698	257.781	231.461	338.025	292.358	324.4	364.614	275.859	358.129	242.381	325.564	1.34319	0.425668	0.00118653	1.51142	up
pos_4098	6-Keto-prostaglandin E1	43.5786	49.6603	31.3175	50.757	36.4305	46.8181	35.4052	27.7037	29.5512	29.6531	35.7636	41.9047	43.0937	33.3303	0.773438	-0.370643	0.0318369	1.1261	down
pos_4116	Demethyldecarbamoylnovobiocin	428.881	408.198	845.894	385.367	537.413	558.032	951.898	683.746	933.168	926.292	588.24	597.488	527.298	780.139	1.4795	0.565113	0.0300345	1.15222	up
pos_4121	Asparaginylarginine	1114.92	1326.54	1707.88	1259.4	1092.94	1085.01	4799.58	5208.95	4771.22	5063.59	5019.87	5310.44	1264.45	5028.94	3.97718	1.99175	7.38048e-11	1.82168	up
pos_4122	Ser Asp Gly Gly	928.055	881.183	1158.63	876.893	1054.79	827.467	1144.14	1113.44	1120.88	1282.75	1089.1	1256.91	954.504	1167.87	1.22353	0.291054	0.00757635	1.31849	up
pos_4125	Sorbaldehyde	11.0882	19.289	26.363	13.7706	13.9402	9.94972	91.0153	88.3991	91.0401	103.239	84.6474	112.664	15.7334	95.1673	6.04873	2.59663	2.44739e-07	1.79696	up
pos_4126	6-Acetamido-3-aminohexanoate	43.3937	37.473	46.4914	45.2515	53.9614	40.3424	59.3033	62.533	55.1865	73.7949	49.7873	65.5731	44.4856	61.0297	1.3719	0.456173	0.00320782	1.4183	up
pos_4127	Serratin	110.028	54.578	52.8563	53.2842	124.537	84.9629	38.6021	39.601	34.8574	5.2307	21.8838	10.9737	80.0411	25.1914	0.314731	-1.66781	0.00617786	1.3533	down
pos_4128	(8S)-8-Amino-7-oxononanoylcarnitine	54.8628	40.2377	30.5349	42.0552	25.7943	27.6289	158.727	160	155.941	170.733	171.448	180.702	36.8523	166.258	4.51148	2.1736	1.30819e-09	1.81981	up
pos_4136	Ketoprofen glucuronide	210.799	252.696	350.927	372.924	265.042	216.539	201.932	130.706	224.514	271.158	155.436	213.545	278.155	199.548	0.717401	-0.479149	0.0490592	1.12662	down
pos_4146	2,2,6,7-Tetramethylbicyclo[4.3.0]nona-1(9),4-dien-8-one	209.601	214.3	235.627	183.721	240.117	205.232	295.66	265.693	271.779	344.438	268.898	304.383	214.766	291.808	1.35872	0.442253	0.00062982	1.54513	up
pos_4155	(3E,5Z)-3,5-Octadien-1-ol	83.7937	87.9818	106.261	85.5016	97.3648	94.2746	126.4	124.126	134.854	140.642	119.047	134.668	92.5296	129.956	1.40448	0.490036	1.46124e-05	1.69615	up
pos_4157	E-Linalool oxide	827.111	799.614	1186.71	811.005	887.504	703.987	2038.49	1384.64	2055.14	1909.11	1341.17	1840.18	869.322	1761.45	2.02624	1.0188	0.000380508	1.65138	up
pos_4159	Oxyglutinosone	470.623	490.6	604.142	469.083	569.068	492.285	655.072	600.669	684.291	716.602	563.172	670.988	515.967	648.466	1.2568	0.329752	0.00231884	1.44198	up
pos_4163	5'-amino-5'-deoxyadenosine	813.037	784.573	1169.47	782.651	827.141	602.674	6242.66	4652.74	6259.58	5809.33	4051.6	6132.1	829.925	5524.67	6.65683	2.73484	4.36223e-05	1.79912	up
pos_4166	2'-Deoxyadenosine	122.88	96.7097	199.913	116.548	157.45	130.139	68.354	91.036	75.9745	61.392	89.2577	73.4901	137.273	76.5841	0.557895	-0.841935	0.00815744	1.45228	down
pos_4167	Biotin sulfone	51.4416	58.6499	64.9915	45.1659	60.2487	23.5572	348.052	251.977	335.194	302.183	229.14	311.125	50.6758	296.279	5.84655	2.54759	1.75183e-05	1.80557	up
pos_4169	Cerivastatin	370.16	444.719	614.764	389.046	443.485	409.782	587.486	490.374	628.991	769.385	448.676	715.136	445.326	606.675	1.36232	0.446061	0.0291933	1.12071	up
pos_4172	Perindoprilat glucuronide	125.912	172.334	403.78	136.911	164.809	174.314	407.067	279.734	416.457	455.838	279.818	377.663	196.343	369.429	1.88155	0.911921	0.00867859	1.3061	up
pos_4181	Retrofractamide D	106.69	98.8011	292.84	100.737	88.0468	145.204	245.775	209.976	281.117	379.855	169.516	377.89	138.72	277.355	1.99939	0.999559	0.015819	1.19518	up
pos_4184	Dihydrofolic acid	109.179	137.71	299.688	107.8	157.059	168.692	382.692	213.553	340.531	349.159	152.978	320.396	163.355	293.218	1.79498	0.843969	0.0203353	1.22427	up
pos_4189	Daumone	1053.99	1054.3	1139.46	1079.7	879.003	1080.76	667.28	570.155	681.449	1174.38	577.307	902.399	1047.87	762.162	0.727344	-0.459289	0.0296812	1.29466	down
pos_4190	Knipholone	3797.7	3880.15	2349.09	1484.47	2033.71	2641.33	1394.97	1656.12	1134.33	1110.67	2097.12	996.935	2697.74	1398.36	0.518344	-0.948018	0.019754	1.28528	down
pos_4192	3-buten-2-one 1-(2,3,6-trimethyl phenyl)	84.5121	78.8128	102.143	79.6677	110.15	75.7781	91.3053	112.875	97.4733	138.7	114.15	122.796	88.5106	112.883	1.27536	0.350908	0.0236008	1.11533	up
pos_4193	L-Menthyl (R,S)-3-hydroxybutyrate	897.307	958.355	1073.68	941.168	1065.91	1062.39	1369.93	1087.42	1389.38	1663.5	1048.46	1401.26	999.801	1326.66	1.32692	0.408083	0.0153333	1.32878	up
pos_4194	8(S)-HEPE	383.422	366.412	399.584	339.588	403.814	352.499	501.748	441.457	439.679	544.722	423.94	528.263	374.22	479.968	1.28258	0.359054	0.00246707	1.49185	up
pos_4195	3-Hydroxynevirapine glucuronide	187.396	179.976	194.326	169.636	168.353	195.867	59.4895	107.659	56.0607	128.491	116.66	118.471	182.592	97.8054	0.535649	-0.900641	0.000680361	1.70208	down
pos_4201	Adimolol	890.571	850.33	975.744	835.304	848.89	760.322	1280.7	1156.8	1347.66	1466.73	1029.39	1551.02	860.194	1305.38	1.51754	0.601738	0.00156508	1.56932	up
pos_4202	N-Acetylmuramoyl-Ala	559.065	530.676	434.129	343.523	453.184	365.201	356.83	373.33	365.466	376.132	359.976	310.878	447.63	357.102	0.797762	-0.32597	0.0495162	1.15243	down
pos_4204	Benzofuran	335.964	270.312	293.503	272.186	381.054	291.709	157.799	228.631	147.631	159.89	214.365	135.8	307.455	174.019	0.566	-0.821127	0.000214485	1.6085	down
pos_4205	vitispirane	982.148	1004.24	1140.07	999.957	1134.02	962.574	1512.76	1178.26	1502.05	1647.39	1189.32	1571.05	1037.17	1433.47	1.3821	0.466865	0.0033057	1.51322	up
pos_4206	Anthracene cis-1,2-dihydrodiol	1080.37	926.785	1019.27	874.924	1160.63	907.41	575.83	800.017	552.359	662.155	752.825	522.547	994.899	644.289	0.647592	-0.626842	0.0003008	1.61288	down
pos_4207	CHRYSAROBIN	3011.72	2720.99	2994.22	2672.02	3159.7	2760.55	1666.58	2147.09	1704.72	2290.37	2129.41	1820.73	2886.53	1959.82	0.678952	-0.558618	5.89518e-05	1.72134	down
pos_4209	MM 42842	609.016	520.793	497.498	276.785	462.601	309.29	157.717	285.698	135.323	171.602	340.08	105.576	445.997	199.333	0.446937	-1.16186	0.00402112	1.45295	down
pos_4215	DIMBOA-Glc	106.883	87.2095	101.2	82.1976	93.339	71.6625	17.8314	53.662	22.3165	26.2554	55.2321	11.2124	90.4152	31.0849	0.343802	-1.54035	0.00013773	1.68596	down
pos_4217	BQ 123	318.761	285.27	548.077	239.573	382.233	277.317	547.572	382.868	556.188	591.29	346.398	541.145	341.872	494.244	1.4457	0.531767	0.0338334	1.11881	up
pos_4226	cis-[8]-Shogaol	254.742	276.27	334.709	266.572	268.504	270.651	355.052	290.304	345.522	423.26	270.651	374.753	278.575	343.257	1.23219	0.301226	0.0375446	1.10924	up
pos_4233	(-)-Medicarpin	268.062	310.91	766.141	291.027	370.821	359.776	494.255	863.728	495.234	716.071	784.728	520.715	394.456	645.788	1.63716	0.711197	0.0325793	1.04635	up
pos_4244	Honokiol	694.579	722.234	839.645	698.985	777.08	641.068	1368.69	1020.6	1308.87	1321.23	1003.54	1231.96	728.932	1209.15	1.6588	0.730136	0.000282663	1.68589	up
pos_4253	Neodunol	2060.3	1942.51	2419.17	1828.64	2129.5	2493.38	1461.26	1943.73	1422.12	1843.92	1984.83	1556.99	2145.59	1702.14	0.793322	-0.334022	0.013657	1.32502	down
pos_4257	Ethyl vanillin isobutyrate	265.306	255.979	318.381	259.158	299.069	241.631	315.092	292.218	322.039	338.17	312.221	316.611	273.254	316.059	1.15665	0.20995	0.0139167	1.27968	up
pos_4259	13(S)-HPOT	474.3	470.124	962.612	456.083	539.647	539.952	1312.85	996.466	1309.04	1087.17	1157.52	1832.93	573.786	1282.66	2.23544	1.16056	0.000965333	1.55752	up
pos_4263	6-O-Oleuropeoylsucrose	21648	20229.3	21105.1	22212.2	22921.6	19426	18421	20693.6	18742.7	18897.8	20133.8	18756.6	21257	19274.3	0.906723	-0.141266	0.0131244	1.3083	down
pos_4265	Capsicum annuum Fluorescent chlorophyll catabolite	862.51	986.946	1806.1	666.634	1023.63	887.34	1820.49	1247.79	1845.87	1903.92	962.661	1548.71	1038.86	1554.91	1.49675	0.58183	0.0440706	1.06872	up
pos_4268	1,2-Dihydro-1,1,6-trimethylnaphthalene	168.901	196.252	222.991	172.815	210.176	170.787	238.28	232.206	249.38	275.597	237.387	277.327	190.32	251.696	1.32249	0.403254	0.000626741	1.51694	up
pos_4269	2-Benzylidene-1-heptanol	811.604	798.002	950.352	800.874	889.527	794.384	1116.94	1065.78	1098.5	1311.27	1066.62	1141.8	840.79	1133.49	1.34812	0.430948	0.000129675	1.61604	up
pos_4271	D-Alanyl-D-alanine	416.528	385.247	445.109	367.933	417.776	379.307	496.756	442.126	486.386	526.943	440.903	509.882	401.983	483.833	1.20361	0.267373	0.00154414	1.48169	up
pos_4279	1,4-Undecadiene	342.851	356.118	438.395	361.178	432.864	297.495	581.732	523.167	601.932	646.42	578.112	542.708	371.483	579.012	1.55865	0.640295	3.44033e-05	1.67561	up
pos_4296	Daglutril	49.061	28.0396	102.31	18.0519	23.0381	28.4359	167.102	118.355	175.943	148.866	87.5979	140.876	41.4894	139.79	3.3693	1.75245	0.000348357	1.58837	up
pos_4307	Incensole oxide	8.79105	7.52924	45.4325	11.7115	25.1362	8.78528	450.2	235.369	421.228	271.344	301.733	508.09	17.8976	364.66	20.3748	4.34871	0.000514762	1.74397	up
pos_4311	4-Guanidinobutanamide	579.925	579.866	861.125	599.387	731.937	607.812	1176.11	998.906	1203.94	1205.15	1016.31	1204.56	660.009	1134.16	1.71841	0.781071	1.83555e-05	1.70589	up
pos_4317	exo-2-Methyl-3-methylenebicyclo[2.2.1]heptan-2-ol	641.583	587.452	695.153	599.245	685.235	586.723	391.855	557.309	416.146	611.795	475.628	515.352	632.565	494.681	0.782023	-0.354717	0.00826416	1.45337	down
pos_4321	Anthragallol	672.069	602.113	722.642	631.208	711.276	599.892	452.937	603.86	457.518	586.728	550.083	501.167	656.533	525.382	0.800237	-0.321501	0.00359598	1.49578	down
pos_4322	5'-S-Methyl-5'-thioinosine	1962.44	1794.54	2242.58	1915.89	2297.22	1804.53	1316.91	1837.78	1352.33	1829.8	1667.96	1513.66	2002.87	1586.41	0.792067	-0.336307	0.00900696	1.39452	down
pos_4327	(3E,7E)-4,8,12-Trimethyl-1,3,7,11-tridecatetraene	5.89713e-08	1.42211	3.06001	1.75879	8.56993	5.92815	39.6599	17.0464	28.2114	58.6136	22.1569	45.5525	3.4565	35.2068	10.1857	3.34847	0.00369608	1.53625	up
pos_4328	Colnelenic acid	5.46227	3.13575	3.71668	3.30267	5.89713e-08	2.4557	29.0046	18.0277	35.5109	20.3985	14.0268	34.0626	3.01218	25.1718	8.35669	3.06293	0.00145488	1.67097	up
pos_4339	Ecklonialactone A	3848.89	3834.08	4620.58	3818.76	3938.21	3687.89	6599.07	5522.66	6634.23	6474.25	5354.59	6858.37	3958.07	6240.53	1.57666	0.656872	7.16629e-05	1.71642	up
pos_4344	Methylgingerol	1747.49	1782.5	2234.88	1741.14	1806.56	1679.52	3473.04	2765.67	3505.25	3498.46	2540.11	3710.94	1832.01	3248.91	1.77341	0.826527	0.00031746	1.67488	up
pos_4347	16-Methoxy-2,3-dihydro-3-hydroxytabersonine	24694.6	24960.7	25981.8	25458.6	21591.8	22288	43748.3	38681.2	44271.9	44192.9	35639.9	44761.2	24162.6	41882.6	1.73336	0.793574	1.52123e-05	1.76551	up
pos_4361	5'-O-[N-(L-Aspartyl)sulfamoyl]adenosine	53.126	5.89713e-08	881.131	14.2884	72.3115	84.5365	1162.07	709.884	1171.76	345.599	1022.74	690.152	184.232	850.368	4.61574	2.20656	0.00625164	1.38645	up
pos_4367	8-Methylthiooctanaldoxime	19.4548	79.1948	122.68	81.2113	113.411	97.0127	582.382	142.466	601.643	357.848	275.52	187.503	85.4941	357.894	4.18618	2.06563	0.0184145	1.40591	up
pos_4369	N4-Acetylcytidine	2381.41	2125.03	2575.29	2066.18	2704.9	2150.7	2621.41	2562.62	2636.5	2838.22	2364.27	2710.09	2333.92	2622.18	1.12351	0.168014	0.0498609	1.07731	up
pos_4371	5-Methoxyindole	805.373	1464.87	1000.45	1456.36	1245.66	1476.62	4146.48	1151.95	4097.96	3487.77	1140.34	2198	1241.55	2703.75	2.17771	1.12281	0.0499409	1.20622	up
pos_4374	2,4-Dimethyl-2E,4E-hexadien-1-ol	15.445	16.4484	10.5214	13.8453	21.2898	24.8934	60.9915	46.626	65.2555	57.8632	40.7548	60.3074	17.0739	55.2998	3.23885	1.69548	2.97979e-05	1.77078	up
pos_4377	Benzyl O-[arabinofuranosyl-(1->6)-glucoside]	1915.9	2095.9	2410.42	1973.93	2145.9	1867.38	2838.74	2189.89	2923.63	3010.66	2027.7	2586.17	2068.24	2596.13	1.25524	0.327964	0.0234674	1.2366	up
pos_4385	A-12(13)-EpODE	46.749	88.5955	84.5605	74.5658	88.0641	77.4262	145.401	120.108	137.484	214.268	142.114	154.837	76.6602	152.369	1.98758	0.991016	0.00120251	1.53134	up
pos_4388	Pilocarpine	668.591	692.238	799.169	691.399	748.294	697.954	1870.72	1265.77	1927.95	2088.05	1216.58	2047.64	716.274	1736.12	2.42382	1.27728	0.00129829	1.65947	up
pos_4404	(1R,2S,3S,4R)-p-Menthane-2,3-diol	3.60903	2.96686	12.8754	6.38051	2.5641	3.41826	40.383	16.4637	26.7294	38.9972	23.9835	54.1101	5.30236	33.4445	6.30747	2.65706	0.00305889	1.54428	up
pos_4407	Ovalicin	400.461	401.019	544.01	412.84	578.45	335.622	650.446	649.156	658.794	751.435	617.917	659.136	445.4	664.481	1.49187	0.577124	0.00125418	1.54552	up
pos_4422	1,2,3,4,tetrahydro-1,5,7-trimethylnapthalene	425.717	422.901	502.579	418.753	459.461	411.271	682.801	656.895	710.457	780.303	647.925	709.739	440.114	698.02	1.586	0.665393	1.87211e-06	1.74997	up
pos_4424	Parthenolide	971.212	949.099	1062.46	930.284	1055.62	984.324	1257.37	1148.57	1279.65	1461.29	1146.06	1296.72	992.167	1264.94	1.27493	0.350416	0.00118405	1.55679	up
pos_4426	4-(8-Amino-1,2,3,4-tetrahydro-2-methyl-4-isoquinolinyl)phenol	165.71	176.402	156.505	176.477	273.973	131.61	283.315	237.289	296.414	338.409	242.236	290.641	180.113	281.384	1.56227	0.643641	0.00276004	1.4644	up
pos_4428	Coniferyl ferulate	546.803	446.159	459.811	475.776	624.192	441.822	322.014	376.252	356.676	349.968	379.776	275.023	499.094	343.285	0.687816	-0.539905	0.00182775	1.50884	down
pos_4429	TRIMETHYLCOLCHICINIC ACID	283.786	317.201	296.845	300.484	414.864	318.351	226.543	299.984	241.218	274.971	272.591	182.143	321.922	249.575	0.775265	-0.367238	0.0191436	1.22898	down
pos_4440	Styrene	1629.96	1658.88	1666.94	1661.86	2142.94	1578.39	1393	1407.56	1400.87	1767.13	1493.43	1308.71	1723.16	1461.78	0.848313	-0.237332	0.0366686	1.14851	down
pos_4456	C14:5n-1,3,5,7,9	248.622	257.629	312.855	253.049	276.977	244.978	344.212	331.53	345.074	444.661	302.801	388.592	265.685	359.478	1.35302	0.436188	0.00408453	1.4049	up
pos_4459	5-Methylcytosine	43.3	45.2778	41.4319	49.3438	44.9017	33.1748	17.9997	33.3081	18.7238	40.6138	28.703	10.3889	42.905	24.9562	0.581662	-0.781747	0.00912473	1.45146	down
pos_4460	19-Hydroxytestosterone	153.929	185.976	355.282	164.622	271.984	198.341	415.252	397.604	386.978	501.952	399.269	439.08	221.689	423.356	1.90968	0.933333	0.000576824	1.56749	up
pos_4470	(2E,4E)-2,4-Hexadienoic acid	78.9874	88.7189	87.091	85.1965	104.718	79.8648	76.8059	74.1421	72.3337	89.7363	76.8394	68.5134	87.4294	76.3951	0.873792	-0.194638	0.0464854	1.11238	down
pos_4481	Isopenicillin N	117.216	150.968	226.219	207.021	147.147	133.36	118.257	96.0467	128.303	130.124	73.023	113.554	163.655	109.885	0.67144	-0.57467	0.0280283	1.25107	down
pos_4491	TILETAMINE	120.932	129.541	131.835	132.396	156.032	132.649	111.936	125.592	107.289	115.328	125.376	114.157	133.898	116.613	0.870911	-0.199403	0.0146758	1.28809	down
pos_4493	18-carboxy dinor Leukotriene B4	690.901	703.289	747.236	672.045	836.781	655.46	945.852	906.855	929.854	1043.1	898.9	927.889	717.619	942.075	1.31278	0.392624	8.6127e-05	1.6488	up
pos_4502	Zeatin	441.698	435.518	531.962	434.799	543.419	431.588	629.03	551.083	635.251	648.957	554.409	623.432	469.831	607.027	1.29201	0.369619	0.000662959	1.56098	up
pos_4505	(2R,3S,5R)-5-(4,5-Dihydroimidazo[2,1-f]purin-3-yl)-2-(hydroxymethyl)oxolan-3-ol	1345.4	1189.73	1514.37	1199.73	1370.43	1197.98	1040.98	1152.75	1045.02	1331.26	1045.1	1202.69	1302.94	1136.3	0.872105	-0.197426	0.0426346	1.17941	down
pos_4511	Curcolone	455.616	471.008	525.886	439.144	493.958	472.631	806.124	662.575	791.299	920.024	597.955	906.428	476.374	780.734	1.63891	0.712737	0.00175331	1.60276	up
pos_4512	Phosphoribosylformylglycineamidine	0.140215	2.17602	32.1244	5.89433	12.7722	34.769	31.1638	31.6151	26.7903	20.2397	47.0358	42.5886	14.646	33.2389	2.26948	1.18236	0.0346216	1.14997	up
pos_4518	Dihydrokaempferol	49.341	45.1939	33.335	27.3704	48.1427	36.5222	10.3755	31.6667	1.54169	9.77557	20.1279	5.50103	39.9842	13.1647	0.329248	-1.60275	0.00102435	1.53597	down
pos_4526	Adhumulinic acid	1381.14	1449.79	1568.92	1387.8	1513.76	1425.7	1913.28	1702.76	1977.83	2361.93	1672.31	1977.87	1454.52	1934.33	1.32988	0.411294	0.00419064	1.48345	up
pos_4529	4-Cholesten-7alpha,12alpha-diol-3-one	8.31678	2.52045	0.427429	1.60467	5.89713e-08	4.21019	8.87222	5.06097	9.70077	18.7278	18.2983	29.7888	2.84658	15.0748	5.29575	2.40484	0.0194579	1.27966	up
pos_4533	Deoxyinosine	64.0791	87.0826	79.5079	63.9633	80.6023	63.6076	108.156	78.2841	113.994	95.3059	68.7507	92.913	73.1404	92.9006	1.27017	0.345018	0.0420411	1.16161	up
pos_4534	gamma-Glutamyl-S-methylcysteine sulfoxide	764.002	763.342	764.198	552.796	418.311	473.687	501.041	284.082	457.539	592.096	320.332	403.658	622.723	426.458	0.684828	-0.546186	0.0374031	1.17702	down
pos_4541	Dehydrocostus lactone	356.909	370.224	398.532	356.215	376.907	361.932	932.37	637.439	956.125	974.582	599.503	979.605	370.12	846.604	2.28738	1.19369	0.00118106	1.67675	up
pos_4542	Coixinden B	194.918	202.11	243.139	194.615	194.97	160.796	247.171	226.34	260.535	274.473	203.174	269.488	198.425	246.864	1.24412	0.315123	0.0110103	1.25342	up
pos_4543	12-oxo-PDA	113.867	135.982	165.689	106.104	119.428	109.208	297.921	229.832	300.538	306.164	199.205	322.277	125.046	275.989	2.20709	1.14215	0.000249046	1.67504	up
pos_4544	Bioallethrin	56.265	36.9205	93.8506	46.2234	47.143	60.3402	81.9775	88.4702	71.5606	127.883	64.6612	101.305	56.7905	89.3096	1.57262	0.653166	0.0256233	1.10032	up
pos_4546	(±)-2-Methyl-3-(2-methylphenyl)propanal	19.9004	26.9109	22.2975	9.1532	11.9926	8.28587	121.222	49.5769	115.707	61.6471	51.758	70.7993	16.4234	78.4517	4.77682	2.25605	0.00434331	1.58516	up
pos_4548	Aspartame	647.545	633.646	651.934	611.212	689.166	532.47	738.162	831.05	786.275	827.401	779.957	836.63	627.662	799.913	1.27443	0.349854	0.000114961	1.62313	up
pos_4549	1-Acetoxy-2-hydroxy-16-heptadecen-4-one	0.0540962	8.68388	49.9551	0.596997	0.216996	2.65762	903.455	210.561	638.098	156.795	466.416	419.336	10.3608	465.777	44.9558	5.49043	0.00996392	1.53234	up
pos_4550	TXB3	5170.24	5398.81	5830.27	5199.72	6208.19	4653.33	8378.03	8057.18	8752.76	8961.43	7640.41	8633.81	5410.09	8403.94	1.55338	0.635411	1.71798e-06	1.75706	up
pos_4554	Avermectin B1a aglycone	28.2638	54.2777	68.2571	28.1486	28.4268	13.2913	60.5357	67.8114	55.6583	75.8564	55.0846	86.3532	36.7776	66.8833	1.81859	0.862819	0.0141283	1.21297	up
pos_4556	1,4,6-Trimethylnaphthalene	250.926	259.048	264.121	253.793	278.074	243.891	270.902	257.821	294.459	300.669	262.893	315.599	258.309	283.724	1.09839	0.135389	0.0460974	1.10458	up
pos_4557	3-Hydroxy-7,8-dihydro-beta-ionol	134.32	147.795	155.203	122.224	169.662	121.171	187.995	176.651	193.111	235.736	171.597	210.019	141.729	195.851	1.38187	0.466623	0.00162572	1.46054	up
pos_4560	Feruloylputrescine	301.243	322.392	316.749	259.567	239.707	382.12	498.024	396.054	503.149	422.818	322.048	296.146	303.63	406.373	1.33838	0.420493	0.0359996	1.19457	up
pos_4570	Ethyl (2E,4Z,7Z)-Decatrienoate	601.439	561.991	576.068	550.121	553.492	559.512	629.2	610.41	659.667	817.141	595.193	704.471	567.104	669.347	1.18029	0.239141	0.0275265	1.20757	up
pos_4574	6-Hydroxy-2-bornanone glucoside	1983.31	2141.51	2667.07	2132.53	2358.2	2044.61	1523.07	1804.93	1582.12	2006.99	1645.36	1746.96	2221.21	1718.24	0.773561	-0.370413	0.00315504	1.52746	down
pos_4581	Cyclohexa-2,4-dienylmethanol	75.6063	71.8039	67.7908	65.9677	68.3799	64.9026	76.1469	70.5771	83.53	86.9949	73.6196	82.2434	69.0752	78.852	1.14154	0.190979	0.0120749	1.29763	up
pos_4583	8-Deoxy-11,13-dihydroxygrosheimin	202.135	203.009	192.838	180.186	223.57	184.62	243.02	260.293	265.686	273.657	248.452	280.413	197.726	261.92	1.32466	0.405622	2.38347e-05	1.69268	up
pos_4585	Diisobutyl phthalate	257.541	286.758	309.118	260.867	378.24	221.958	754.42	770.955	769.127	908.856	766.363	779.126	285.747	791.474	2.76984	1.4698	2.51467e-08	1.79521	up
pos_4621	Achillin	540.562	583.47	613.648	590.328	619.304	566.021	927.818	701.304	929.185	1034.72	716.144	1045.16	585.555	892.388	1.524	0.607866	0.00369712	1.55271	up
pos_4624	Estradiol Cypionate	34.658	15.5478	5.89713e-08	5.89713e-08	5.89713e-08	5.49892	31.9694	13.096	25.1277	45.9469	16.772	35.4413	9.28413	28.0589	3.02224	1.59562	0.0323101	1.13676	up
pos_4626	4-(2-Naphthyloxy)-2-butyne-1-amine	258.89	250.853	2146.75	277.137	837.368	906.63	1483.52	2031.98	1263.56	786.171	2616.01	2763.22	779.604	1824.08	2.33975	1.22635	0.0383518	1.0908	up
pos_4627	5'-azido-5-deoxyuridine	77.9981	87.9977	733.391	107.383	288.551	317.653	480.967	650.517	419.381	276.605	851.307	966.179	268.829	607.493	2.25977	1.17618	0.0462268	1.05562	up
pos_4633	7-Ethyl-5,6-dihydro-1,4-dimethylazulene	828.868	897.043	974.867	838.93	987.255	894.981	611.718	807.138	601.957	880.564	820.175	722.878	903.657	740.738	0.819712	-0.286811	0.017118	1.36328	down
pos_4634	4-Pyridoxate	5.89713e-08	5.89713e-08	19.1289	5.89713e-08	5.89713e-08	3.33137	16.9874	21.5978	12.9689	1.9816	32.7851	28.6591	3.74337	19.1633	5.11926	2.35594	0.0211758	1.21036	up
pos_4635	Deoxydihydro-artemisinin	3034.01	3186.58	3540.18	3173.66	3633.17	3242.45	1939.61	2819.37	2007.5	3130.43	2689.48	2465.35	3301.67	2508.62	0.759803	-0.396302	0.00685623	1.49222	down
pos_4639	Dodecanoylcarnitine	5.89713e-08	5.89713e-08	5.18189	5.89713e-08	5.89713e-08	0.0141701	267.488	88.0199	191.131	20.2295	200.508	365.112	0.866011	188.748	217.951	7.76786	0.013522	1.47021	up
[truncated: 320 more rows]
