# Supplementary material for: Dietary resveratrol improves immunity and antioxidant defense in ewes by regulating the rumen microbiome and metabolome across different reproductive stages
Source: Front Immunol. 2024 Oct 11;15:1462805. doi: 10.3389/fimmu.2024.1462805 (PMC11502325; doi:10.3389/fimmu.2024.1462805)
Supplement: Supplementary file 5 [file Table5.xlsx]

## Sheet: ConEst_vs_ResEst_KEGG_diff_abun
Table S6 Differential metabolic pathway
#Pathway	ko_ID	up_number	down_number	pathway_size	diff_abundance_score
Biosynthesis of alkaloids derived from histidine and purine	ko01065	5	2	7	0.1875
C5-Branched dibasic acid metabolism	ko00660	1	2	3	-0.3333
Purine metabolism	ko00230	9	2	11	0.1591
Histidine metabolism	ko00340	5	1	6	0.2222
Biosynthesis of plant secondary metabolites	ko01060	6	5	11	0.02
Galactose metabolism	ko00052	1	3	4	-0.1818
Pyrimidine metabolism	ko00240	5	2	7	0.1111
Styrene degradation	ko00643	1	1	2	0
Glycerolipid metabolism	ko00561	0	2	2	-0.6667
Proximal tubule bicarbonate reclamation	ko04964	1	1	2	0
Arginine biosynthesis	ko00220	1	2	3	-0.125
Polycyclic aromatic hydrocarbon degradation	ko00624	3	0	3	0.375
Biotin metabolism	ko00780	4	0	4	0.3077
Taste transduction	ko04742	1	3	4	-0.1538
Porphyrin metabolism	ko00860	3	3	6	0
Two-component system	ko02020	1	2	3	-0.1111
Alanine, aspartate and glutamate metabolism	ko00250	1	2	3	-0.1111
Butanoate metabolism	ko00650	1	2	3	-0.1111
Biosynthesis of phenylpropanoids	ko01061	4	2	6	0.0769
Phenylalanine metabolism	ko00360	0	4	4	-0.2667
Pentose and glucuronate interconversions	ko00040	1	2	3	-0.1
Citrate cycle (TCA cycle)	ko00020	1	1	2	0
Huntington disease	ko05016	0	1	1	-1
Spinocerebellar ataxia	ko05017	0	1	1	-1
FoxO signaling pathway	ko04068	0	1	1	-1
Renin-angiotensin system	ko04614	0	1	1	-1
Apoptosis - fly	ko04214	0	1	1	-1
Renal cell carcinoma	ko05211	0	1	1	-1
Amyotrophic lateral sclerosis	ko05014	0	1	1	-1
Biosynthesis of alkaloids derived from ornithine, lysine and nicotinic acid	ko01064	3	2	5	0.0435
Insect hormone biosynthesis	ko00981	1	2	3	-0.0909
Novobiocin biosynthesis	ko00401	3	0	3	0.2727
Toluene degradation	ko00623	0	3	3	-0.2727
Vitamin digestion and absorption	ko04977	2	2	4	0
AMPK signaling pathway	ko04152	2	0	2	0.3333
D-Amino acid metabolism	ko00470	1	3	4	-0.1111
Cyanoamino acid metabolism	ko00460	1	2	3	-0.0833
Biosynthesis of terpenoids and steroids	ko01062	1	2	3	-0.0833
Pantothenate and CoA biosynthesis	ko00770	2	1	3	0.0833
Amino sugar and nucleotide sugar metabolism	ko00520	3	1	4	0.1053
Biosynthesis of plant hormones	ko01070	2	2	4	0
Taurine and hypotaurine metabolism	ko00430	1	1	2	0
Flavonoid biosynthesis	ko00941	2	0	2	0.2857
Xylene degradation	ko00622	1	1	2	0
Fatty acid degradation	ko00071	1	1	2	0
Streptomycin biosynthesis	ko00521	1	1	2	0
Biosynthesis of various antibiotics	ko00998	1	5	6	-0.1212
Nitrogen metabolism	ko00910	0	1	1	-0.5
HIF-1 signaling pathway	ko04066	1	0	1	0.5
Furfural degradation	ko00365	1	0	1	0.5
Phototransduction	ko04744	1	0	1	0.5
Synaptic vesicle cycle	ko04721	0	1	1	-0.5
Fluorobenzoate degradation	ko00364	1	0	1	0.5
Asthma	ko05310	0	1	1	-0.5
C-type lectin receptor signaling pathway	ko04625	1	0	1	0.5
Fat digestion and absorption	ko04975	1	0	1	0.5
Arginine and proline metabolism	ko00330	2	2	4	0
Retrograde endocannabinoid signaling	ko04723	0	2	2	-0.25
Glycine, serine and threonine metabolism	ko00260	0	2	2	-0.25
Carbon fixation pathways in prokaryotes	ko00720	1	1	2	0
Glyoxylate and dicarboxylate metabolism	ko00630	1	1	2	0
Glucagon signaling pathway	ko04922	1	1	2	0
GABAergic synapse	ko04727	1	1	2	0
Longevity regulating pathway - worm	ko04212	0	2	2	-0.25
Steroid hormone biosynthesis	ko00140	3	2	5	0.0357
O-Antigen nucleotide sugar biosynthesis	ko00541	2	1	3	0.0667
Central carbon metabolism in cancer	ko05230	1	2	3	-0.0667
Indole diterpene alkaloid biosynthesis	ko00403	1	2	3	-0.0667
Carbapenem biosynthesis	ko00332	1	1	2	0
Drug metabolism - other enzymes	ko00983	2	1	3	0.0625
Phosphatidylinositol signaling system	ko04070	0	1	1	-0.3333
Long-term depression	ko04730	0	1	1	-0.3333
Nicotine addiction	ko05033	0	1	1	-0.3333
Ethylbenzene degradation	ko00642	1	0	1	0.3333
Pathways of neurodegeneration - multiple diseases	ko05022	0	1	1	-0.3333
Long-term potentiation	ko04720	0	1	1	-0.3333
Biosynthesis of alkaloids derived from terpenoid and polyketide	ko01066	1	1	2	0
Ferroptosis	ko04216	1	1	2	0
Biosynthesis of various alkaloids	ko00996	0	2	2	-0.2
Thermogenesis	ko04714	1	1	2	0
Chemical carcinogenesis - DNA adducts	ko05204	1	1	2	0
Antifolate resistance	ko01523	2	0	2	0.2
Ascorbate and aldarate metabolism	ko00053	1	1	2	0
Phosphonate and phosphinate metabolism	ko00440	1	1	2	0
Phenylpropanoid biosynthesis	ko00940	1	1	2	0
Fatty acid biosynthesis	ko00061	0	2	2	-0.1818
Caffeine metabolism	ko00232	0	1	1	-0.25
Dioxin degradation	ko00621	1	0	1	0.25
Glutamatergic synapse	ko04724	0	1	1	-0.25
Gap junction	ko04540	0	1	1	-0.25
Circadian entrainment	ko04713	0	1	1	-0.25
Clavulanic acid biosynthesis	ko00331	1	0	1	0.25
Amphetamine addiction	ko05031	0	1	1	-0.25
Inositol phosphate metabolism	ko00562	0	1	1	-0.25
African trypanosomiasis	ko05143	0	1	1	-0.25
Cocaine addiction	ko05030	0	1	1	-0.25
Fc epsilon RI signaling pathway	ko04664	0	1	1	-0.25
Olfactory transduction	ko04740	1	0	1	0.25
Vancomycin resistance	ko01502	0	1	1	-0.25
Carotenoid biosynthesis	ko00906	1	3	4	-0.0741
Type I polyketide structures	ko01052	0	2	2	-0.1667
Nicotinate and nicotinamide metabolism	ko00760	1	2	3	-0.05
Cholinergic synapse	ko04725	1	0	1	0.2
Zeatin biosynthesis	ko00908	1	0	1	0.2
Glycolysis / Gluconeogenesis	ko00010	1	0	1	0.2
cGMP-PKG signaling pathway	ko04022	1	0	1	0.2
Phospholipase D signaling pathway	ko04072	0	1	1	-0.2
Alcoholism	ko05034	0	1	1	-0.2
Longevity regulating pathway	ko04211	0	1	1	-0.2
Cutin, suberine and wax biosynthesis	ko00073	0	2	2	-0.1538
Neuroactive ligand-receptor interaction	ko04080	0	2	2	-0.1538
Biosynthesis of various other secondary metabolites	ko00997	1	2	3	-0.0476
alpha-Linolenic acid metabolism	ko00592	2	1	3	0.0476
Folate biosynthesis	ko00790	3	0	3	0.1429
Indole alkaloid biosynthesis	ko00901	2	0	2	0.1429
Bisphenol degradation	ko00363	1	0	1	0.1667
Pentose phosphate pathway	ko00030	1	0	1	0.1667
Plant hormone signal transduction	ko04075	1	0	1	0.1667
One carbon pool by folate	ko00670	1	0	1	0.1667
Phosphotransferase system (PTS)	ko02060	2	0	2	0.1333
Biosynthesis of siderophore group nonribosomal peptides	ko01053	1	0	1	0.1429
Thiamine metabolism	ko00730	1	0	1	0.1429
Steroid degradation	ko00984	1	0	1	0.1429
Fructose and mannose metabolism	ko00051	1	0	1	0.1429
Valine, leucine and isoleucine biosynthesis	ko00290	0	1	1	-0.1429
Retinol metabolism	ko00830	0	1	1	-0.1429
Oxidative phosphorylation	ko00190	0	1	1	-0.1429
Biosynthesis of alkaloids derived from shikimate pathway	ko01063	2	1	3	0.0385
Regulation of lipolysis in adipocytes	ko04923	0	1	1	-0.125
Riboflavin metabolism	ko00740	0	1	1	-0.125
Chlorocyclohexane and chlorobenzene degradation	ko00361	0	1	1	-0.125
Pyruvate metabolism	ko00620	0	1	1	-0.125
Tyrosine metabolism	ko00350	1	1	2	0
Stilbenoid, diarylheptanoid and gingerol biosynthesis	ko00945	0	1	1	-0.1111
Quorum sensing	ko02024	1	0	1	0.1111
Acarbose and validamycin biosynthesis	ko00525	1	0	1	0.1111
Benzoate degradation	ko00362	0	1	1	-0.1111
Limonene and pinene degradation	ko00903	1	0	1	0.1111
Biosynthesis of unsaturated fatty acids	ko01040	1	1	2	0
Lysine degradation	ko00310	2	0	2	0.1053
Naphthalene degradation	ko00626	0	1	1	-0.1
Aminobenzoate degradation	ko00627	0	1	1	-0.1
Arachidonic acid metabolism	ko00590	1	2	3	-0.0333
Ubiquinone and other terpenoid-quinone biosynthesis	ko00130	1	1	2	0
Tropane, piperidine and pyridine alkaloid biosynthesis	ko00960	2	0	2	0.0952
Biosynthesis of various plant secondary metabolites	ko00999	1	2	3	-0.0323
ABC transporters	ko02010	2	3	5	-0.02
beta-Alanine metabolism	ko00410	0	1	1	-0.0909
Lysine biosynthesis	ko00300	1	0	1	0.0909
Pathways in cancer	ko05200	0	1	1	-0.0909
Glutathione metabolism	ko00480	0	1	1	-0.0909
Monobactam biosynthesis	ko00261	1	0	1	0.0909
Cysteine and methionine metabolism	ko00270	0	1	1	-0.0833
Monoterpenoid biosynthesis	ko00902	0	1	1	-0.0833
Biosynthesis of 12-, 14- and 16-membered macrolides	ko00522	0	4	4	-0.0909
Tryptophan metabolism	ko00380	0	2	2	-0.0833
Inflammatory mediator regulation of TRP channels	ko04750	1	0	1	0.0769
Aminoacyl-tRNA biosynthesis	ko00970	0	1	1	-0.0769
Neomycin, kanamycin and gentamicin biosynthesis	ko00524	0	3	3	-0.0833
Biosynthesis of ansamycins	ko01051	0	1	1	-0.0714
Methane metabolism	ko00680	1	1	2	0
Drug metabolism - cytochrome P450	ko00982	0	1	1	-0.0667
Metabolism of xenobiotics by cytochrome P450	ko00980	1	0	1	0.0588
Bile secretion	ko04976	3	0	3	0.0732
Serotonergic synapse	ko04726	0	1	1	-0.0556
Protein digestion and absorption	ko04974	0	1	1	-0.0556
Glucosinolate biosynthesis	ko00966	1	1	2	0
Biosynthesis of type II polyketide products	ko01057	1	1	2	0

## Sheet: ConPre_vs_ResPre_KEGG_diff_abun
Table S6 Differential metabolic pathway
#Pathway	ko_ID	up_number	down_number	pathway_size	diff_abundance_score
Purine metabolism	ko00230	12	6	18	0.1364
Olfactory transduction	ko04740	4	0	4	1
cGMP-PKG signaling pathway	ko04022	4	0	4	0.8
Cholinergic synapse	ko04725	4	0	4	0.8
Pertussis	ko05133	3	0	3	1
Lipopolysaccharide biosynthesis	ko00540	3	2	5	0.125
Glucagon signaling pathway	ko04922	4	1	5	0.375
Biosynthesis of phenylpropanoids	ko01061	9	1	10	0.3077
Biosynthesis of plant hormones	ko01070	6	2	8	0.2105
Biosynthesis of alkaloids derived from histidine and purine	ko01065	4	3	7	0.0625
Gap junction	ko04540	3	0	3	0.75
Platelet activation	ko04611	3	0	3	0.75
Salivary secretion	ko04970	3	0	3	0.75
Circadian entrainment	ko04713	3	0	3	0.75
Pentose and glucuronate interconversions	ko00040	2	3	5	-0.1
Thermogenesis	ko04714	5	0	5	0.5
Growth hormone synthesis, secretion and action	ko04935	2	0	2	1
Biofilm formation - Escherichia coli	ko02026	2	0	2	1
Insulin signaling pathway	ko04910	2	0	2	1
Relaxin signaling pathway	ko04926	2	0	2	1
MAPK signaling pathway	ko04010	2	0	2	1
Thyroid hormone signaling pathway	ko04919	2	0	2	1
Isoflavonoid biosynthesis	ko00943	2	0	2	1
Insulin resistance	ko04931	1	1	2	0
Dilated cardiomyopathy	ko05414	2	0	2	1
Vasopressin-regulated water reabsorption	ko04962	2	0	2	1
Circadian rhythm	ko04710	2	0	2	1
Hedgehog signaling pathway	ko04340	2	0	2	1
Progesterone-mediated oocyte maturation	ko04914	2	0	2	1
Insulin secretion	ko04911	2	0	2	1
Chagas disease	ko05142	2	0	2	1
Leukocyte transendothelial migration	ko04670	2	0	2	1
Prion disease	ko05020	2	0	2	1
Vibrio cholerae infection	ko05110	2	0	2	1
Gastric acid secretion	ko04971	2	0	2	1
Chemokine signaling pathway	ko04062	2	0	2	1
Longevity regulating pathway - multiple species	ko04213	2	0	2	1
HIF-1 signaling pathway	ko04066	1	1	2	0
Biofilm formation - Vibrio cholerae	ko05111	2	0	2	1
Biofilm formation - Pseudomonas aeruginosa	ko02025	2	0	2	1
Meiosis - yeast	ko04113	2	0	2	1
Cell cycle - yeast	ko04111	2	0	2	1
Phototransduction	ko04744	2	0	2	1
Human T-cell leukemia virus 1 infection	ko05166	2	0	2	1
Oocyte meiosis	ko04114	2	0	2	1
GABAergic synapse	ko04727	3	1	4	0.25
Carbon fixation pathways in prokaryotes	ko00720	3	1	4	0.25
Citrate cycle (TCA cycle)	ko00020	2	1	3	0.2
Valine, leucine and isoleucine degradation	ko00280	3	0	3	0.6
Choline metabolism in cancer	ko05231	2	1	3	0.2
O-Antigen nucleotide sugar biosynthesis	ko00541	6	0	6	0.4
Amino sugar and nucleotide sugar metabolism	ko00520	5	2	7	0.1579
Aflatoxin biosynthesis	ko00254	4	0	4	0.4444
Teichoic acid biosynthesis	ko00552	3	0	3	0.5
Renin secretion	ko04924	3	0	3	0.5
Vascular smooth muscle contraction	ko04270	3	0	3	0.5
Taste transduction	ko04742	3	2	5	0.0769
Melanogenesis	ko04916	2	0	2	0.6667
Carbon fixation in photosynthetic organisms	ko00710	1	1	2	0
Apelin signaling pathway	ko04371	2	0	2	0.6667
GnRH signaling pathway	ko04912	2	0	2	0.6667
Pancreatic secretion	ko04972	2	0	2	0.6667
Ras signaling pathway	ko04014	2	0	2	0.6667
Adrenergic signaling in cardiomyocytes	ko04261	2	0	2	0.6667
Shigellosis	ko05131	2	0	2	0.6667
Axon regeneration	ko04361	2	0	2	0.6667
Rap1 signaling pathway	ko04015	2	0	2	0.6667
Human papillomavirus infection	ko05165	2	0	2	0.6667
Long-term potentiation	ko04720	2	0	2	0.6667
Thyroid hormone synthesis	ko04918	2	0	2	0.6667
Geraniol degradation	ko00281	1	1	2	0
Biosynthesis of various antibiotics	ko00998	6	4	10	0.0606
Biosynthesis of alkaloids derived from terpenoid and polyketide	ko01066	3	1	4	0.2
Antifolate resistance	ko01523	3	1	4	0.2
Fructose and mannose metabolism	ko00051	2	1	3	0.1429
Retinol metabolism	ko00830	0	3	3	-0.4286
Valine, leucine and isoleucine biosynthesis	ko00290	3	0	3	0.4286
Aldosterone synthesis and secretion	ko04925	3	0	3	0.4286
Oxytocin signaling pathway	ko04921	3	0	3	0.4286
Glycerophospholipid metabolism	ko00564	2	1	3	0.1429
Pyrimidine metabolism	ko00240	7	1	8	0.2222
Carotenoid biosynthesis	ko00906	6	2	8	0.1481
Endocrine resistance	ko01522	2	0	2	0.5
Cushing syndrome	ko04934	2	0	2	0.5
Cortisol synthesis and secretion	ko04927	2	0	2	0.5
Endocrine and other factor-regulated calcium reabsorption	ko04961	2	0	2	0.5
Parathyroid hormone synthesis, secretion and action	ko04928	2	0	2	0.5
Amphetamine addiction	ko05031	2	0	2	0.5
Atrazine degradation	ko00791	2	0	2	0.5
Aldosterone-regulated sodium reabsorption	ko04960	2	0	2	0.5
Morphine addiction	ko05032	2	0	2	0.5
Diabetic cardiomyopathy	ko05415	1	1	2	0
Glutamatergic synapse	ko04724	2	0	2	0.5
Dopaminergic synapse	ko04728	2	0	2	0.5
Terpenoid backbone biosynthesis	ko00900	2	0	2	0.5
Estrogen signaling pathway	ko04915	2	0	2	0.5
Calcium signaling pathway	ko04020	2	0	2	0.5
Cocaine addiction	ko05030	2	0	2	0.5
Tryptophan metabolism	ko00380	4	3	7	0.0417
Nicotinate and nicotinamide metabolism	ko00760	6	0	6	0.3
Human immunodeficiency virus 1 infection	ko05170	1	0	1	1
mTOR signaling pathway	ko04150	1	0	1	1
Chloroalkane and chloroalkene degradation	ko00625	1	0	1	1
Coronavirus disease - COVID-19	ko05171	1	0	1	1
Herpes simplex virus 1 infection	ko05168	1	0	1	1
Biosynthesis of type II polyketide backbone	ko01056	1	0	1	1
Cytosolic DNA-sensing pathway	ko04623	1	0	1	1
N-Glycan biosynthesis	ko00510	1	0	1	1
Regulation of lipolysis in adipocytes	ko04923	3	0	3	0.375
Retrograde endocannabinoid signaling	ko04723	3	0	3	0.375
Glyoxylate and dicarboxylate metabolism	ko00630	2	1	3	0.125
Monoterpenoid biosynthesis	ko00902	2	2	4	0
Cysteine and methionine metabolism	ko00270	2	2	4	0
Biosynthesis of terpenoids and steroids	ko01062	3	1	4	0.1667
Ubiquinone and other terpenoid-quinone biosynthesis	ko00130	5	1	6	0.1905
Benzoate degradation	ko00362	2	1	3	0.1111
Alanine, aspartate and glutamate metabolism	ko00250	1	2	3	-0.1111
Limonene and pinene degradation	ko00903	1	2	3	-0.1111
cAMP signaling pathway	ko04024	3	0	3	0.3333
Butanoate metabolism	ko00650	2	1	3	0.1111
Longevity regulating pathway	ko04211	2	0	2	0.4
Phospholipase D signaling pathway	ko04072	2	0	2	0.4
Amoebiasis	ko05146	2	0	2	0.4
Alcoholism	ko05034	2	0	2	0.4
Propanoate metabolism	ko00640	2	0	2	0.4
Histidine metabolism	ko00340	3	2	5	0.0556
Diterpenoid biosynthesis	ko00904	3	2	5	0.0556
Biosynthesis of plant secondary metabolites	ko01060	9	3	12	0.12
Biosynthesis of alkaloids derived from ornithine, lysine and nicotinic acid	ko01064	5	1	6	0.1739
Naphthalene degradation	ko00626	2	1	3	0.1
Caprolactam degradation	ko00930	3	0	3	0.3
Chemical carcinogenesis - DNA adducts	ko05204	2	1	3	0.1
Steroid hormone biosynthesis	ko00140	4	3	7	0.0357
Lysine degradation	ko00310	4	1	5	0.1579
Pentose phosphate pathway	ko00030	1	1	2	0
Peptidoglycan biosynthesis	ko00550	2	0	2	0.3333
Central carbon metabolism in cancer	ko05230	3	1	4	0.1333
Ether lipid metabolism	ko00565	0	1	1	-0.5
Starch and sucrose metabolism	ko00500	0	1	1	-0.5
Anthocyanin biosynthesis	ko00942	1	0	1	0.5
Furfural degradation	ko00365	0	1	1	-0.5
Fluorobenzoate degradation	ko00364	1	0	1	0.5
Fatty acid elongation	ko00062	1	0	1	0.5
Alcoholic liver disease	ko04936	1	0	1	0.5
Human cytomegalovirus infection	ko05163	1	0	1	0.5
Biosynthesis of type II polyketide products	ko01057	7	2	9	0.1282
Novobiocin biosynthesis	ko00401	3	0	3	0.2727
Insect hormone biosynthesis	ko00981	1	2	3	-0.0909
Lysine biosynthesis	ko00300	2	1	3	0.0909
Tropane, piperidine and pyridine alkaloid biosynthesis	ko00960	5	0	5	0.2381
Folate biosynthesis	ko00790	3	2	5	0.0476
alpha-Linolenic acid metabolism	ko00592	4	1	5	0.1429
Parkinson disease	ko05012	2	0	2	0.2857
Chemical carcinogenesis - receptor activation	ko05207	2	0	2	0.2857
Sesquiterpenoid and triterpenoid biosynthesis	ko00909	1	1	2	0
Betalain biosynthesis	ko00965	2	0	2	0.2857
Taurine and hypotaurine metabolism	ko00430	1	1	2	0
Fatty acid degradation	ko00071	2	0	2	0.2857
Streptomycin biosynthesis	ko00521	1	1	2	0
Biosynthesis of alkaloids derived from shikimate pathway	ko01063	4	2	6	0.0769
Methane metabolism	ko00680	5	1	6	0.1538
Bile secretion	ko04976	7	2	9	0.122
Chemical carcinogenesis - reactive oxygen species	ko05208	2	1	3	0.0833
Metabolism of xenobiotics by cytochrome P450	ko00980	3	1	4	0.1176
Flavone and flavonol biosynthesis	ko00944	1	0	1	0.3333
Long-term depression	ko04730	1	0	1	0.3333
C5-Branched dibasic acid metabolism	ko00660	0	1	1	-0.3333
Phototransduction - fly	ko04745	1	0	1	0.3333
Ethylbenzene degradation	ko00642	1	0	1	0.3333
Proximal tubule bicarbonate reclamation	ko04964	0	1	1	-0.3333
Nitrotoluene degradation	ko00633	0	1	1	-0.3333
Pyruvate metabolism	ko00620	2	0	2	0.25
Chlorocyclohexane and chlorobenzene degradation	ko00361	1	1	2	0
Cutin, suberine and wax biosynthesis	ko00073	3	0	3	0.2308
Biotin metabolism	ko00780	3	0	3	0.2308
Inflammatory mediator regulation of TRP channels	ko04750	3	0	3	0.2308
Tyrosine metabolism	ko00350	4	0	4	0.2222
D-Amino acid metabolism	ko00470	2	2	4	0
ABC transporters	ko02010	6	4	10	0.04
Acarbose and validamycin biosynthesis	ko00525	1	1	2	0
Carbohydrate digestion and absorption	ko04973	0	1	1	-0.25
Vancomycin resistance	ko01502	1	0	1	0.25
Inositol phosphate metabolism	ko00562	1	0	1	0.25
Caffeine metabolism	ko00232	0	1	1	-0.25
Dioxin degradation	ko00621	1	0	1	0.25
Clavulanic acid biosynthesis	ko00331	1	0	1	0.25
Phosphotransferase system (PTS)	ko02060	1	2	3	-0.0667
Phenylalanine metabolism	ko00360	3	0	3	0.2
Biosynthesis of various plant secondary metabolites	ko00999	6	0	6	0.1935
Ferroptosis	ko04216	2	0	2	0.2
Aminobenzoate degradation	ko00627	1	1	2	0
Biosynthesis of various alkaloids	ko00996	2	0	2	0.2
Arginine and proline metabolism	ko00330	3	1	4	0.0952
Polyketide sugar unit biosynthesis	ko00523	1	0	1	0.2
Penicillin and cephalosporin biosynthesis	ko00311	1	0	1	0.2
Glycolysis / Gluconeogenesis	ko00010	1	0	1	0.2
Sulfur metabolism	ko00920	1	0	1	0.2
Zeatin biosynthesis	ko00908	1	0	1	0.2
Fatty acid biosynthesis	ko00061	2	0	2	0.1818
Pathways in cancer	ko05200	2	0	2	0.1818
Monobactam biosynthesis	ko00261	1	1	2	0
Ascorbate and aldarate metabolism	ko00053	1	1	2	0
Phenylalanine, tyrosine and tryptophan biosynthesis	ko00400	2	0	2	0.1818
Biosynthesis of 12-, 14- and 16-membered macrolides	ko00522	4	4	8	0
Secondary bile acid biosynthesis	ko00121	1	1	2	0
Ovarian steroidogenesis	ko04913	2	0	2	0.1667
Prodigiosin biosynthesis	ko00333	1	0	1	0.1667
AMPK signaling pathway	ko04152	1	0	1	0.1667
One carbon pool by folate	ko00670	1	0	1	0.1667
Plant hormone signal transduction	ko04075	1	0	1	0.1667
Biosynthesis of unsaturated fatty acids	ko01040	2	1	3	0.0526
Neuroactive ligand-receptor interaction	ko04080	2	0	2	0.1538
Flavonoid biosynthesis	ko00941	1	0	1	0.1429
Xylene degradation	ko00622	1	0	1	0.1429
Oxidative phosphorylation	ko00190	1	0	1	0.1429
Biosynthesis of ansamycins	ko01051	2	0	2	0.1429
Steroid biosynthesis	ko00100	1	1	2	0
Primary bile acid biosynthesis	ko00120	1	1	2	0
Biosynthesis of various other secondary metabolites	ko00997	2	1	3	0.0476
Arginine biosynthesis	ko00220	0	1	1	-0.125
Glycine, serine and threonine metabolism	ko00260	1	0	1	0.125
Sphingolipid metabolism	ko00600	1	0	1	0.125
Polycyclic aromatic hydrocarbon degradation	ko00624	1	0	1	0.125
Riboflavin metabolism	ko00740	1	0	1	0.125
Indole diterpene alkaloid biosynthesis	ko00403	1	1	2	0
Drug metabolism - other enzymes	ko00983	2	0	2	0.125
Mineral absorption	ko04978	1	0	1	0.1111
Quorum sensing	ko02024	1	0	1	0.1111
Two-component system	ko02020	1	0	1	0.1111
Biosynthesis of enediyne antibiotics	ko01059	1	0	1	0.1111
Carbapenem biosynthesis	ko00332	1	0	1	0.1111
Stilbenoid, diarylheptanoid and gingerol biosynthesis	ko00945	0	1	1	-0.1111
Arachidonic acid metabolism	ko00590	4	0	4	0.1333
Serotonergic synapse	ko04726	2	0	2	0.1111
Porphyrin metabolism	ko00860	2	1	3	0.04
Phosphonate and phosphinate metabolism	ko00440	1	0	1	0.0909
Glutathione metabolism	ko00480	1	0	1	0.0909
Toluene degradation	ko00623	1	0	1	0.0909
Galactose metabolism	ko00052	0	1	1	-0.0909
beta-Alanine metabolism	ko00410	1	0	1	0.0909
Cyanoamino acid metabolism	ko00460	1	0	1	0.0833
Pantothenate and CoA biosynthesis	ko00770	1	0	1	0.0833
Glucosinolate biosynthesis	ko00966	4	0	4	0.1176
Aminoacyl-tRNA biosynthesis	ko00970	1	0	1	0.0769
Staurosporine biosynthesis	ko00404	1	0	1	0.0769
Linoleic acid metabolism	ko00591	1	0	1	0.0769
Neomycin, kanamycin and gentamicin biosynthesis	ko00524	4	0	4	0.1111
Indole alkaloid biosynthesis	ko00901	0	1	1	-0.0714
Drug metabolism - cytochrome P450	ko00982	1	0	1	0.0667
Isoquinoline alkaloid biosynthesis	ko00950	1	0	1	0.0667
Vitamin digestion and absorption	ko04977	1	0	1	0.0588
Protein digestion and absorption	ko04974	1	0	1	0.0556

## Sheet: ConLac_vs_ResLac_KEGG_diff_abun
Table S6 Differential metabolic pathway
#Pathway	ko_ID	up_number	down_number	pathway_size	diff_abundance_score
Purine metabolism	ko00230	9	14	23	-0.1136
Drug metabolism - cytochrome P450	ko00982	6	4	10	0.1333
Histidine metabolism	ko00340	3	8	11	-0.2778
Biosynthesis of alkaloids derived from histidine and purine	ko01065	4	6	10	-0.125
Limonene and pinene degradation	ko00903	4	2	6	0.2222
Quorum sensing	ko02024	2	4	6	-0.2222
Penicillin and cephalosporin biosynthesis	ko00311	1	3	4	-0.4
Parkinson disease	ko05012	3	2	5	0.1429
Arginine and proline metabolism	ko00330	8	3	11	0.2381
Biosynthesis of phenylpropanoids	ko01061	5	8	13	-0.1154
Biosynthesis of plant secondary metabolites	ko01060	13	9	22	0.08
Aminobenzoate degradation	ko00627	0	6	6	-0.6
Arginine biosynthesis	ko00220	3	2	5	0.125
One carbon pool by folate	ko00670	2	2	4	0
Plant hormone signal transduction	ko04075	4	0	4	0.6667
Bisphenol degradation	ko00363	1	3	4	-0.3333
Isoflavonoid biosynthesis	ko00943	2	0	2	1
Furfural degradation	ko00365	1	1	2	0
Prostate cancer	ko05215	0	3	3	-0.75
Clavulanic acid biosynthesis	ko00331	2	1	3	0.25
alpha-Linolenic acid metabolism	ko00592	9	1	10	0.381
Acarbose and validamycin biosynthesis	ko00525	3	2	5	0.1111
cAMP signaling pathway	ko04024	4	1	5	0.3333
Amino sugar and nucleotide sugar metabolism	ko00520	3	6	9	-0.1579
Biosynthesis of plant hormones	ko01070	7	2	9	0.2632
Steroid degradation	ko00984	2	2	4	0
O-Antigen nucleotide sugar biosynthesis	ko00541	4	3	7	0.0667
Glycolysis / Gluconeogenesis	ko00010	0	3	3	-0.6
Vitamin B6 metabolism	ko00750	4	1	5	0.3
Caprolactam degradation	ko00930	4	1	5	0.3
Antifolate resistance	ko01523	3	2	5	0.1
Biosynthesis of alkaloids derived from shikimate pathway	ko01063	8	3	11	0.1923
Ubiquinone and other terpenoid-quinone biosynthesis	ko00130	2	7	9	-0.2381
Cutin, suberine and wax biosynthesis	ko00073	5	1	6	0.3077
Neuroactive ligand-receptor interaction	ko04080	5	1	6	0.3077
Pathways of neurodegeneration - multiple diseases	ko05022	1	1	2	0
Styrene degradation	ko00643	0	2	2	-0.6667
Carbon fixation in photosynthetic organisms	ko00710	1	1	2	0
Adrenergic signaling in cardiomyocytes	ko04261	1	1	2	0
Proximal tubule bicarbonate reclamation	ko04964	1	1	2	0
Apelin signaling pathway	ko04371	0	2	2	-0.6667
Chlorocyclohexane and chlorobenzene degradation	ko00361	3	1	4	0.25
Carbon fixation pathways in prokaryotes	ko00720	2	2	4	0
Lipopolysaccharide biosynthesis	ko00540	1	3	4	-0.25
GABAergic synapse	ko04727	2	2	4	0
Drug metabolism - other enzymes	ko00983	5	2	7	0.1875
Biosynthesis of unsaturated fatty acids	ko01040	5	3	8	0.1053
Pathways in cancer	ko05200	1	4	5	-0.2727
Fatty acid biosynthesis	ko00061	3	2	5	0.0909
AMPK signaling pathway	ko04152	0	3	3	-0.5
Pentose phosphate pathway	ko00030	2	1	3	0.1667
Renin secretion	ko04924	2	1	3	0.1667
Benzoic acid family	ko07110	0	1	1	-1
Hepatocellular carcinoma	ko05225	1	0	1	1
mTOR signaling pathway	ko04150	1	0	1	1
Renin-angiotensin system	ko04614	0	1	1	-1
Anticonvulsants	ko07033	1	0	1	1
Antineoplastics - agents from natural products	ko07042	1	0	1	1
Nicotinate and nicotinamide metabolism	ko00760	6	2	8	0.2
Stilbenoid, diarylheptanoid and gingerol biosynthesis	ko00945	2	2	4	0
Butanoate metabolism	ko00650	3	1	4	0.2222
Benzoate degradation	ko00362	2	2	4	0
Two-component system	ko02020	3	1	4	0.2222
Alanine, aspartate and glutamate metabolism	ko00250	3	1	4	0.2222
Pantothenate and CoA biosynthesis	ko00770	0	5	5	-0.4167
Monoterpenoid biosynthesis	ko00902	4	1	5	0.25
Cysteine and methionine metabolism	ko00270	3	2	5	0.0833
Calcium signaling pathway	ko04020	0	2	2	-0.5
Endocrine resistance	ko01522	0	2	2	-0.5
Glutamatergic synapse	ko04724	1	1	2	0
Vancomycin resistance	ko01502	2	0	2	0.5
Morphine addiction	ko05032	1	1	2	0
Atrazine degradation	ko00791	2	0	2	0.5
Sphingolipid signaling pathway	ko04071	1	1	2	0
Aldosterone-regulated sodium reabsorption	ko04960	0	2	2	-0.5
Dopaminergic synapse	ko04728	1	1	2	0
Caffeine metabolism	ko00232	1	1	2	0
Neomycin, kanamycin and gentamicin biosynthesis	ko00524	8	5	13	0.0833
Thiamine metabolism	ko00730	1	2	3	-0.1429
Fructose and mannose metabolism	ko00051	1	2	3	-0.1429
Fatty acid degradation	ko00071	1	2	3	-0.1429
Chemical carcinogenesis - receptor activation	ko05207	1	2	3	-0.1429
Oxidative phosphorylation	ko00190	2	1	3	0.1429
Thermogenesis	ko04714	2	2	4	0
Naphthalene degradation	ko00626	3	1	4	0.2
Linoleic acid metabolism	ko00591	3	2	5	0.0769
Taste transduction	ko04742	2	3	5	-0.0769
Biosynthesis of various plant secondary metabolites	ko00999	10	1	11	0.2903
Glucosinolate biosynthesis	ko00966	8	4	12	0.1176
Phosphonate and phosphinate metabolism	ko00440	0	4	4	-0.3636
Toluene degradation	ko00623	1	3	4	-0.1818
Ascorbate and aldarate metabolism	ko00053	2	2	4	0
Monobactam biosynthesis	ko00261	1	3	4	-0.1818
Insect hormone biosynthesis	ko00981	2	2	4	0
Glucagon signaling pathway	ko04922	1	2	3	-0.125
Longevity regulating pathway - worm	ko04212	2	1	3	0.125
Glyoxylate and dicarboxylate metabolism	ko00630	2	1	3	0.125
Regulation of lipolysis in adipocytes	ko04923	2	1	3	0.125
Pyruvate metabolism	ko00620	2	1	3	0.125
Polycyclic aromatic hydrocarbon degradation	ko00624	2	1	3	0.125
Alcoholism	ko05034	1	1	2	0
Phospholipase D signaling pathway	ko04072	0	2	2	-0.4
Zeatin biosynthesis	ko00908	2	0	2	0.4
Citrate cycle (TCA cycle)	ko00020	1	1	2	0
Sulfur metabolism	ko00920	1	1	2	0
cGMP-PKG signaling pathway	ko04022	1	1	2	0
Cholinergic synapse	ko04725	0	2	2	-0.4
Cholesterol metabolism	ko04979	2	0	2	0.4
Fc gamma R-mediated phagocytosis	ko04666	0	1	1	-0.5
Fluorobenzoate degradation	ko00364	0	1	1	-0.5
Biofilm formation - Escherichia coli	ko02026	0	1	1	-0.5
C-type lectin receptor signaling pathway	ko04625	0	1	1	-0.5
Anthocyanin biosynthesis	ko00942	1	0	1	0.5
Meiosis - yeast	ko04113	0	1	1	-0.5
Nonribosomal peptide structures	ko01054	0	1	1	-0.5
Hedgehog signaling pathway	ko04340	0	1	1	-0.5
Prion disease	ko05020	0	1	1	-0.5
Biofilm formation - Vibrio cholerae	ko05111	0	1	1	-0.5
Lipoic acid metabolism	ko00785	1	0	1	0.5
Gastric acid secretion	ko04971	0	1	1	-0.5
Fatty acid elongation	ko00062	1	0	1	0.5
Nitrogen metabolism	ko00910	1	0	1	0.5
Relaxin signaling pathway	ko04926	0	1	1	-0.5
Insulin signaling pathway	ko04910	0	1	1	-0.5
Oocyte meiosis	ko04114	0	1	1	-0.5
MAPK signaling pathway	ko04010	0	1	1	-0.5
Insulin secretion	ko04911	0	1	1	-0.5
Asthma	ko05310	1	0	1	0.5
Chagas disease	ko05142	0	1	1	-0.5
Circadian rhythm	ko04710	0	1	1	-0.5
Biofilm formation - Pseudomonas aeruginosa	ko02025	0	1	1	-0.5
Growth hormone synthesis, secretion and action	ko04935	0	1	1	-0.5
Chemokine signaling pathway	ko04062	0	1	1	-0.5
HIF-1 signaling pathway	ko04066	0	1	1	-0.5
Human T-cell leukemia virus 1 infection	ko05166	0	1	1	-0.5
Dilated cardiomyopathy	ko05414	0	1	1	-0.5
Vibrio cholerae infection	ko05110	0	1	1	-0.5
Thyroid hormone signaling pathway	ko04919	0	1	1	-0.5
Cell cycle - yeast	ko04111	0	1	1	-0.5
Glucocorticoid and mineralocorticoid receptor agonists/antagonists	ko07225	0	1	1	-0.5
Fat digestion and absorption	ko04975	0	1	1	-0.5
Progesterone-mediated oocyte maturation	ko04914	0	1	1	-0.5
Longevity regulating pathway - multiple species	ko04213	0	1	1	-0.5
Vasopressin-regulated water reabsorption	ko04962	0	1	1	-0.5
Leukocyte transendothelial migration	ko04670	0	1	1	-0.5
Arachidonic acid metabolism	ko00590	9	1	10	0.2667
Biosynthesis of various other secondary metabolites	ko00997	4	3	7	0.0476
Protein digestion and absorption	ko04974	5	1	6	0.2222
Tyrosine metabolism	ko00350	4	2	6	0.1111
Isoquinoline alkaloid biosynthesis	ko00950	3	2	5	0.0667
Central carbon metabolism in cancer	ko05230	4	1	5	0.2
Chemical carcinogenesis - reactive oxygen species	ko05208	3	1	4	0.1667
Mineral absorption	ko04978	3	0	3	0.3333
Carbapenem biosynthesis	ko00332	1	2	3	-0.1111
Steroid hormone biosynthesis	ko00140	4	5	9	-0.0357
Teichoic acid biosynthesis	ko00552	1	1	2	0
Vascular smooth muscle contraction	ko04270	1	1	2	0
Prodigiosin biosynthesis	ko00333	2	0	2	0.3333
Aminoacyl-tRNA biosynthesis	ko00970	4	0	4	0.3077
Pancreatic secretion	ko04972	0	1	1	-0.3333
GnRH signaling pathway	ko04912	0	1	1	-0.3333
Nitrotoluene degradation	ko00633	1	0	1	0.3333
Pertussis	ko05133	0	1	1	-0.3333
Rap1 signaling pathway	ko04015	0	1	1	-0.3333
GnRH secretion	ko04929	0	1	1	-0.3333
Ras signaling pathway	ko04014	0	1	1	-0.3333
Axon regeneration	ko04361	0	1	1	-0.3333
Shigellosis	ko05131	1	0	1	0.3333
Melanogenesis	ko04916	0	1	1	-0.3333
Human papillomavirus infection	ko05165	0	1	1	-0.3333
Ethylbenzene degradation	ko00642	0	1	1	-0.3333
Thyroid hormone synthesis	ko04918	0	1	1	-0.3333
Long-term potentiation	ko04720	0	1	1	-0.3333
Tuberculosis	ko05152	0	1	1	-0.3333
C5-Branched dibasic acid metabolism	ko00660	0	1	1	-0.3333
Chemical carcinogenesis - DNA adducts	ko05204	3	0	3	0.3
Biosynthesis of alkaloids derived from terpenoid and polyketide	ko01066	2	1	3	0.1
Metabolism of xenobiotics by cytochrome P450	ko00980	5	0	5	0.2941
Vitamin digestion and absorption	ko04977	2	3	5	-0.0588
Pyrimidine metabolism	ko00240	3	5	8	-0.0741
Retinol metabolism	ko00830	1	1	2	0
Biosynthesis of siderophore group nonribosomal peptides	ko01053	0	2	2	-0.2857
Xylene degradation	ko00622	2	0	2	0.2857
Betalain biosynthesis	ko00965	2	0	2	0.2857
Valine, leucine and isoleucine biosynthesis	ko00290	1	1	2	0
Streptomycin biosynthesis	ko00521	1	1	2	0
Sesquiterpenoid and triterpenoid biosynthesis	ko00909	0	2	2	-0.2857
Flavonoid biosynthesis	ko00941	1	1	2	0
Primary bile acid biosynthesis	ko00120	3	1	4	0.1429
Biosynthesis of ansamycins	ko01051	4	0	4	0.2857
Indole alkaloid biosynthesis	ko00901	3	1	4	0.1429
Tryptophan metabolism	ko00380	6	1	7	0.2083
Phenylalanine, tyrosine and tryptophan biosynthesis	ko00400	2	1	3	0.0909
Diterpenoid biosynthesis	ko00904	4	1	5	0.1667
Indole diterpene alkaloid biosynthesis	ko00403	3	1	4	0.1333
Phenylalanine metabolism	ko00360	4	0	4	0.2667
Phosphotransferase system (PTS)	ko02060	1	3	4	-0.1333
Gap junction	ko04540	0	1	1	-0.25
Phenazine biosynthesis	ko00405	1	0	1	0.25
Cushing syndrome	ko04934	0	1	1	-0.25
Fc epsilon RI signaling pathway	ko04664	1	0	1	0.25
Cocaine addiction	ko05030	0	1	1	-0.25
Diabetic cardiomyopathy	ko05415	1	0	1	0.25
Amphetamine addiction	ko05031	0	1	1	-0.25
Parathyroid hormone synthesis, secretion and action	ko04928	0	1	1	-0.25
Cortisol synthesis and secretion	ko04927	0	1	1	-0.25
Dioxin degradation	ko00621	0	1	1	-0.25
Estrogen signaling pathway	ko04915	0	1	1	-0.25
Progesterone, androgen and estrogen receptor agonists/antagonists	ko07226	0	1	1	-0.25
Terpenoid backbone biosynthesis	ko00900	1	0	1	0.25
Platelet activation	ko04611	0	1	1	-0.25
Carbohydrate digestion and absorption	ko04973	1	0	1	0.25
Circadian entrainment	ko04713	0	1	1	-0.25
Olfactory transduction	ko04740	0	1	1	-0.25
African trypanosomiasis	ko05143	1	0	1	0.25
Salivary secretion	ko04970	0	1	1	-0.25
Endocrine and other factor-regulated calcium reabsorption	ko04961	0	1	1	-0.25
Glycine, serine and threonine metabolism	ko00260	1	1	2	0
Riboflavin metabolism	ko00740	1	1	2	0
Retrograde endocannabinoid signaling	ko04723	1	1	2	0
Lysine degradation	ko00310	3	2	5	0.0526
Ovarian steroidogenesis	ko04913	1	2	3	-0.0833
Secondary bile acid biosynthesis	ko00121	2	1	3	0.0833
Cyanoamino acid metabolism	ko00460	2	1	3	0.0833
Bile secretion	ko04976	6	5	11	0.0244
Biotin metabolism	ko00780	1	2	3	-0.0769
Inflammatory mediator regulation of TRP channels	ko04750	2	1	3	0.0769
Longevity regulating pathway	ko04211	0	1	1	-0.2
Valine, leucine and isoleucine degradation	ko00280	1	0	1	0.2
Choline metabolism in cancer	ko05231	1	0	1	0.2
Polyketide sugar unit biosynthesis	ko00523	0	1	1	-0.2
Propanoate metabolism	ko00640	1	0	1	0.2
Tetracycline biosynthesis	ko00253	1	0	1	0.2
Amoebiasis	ko05146	0	1	1	-0.2
Porphyrin metabolism	ko00860	5	1	6	0.16
Ferroptosis	ko04216	0	2	2	-0.2
Pentose and glucuronate interconversions	ko00040	1	1	2	0
D-Amino acid metabolism	ko00470	3	1	4	0.1111
Serotonergic synapse	ko04726	3	1	4	0.1111
Peptidoglycan biosynthesis	ko00550	1	0	1	0.1667
Brassinosteroid biosynthesis	ko00905	0	1	1	-0.1667
Biosynthesis of 12-, 14- and 16-membered macrolides	ko00522	3	8	11	-0.1136
Novobiocin biosynthesis	ko00401	2	0	2	0.1818
Phenylpropanoid biosynthesis	ko00940	1	1	2	0
Lysine biosynthesis	ko00300	1	1	2	0
Biosynthesis of alkaloids derived from ornithine, lysine and nicotinic acid	ko01064	4	1	5	0.1304
Carotenoid biosynthesis	ko00906	3	3	6	0
Taurine and hypotaurine metabolism	ko00430	0	1	1	-0.1429
Oxytocin signaling pathway	ko04921	0	1	1	-0.1429
Aldosterone synthesis and secretion	ko04925	0	1	1	-0.1429
Glycerophospholipid metabolism	ko00564	1	0	1	0.1429
Biosynthesis of type II polyketide products	ko01057	5	4	9	0.0256
Biosynthesis of terpenoids and steroids	ko01062	1	1	2	0
Tropane, piperidine and pyridine alkaloid biosynthesis	ko00960	4	0	4	0.1905
Folate biosynthesis	ko00790	1	3	4	-0.0952
Sphingolipid metabolism	ko00600	0	1	1	-0.125
Staurosporine biosynthesis	ko00404	0	2	2	-0.1538
Aflatoxin biosynthesis	ko00254	0	1	1	-0.1111
Biosynthesis of enediyne antibiotics	ko01059	1	0	1	0.1111
ABC transporters	ko02010	7	4	11	0.06
Biosynthesis of various alkaloids	ko00996	1	0	1	0.1
Galactose metabolism	ko00052	1	0	1	0.0909
Glutathione metabolism	ko00480	0	1	1	-0.0909
beta-Alanine metabolism	ko00410	0	1	1	-0.0909
Biosynthesis of various antibiotics	ko00998	0	5	5	-0.1515
Steroid biosynthesis	ko00100	1	0	1	0.0714
Methane metabolism	ko00680	1	0	1	0.0385
